# Supplementary material for: Potential compensatory mechanisms preserving cardiac function in myotubular myopathy
Source: Cell Mol Life Sci. 2024 Dec 3;81(1):476. doi: 10.1007/s00018-024-05512-9 (PMC11615164; doi:10.1007/s00018-024-05512-9)
Supplement: Supplementary file 1 — Supplementary Material 1 [file 18_2024_5512_MOESM1_ESM.xlsx]

## Sheet: Summary
Dataset S1. Differentially expressed genes in liver of Mtm1-/y mice
Dataset S2. Differentially expressed genes in heart of Mtm1-/y mice
Dataset S3. Differentially expressed genes in diaphragm of Mtm1-/y mice
Dataset S4. Differentially expressed genes in gastrocnemius of Mtm1-/y mice
Dataset S5. Differentially expressed genes in tibialis anterior of Mtm1-/y mice at 2 weeks
Dataset S6. Differentially expressed genes in tibialis anterior of Mtm1-/y mice at 7 weeks
Dataset S7. Enriched GO terms in diaphragm of Mtm1-/y mice
Dataset S8. Enriched GO terms in gastrocnemius of Mtm1-/y mice
Dataset S9. Enriched GO terms in tibialis anterior of Mtm1-/y mice at 2 weeks
Dataset S10. Enirched GO terms in tibialis anterior of Mtm1-/y mice at 7 weeks
Dataset S11. 132 shared DEGs in the skeletal muscles
Dataset S12. GO terms over-representation analysis results of the 132 shared DEGs in the skeletal muscles
Dataset S13. 25 shared DEGs between the common skeletal muscles signature and XLMTM dogs vastus lateralis or biceps femoris
Dataset S14. Full GSEA analysis results in cardiac and skeletal muscles
Dataset S15. List of PCR primers

## Sheet: Dataset S1
Dataset S1. Differentially expressed genes in liver of Mtm1-/y mice
Ensembl_gene_ID	log2FC	adjusted_p_value	gene_name
ENSMUSG00000002910	-1.70347	1.0329e-05	Arrdc2
ENSMUSG00000013936	5.52393	0.0240994	Myl2
ENSMUSG00000024986	1.71026	0.0281203	Hhex
ENSMUSG00000031337	-1.58925	1.00695e-06	Mtm1
ENSMUSG00000035828	-1.00527	0.000328649	Pim3
ENSMUSG00000040752	3.9145	0.0399823	Myh6
ENSMUSG00000042246	-1.55957	0.000712476	Tmc7
ENSMUSG00000048534	-1.18664	0.0399823	Jaml
ENSMUSG00000071350	-1.52037	7.18043e-06	Setdb2
ENSMUSG00000074024	-1.34815	0.0399823	4632427E13Rik
ENSMUSG00000091144	-2.33314	8.74721e-10	Phf11c
ENSMUSG00000109539	-4.03374	0.0133095	ENSMUSG00000109539

## Sheet: Dataset S2
Dataset S2. Differentially expressed genes in heart of Mtm1-/y mice
Ensembl_gene_ID	log2FC	adjusted_p_value	gene_name
ENSMUSG00000001348	-1.76479	0.033888	Acp5
ENSMUSG00000002910	-1.24597	1.37271e-05	Arrdc2
ENSMUSG00000002997	-1.43522	0.0391415	Prkar2b
ENSMUSG00000003053	2.76934	0.00725967	Cyp2c29
ENSMUSG00000012705	-2.2158	0.00371832	Retn
ENSMUSG00000015312	-1.00538	0.0200395	Gadd45b
ENSMUSG00000015970	-2.80174	0.00209394	Chdh
ENSMUSG00000019936	-4.77502	0.0358942	Epyc
ENSMUSG00000020609	2.95239	0.00862953	Apob
ENSMUSG00000020953	-3.18308	0.0121952	Coch
ENSMUSG00000020963	-2.50966	0.0389726	Tshr
ENSMUSG00000022129	1.8293	0.0374028	Dct
ENSMUSG00000022878	-2.47445	1.25083e-06	Adipoq
ENSMUSG00000024972	-2.68768	0.00127427	Lgals12
ENSMUSG00000026051	-2.42714	0.015907	Ecrg4
ENSMUSG00000026580	-1.4121	0.0481313	Selp
ENSMUSG00000026715	2.16837	0.012329	Serpinc1
ENSMUSG00000026834	-2.53503	0.00930393	Acvr1c
ENSMUSG00000027239	-1.43309	0.0210083	Mdk
ENSMUSG00000027460	-2.6088	0.0235899	Angpt4
ENSMUSG00000027513	-2.31934	4.86159e-07	Pck1
ENSMUSG00000027559	-2.40685	0.00242747	Car3
ENSMUSG00000027833	-2.18921	0.0283816	Shox2
ENSMUSG00000028307	2.52903	0.0105449	Aldob
ENSMUSG00000028862	-1.19097	0.00130535	Map3k6
ENSMUSG00000028989	-2.24993	0.00209394	Angptl7
ENSMUSG00000029656	2.93947	0.0328637	C8b
ENSMUSG00000030046	-7.88257	0.0227225	Bmp10
ENSMUSG00000030278	-2.96029	0.00126509	Cidec
ENSMUSG00000030495	-2.67988	0.00187704	Slc7a10
ENSMUSG00000030546	-3.08025	3.70851e-08	Plin1
ENSMUSG00000030895	1.89112	0.00371832	Hpx
ENSMUSG00000031337	-2.57822	2.73463e-78	Mtm1
ENSMUSG00000031373	-1.47224	0.0472937	Car5b
ENSMUSG00000031722	-2.38129	8.4307e-07	Hp
ENSMUSG00000031762	-1.381	0.024562	Mt2
ENSMUSG00000032181	-1.2642	0.0469915	Scg3
ENSMUSG00000033491	-4.01135	0.00209394	Prss35
ENSMUSG00000033576	-2.328	0.00209394	Apol6
ENSMUSG00000033688	2.89485	0.00925742	1300017J02Rik
ENSMUSG00000033831	2.66504	0.0358942	Fgb
ENSMUSG00000034450	3.40724	0.0481313	Gulo
ENSMUSG00000035836	3.73086	0.0494569	Ugt2b1
ENSMUSG00000036395	-2.2315	0.000539041	Glb1l2
ENSMUSG00000037053	3.29332	0.0121952	Azgp1
ENSMUSG00000039084	-4.24289	0.0200395	Chad
ENSMUSG00000039956	-1.33165	0.00930393	Mrap
ENSMUSG00000040016	-2.37744	0.0414905	Ptger3
ENSMUSG00000041324	-1.6169	0.00925742	Inhba
ENSMUSG00000041423	-2.25988	0.0331226	Paqr6
ENSMUSG00000041737	-3.97839	9.59106e-06	Tmem45b
ENSMUSG00000044405	-2.24439	0.0088833	Adig
ENSMUSG00000045733	-1.71225	0.0498342	Sprn
ENSMUSG00000046844	-2.40033	0.0274321	Vat1l
ENSMUSG00000050440	-4.05292	0.00503562	Hamp
ENSMUSG00000051596	-4.07383	0.0297574	Otop1
ENSMUSG00000056035	2.95245	0.00491072	Cyp3a11
ENSMUSG00000057378	-3.17381	0.0227225	Ryr3
ENSMUSG00000059201	-3.38772	0.000120316	Lep
ENSMUSG00000061780	-2.67928	0.00209394	Cfd
ENSMUSG00000067786	-3.1993	1.37271e-05	Nnat
ENSMUSG00000074665	-5.75647	0.0390529	Bpifb4
ENSMUSG00000074771	-2.78157	0.00954623	Ankef1
ENSMUSG00000075296	-3.04799	0.0374028	Aldh3b2
ENSMUSG00000078650	3.47382	0.0438834	G6pc
ENSMUSG00000089665	-1.89781	0.033888	Fcor
ENSMUSG00000090291	2.29671	0.00862164	Lrrc10b
ENSMUSG00000097124	-2.53228	0.00725967	Gm38684

## Sheet: Dataset S3
Dataset S3. Differentially expressed genes in diaphragm of Mtm1-/y mice
Ensembl_gene_ID	log2FC	adjusted_p_value	gene_name
ENSMUSG00000000555	1.14271	0.00323679	Itga5
ENSMUSG00000000693	1.23936	0.0214799	Loxl3
ENSMUSG00000001020	1.67769	0.00788426	S100a4
ENSMUSG00000001131	3.89754	0.00242165	Timp1
ENSMUSG00000001473	2.06045	0.000376372	Tubb6
ENSMUSG00000001493	1.80765	0.00200964	Meox1
ENSMUSG00000001506	1.35834	0.0164851	Col1a1
ENSMUSG00000002020	2.20101	0.0003118	Ltbp2
ENSMUSG00000002055	1.01749	0.00817243	Spag5
ENSMUSG00000002076	1.69568	0.0129302	Hsf2bp
ENSMUSG00000002233	1.04676	0.000506562	Rhoc
ENSMUSG00000002341	-3.04725	0.000400302	Ncan
ENSMUSG00000002910	-1.46107	0.00281776	Arrdc2
ENSMUSG00000002983	1.04641	0.00233714	Relb
ENSMUSG00000004891	1.71511	0.00203734	Nes
ENSMUSG00000004939	1.17342	0.0229189	Nmrk2
ENSMUSG00000004951	1.76761	0.00452221	Hspb1
ENSMUSG00000005124	2.43528	0.00010379	Ccn4
ENSMUSG00000005148	1.52639	0.0242232	Klf5
ENSMUSG00000005705	3.1562	0.00294232	Agrp
ENSMUSG00000005958	1.72629	0.00133004	Ephb3
ENSMUSG00000006403	2.042	0.00030862	Adamts4
ENSMUSG00000006576	1.09662	0.00200964	Slc4a3
ENSMUSG00000007682	1.45037	0.0164851	Dio2
ENSMUSG00000009214	2.54681	0.00179556	Mymk
ENSMUSG00000010830	1.11138	0.0304055	Kdelr3
ENSMUSG00000012819	-1.11162	0.0177999	Cdh23
ENSMUSG00000013483	1.77134	0.0356505	Card14
ENSMUSG00000015947	1.83936	0.0430257	Fcgr1
ENSMUSG00000016262	1.36396	0.0342692	Sertad4
ENSMUSG00000018554	-1.35693	2.75761e-06	Ybx2
ENSMUSG00000019942	1.25487	0.00544878	Cdk1
ENSMUSG00000019997	1.55328	0.0273546	Ccn2
ENSMUSG00000020330	1.76034	0.0432654	Hmmr
ENSMUSG00000020331	1.2172	0.0200685	Hcn2
ENSMUSG00000020566	-1.62032	0.0418086	Atp6v1c2
ENSMUSG00000020676	-1.00273	0.0288118	Ccl11
ENSMUSG00000020695	1.21958	0.00864848	Mrc2
ENSMUSG00000020808	1.80325	0.0250097	Pimreg
ENSMUSG00000020900	1.10331	0.0242313	Myh10
ENSMUSG00000020908	5.18593	0.00031183	Myh3
ENSMUSG00000021062	1.64312	0.000317529	Rab15
ENSMUSG00000021268	1.44537	0.004587	Meg3
ENSMUSG00000021388	1.58849	0.0210368	Aspn
ENSMUSG00000021565	4.56519	1.0371e-05	Slc6a19
ENSMUSG00000021614	1.89238	0.0108744	Vcan
ENSMUSG00000021702	2.9503	4.15539e-06	Thbs4
ENSMUSG00000021750	-1.01924	3.09472e-06	Fam107a
ENSMUSG00000021765	1.07591	0.00947614	Fst
ENSMUSG00000022129	2.25428	0.0129455	Dct
ENSMUSG00000022440	1.00123	0.0357477	C1qtnf6
ENSMUSG00000022441	-1.54043	0.0192263	Efcab6
ENSMUSG00000022449	1.43856	0.0231282	Adamts20
ENSMUSG00000022490	-1.25296	4.15539e-06	Ppp1r1a
ENSMUSG00000022504	1.28633	0.0370891	Ciita
ENSMUSG00000022510	1.38685	0.00302106	Trp63
ENSMUSG00000022534	2.2079	0.00876212	Mefv
ENSMUSG00000022816	1.25878	0.0297692	Fstl1
ENSMUSG00000022899	-1.21122	6.72562e-05	Slc15a2
ENSMUSG00000022951	1.83936	0.00136697	Rcan1
ENSMUSG00000022952	2.36526	1.34662e-05	Runx1
ENSMUSG00000023349	1.4501	0.0454411	Clec4n
ENSMUSG00000023800	1.47613	0.00544878	Tiam2
ENSMUSG00000023905	1.84775	0.0192344	Tnfrsf12a
ENSMUSG00000023964	-2.03772	4.14667e-05	Calcr
ENSMUSG00000024112	-1.19738	0.0490596	Cacna1h
ENSMUSG00000024501	1.26498	0.0225049	Dpysl3
ENSMUSG00000024529	2.04721	0.00324793	Lox
ENSMUSG00000024598	2.02764	0.00893553	Fbn2
ENSMUSG00000024672	1.84168	0.0193984	Ms4a7
ENSMUSG00000024675	2.10291	0.00829186	Ms4a4c
ENSMUSG00000024803	5.34723	4.28437e-06	Ankrd1
ENSMUSG00000024883	1.4593	0.000332287	Rin1
ENSMUSG00000024912	4.35453	0.0138248	Fosl1
ENSMUSG00000024989	1.40388	0.0395008	Cep55
ENSMUSG00000025140	1.14687	0.0317562	Pycr1
ENSMUSG00000025170	1.28816	0.0354191	Rab40b
ENSMUSG00000025172	3.21948	3.21348e-05	Ankrd2
ENSMUSG00000025268	1.08545	0.00143628	Maged2
ENSMUSG00000025610	1.56499	0.0430022	Map3k7cl
ENSMUSG00000025789	1.86805	0.0018933	St8sia2
ENSMUSG00000025931	1.70921	9.08641e-05	Paqr8
ENSMUSG00000026042	1.48147	0.00563525	Col5a2
ENSMUSG00000026043	1.32868	0.019111	Col3a1
ENSMUSG00000026077	1.11798	0.0430257	Npas2
ENSMUSG00000026100	-1.67873	5.13703e-07	Mstn
ENSMUSG00000026253	2.9793	4.15539e-06	Chrng
ENSMUSG00000026414	2.89257	0.000493402	Tnnt2
ENSMUSG00000026443	1.40076	0.0229189	Lrrn2
ENSMUSG00000026459	2.36123	4.15539e-06	Myog
ENSMUSG00000026479	1.28723	0.0390625	Lamc2
ENSMUSG00000026558	1.4927	0.00313506	Uck2
ENSMUSG00000026605	1.48681	0.00471774	Cenpf
ENSMUSG00000026628	2.34907	0.0079164	Atf3
ENSMUSG00000026770	-1.06838	0.0288118	Il2ra
ENSMUSG00000026833	1.02347	0.0099912	Olfm1
ENSMUSG00000027204	1.32007	0.0482749	Fbn1
ENSMUSG00000027254	1.27454	0.0119572	Map1a
ENSMUSG00000027293	1.09565	0.00437842	Ehd4
ENSMUSG00000027386	1.21762	0.0117529	Fbln7
ENSMUSG00000027408	1.29136	0.0119183	Cpxm1
ENSMUSG00000027715	1.30593	0.049682	Ccna2
ENSMUSG00000027750	3.73634	9.77744e-09	Postn
ENSMUSG00000027848	1.31314	0.00947614	Olfml3
ENSMUSG00000027966	2.48559	0.0294206	Col11a1
ENSMUSG00000028111	1.40427	0.0123627	Ctsk
ENSMUSG00000028364	4.00043	0.00232114	Tnc
ENSMUSG00000028369	1.26822	0.030703	Svep1
ENSMUSG00000028678	1.58389	0.0272988	Kif2c
ENSMUSG00000028836	-1.05535	0.000472823	Slc30a2
ENSMUSG00000028841	1.50796	0.0247201	Cnksr1
ENSMUSG00000028950	1.43027	0.0354191	Tas1r1
ENSMUSG00000029161	1.9732	0.00115612	Cgref1
ENSMUSG00000029223	1.58102	0.0101916	Uchl1
ENSMUSG00000029228	-1.31159	0.00201299	Lnx1
ENSMUSG00000029661	1.27936	0.0313313	Col1a2
ENSMUSG00000029671	-1.26914	0.00395228	Wnt16
ENSMUSG00000029675	1.00972	0.0210368	Eln
ENSMUSG00000029769	1.65296	0.0056144	Ccdc136
ENSMUSG00000029778	1.09453	0.0236933	Adcyap1r1
ENSMUSG00000029822	1.21955	0.000510239	Osbpl3
ENSMUSG00000030000	1.75647	0.00563099	Add2
ENSMUSG00000030116	1.52225	0.00961746	Mfap5
ENSMUSG00000030208	1.27118	0.0236933	Emp1
ENSMUSG00000030218	1.50451	0.00606498	Mgp
ENSMUSG00000030257	1.23186	0.00997918	Srgap3
ENSMUSG00000030317	-1.30131	1.78949e-06	Timp4
ENSMUSG00000030323	1.00285	0.0318551	Ift122
ENSMUSG00000030470	2.72969	0.00030862	Csrp3
ENSMUSG00000030732	-1.28346	0.00022139	Chrdl2
ENSMUSG00000031111	2.45444	0.00475784	Igsf1
ENSMUSG00000031146	1.02602	0.00322673	Plp2
ENSMUSG00000031253	1.4812	0.0219493	Srpx2
ENSMUSG00000031337	-2.23701	1.77807e-25	Mtm1
ENSMUSG00000031375	1.45873	0.00294232	Bgn
ENSMUSG00000031398	1.04413	0.00749892	Plxna3
ENSMUSG00000031450	2.59017	0.0483148	Grk1
ENSMUSG00000031508	1.33345	0.0409693	Ankrd10
ENSMUSG00000031548	1.11228	0.0392349	Sfrp1
ENSMUSG00000031595	1.80537	0.000660049	Pdgfrl
ENSMUSG00000031636	1.29717	0.0395008	Pdlim3
ENSMUSG00000031772	3.74193	0.000524323	Cntnap4
ENSMUSG00000031778	2.80664	6.09753e-10	Cx3cl1
ENSMUSG00000031780	2.99294	0.0127972	Ccl17
ENSMUSG00000031880	3.90125	0.0138248	Rrad
ENSMUSG00000031934	1.26974	0.013607	Panx1
ENSMUSG00000032020	1.10353	0.0193793	Ubash3b
ENSMUSG00000032332	2.01915	0.00676781	Col12a1
ENSMUSG00000032374	1.36842	0.0153153	Plod2
ENSMUSG00000032401	-1.29776	0.0460914	Lctl
ENSMUSG00000032503	1.35245	0.000267734	Arpp21
ENSMUSG00000032507	1.51536	0.00606498	Fbxl2
ENSMUSG00000032511	2.23643	0.0129455	Scn5a
ENSMUSG00000032578	2.00939	0.00323364	Cish
ENSMUSG00000032925	1.70316	0.0296093	Itgbl1
ENSMUSG00000033581	1.88027	0.00384045	Igf2bp2
ENSMUSG00000034311	1.55526	0.0190786	Kif4
ENSMUSG00000034353	-1.07148	4.28437e-06	Ramp1
ENSMUSG00000034361	1.28755	0.0190201	Cpne2
ENSMUSG00000034457	2.21299	1.10298e-05	Eda2r
ENSMUSG00000034855	1.52332	0.0340907	Cxcl10
ENSMUSG00000035109	1.76971	0.0067194	Shc4
ENSMUSG00000035352	2.79077	0.0148281	Ccl12
ENSMUSG00000035365	1.74124	0.0323518	Parpbp
ENSMUSG00000035963	-2.72343	0.00399601	Odf3l2
ENSMUSG00000036198	1.37455	0.0288118	Arhgap36
ENSMUSG00000036242	1.13927	0.0403433	Armh4
ENSMUSG00000036334	1.2494	0.028316	Igsf10
ENSMUSG00000036446	1.49717	0.0056144	Lum
ENSMUSG00000036564	1.66535	0.000133011	Ndrg4
ENSMUSG00000036594	1.12113	0.0269574	H2-Aa
ENSMUSG00000037071	-2.11485	0.0117217	Scd1
ENSMUSG00000037106	-1.17936	0.00738762	Fer1l6
ENSMUSG00000037185	2.16294	0.00232114	Krt80
ENSMUSG00000037568	1.99407	0.000107263	Vash2
ENSMUSG00000037613	1.45732	0.00529686	Tnfrsf23
ENSMUSG00000038112	1.91539	0.00256212	AW551984
ENSMUSG00000038943	1.60603	0.0304495	Prc1
ENSMUSG00000039115	1.06798	0.0297692	Itga9
ENSMUSG00000039126	1.49977	0.00117032	Prune2
ENSMUSG00000039396	1.57264	0.0324204	Neil3
ENSMUSG00000039476	1.6431	0.00102152	Prrx2
ENSMUSG00000039542	2.11305	0.000157333	Ncam1
ENSMUSG00000039824	3.05138	1.05518e-05	Myl6b
ENSMUSG00000040511	1.04115	0.00261157	Pvr
ENSMUSG00000040711	1.0031	0.0242232	Sh3pxd2b
ENSMUSG00000040852	1.19757	0.00584637	Plekhh2
ENSMUSG00000040998	1.45364	0.0228725	Npnt
ENSMUSG00000041482	1.64625	0.00273848	Piezo2
ENSMUSG00000041669	-2.33076	3.82671e-07	Prima1
ENSMUSG00000042124	6.25203	0.00954778	Lce1f
ENSMUSG00000042254	2.29796	0.000314318	Cilp
ENSMUSG00000042436	1.35636	0.00606498	Mfap4
ENSMUSG00000042451	2.70779	0.000367816	Mybph
ENSMUSG00000042485	3.17122	2.07449e-05	Mustn1
ENSMUSG00000042734	1.70395	0.000213562	Ttc9
ENSMUSG00000042793	-1.64694	0.00010379	Lgr6
ENSMUSG00000043415	1.82247	0.00320292	Otud1
ENSMUSG00000044378	-1.74404	0.0468508	Slc15a5
ENSMUSG00000044734	2.26337	0.00048392	Serpinb1a
ENSMUSG00000044811	1.43776	0.00420936	Cd300c2
ENSMUSG00000044951	-1.4632	0.00117032	Mylk4
ENSMUSG00000045761	1.44354	0.0342692	Togaram2
ENSMUSG00000046179	1.42429	0.00636987	E2f8
ENSMUSG00000046841	1.28262	0.00636987	Ckap4
ENSMUSG00000047330	1.09494	0.0353634	Kcne4
ENSMUSG00000047443	-1.39303	0.000359115	Erfe
ENSMUSG00000047592	2.01728	0.0347442	Nxpe5
ENSMUSG00000048327	1.57787	0.0232094	Ckap2l
ENSMUSG00000048388	2.01635	0.00870383	Fam171b
ENSMUSG00000048482	1.1576	0.00419608	Bdnf
ENSMUSG00000048895	1.27569	0.0074972	Cdk5r1
ENSMUSG00000049037	1.15049	0.00636987	Clec4a1
ENSMUSG00000049723	1.41837	0.00870383	Mmp12
ENSMUSG00000049871	1.46858	0.00935671	Nlrc3
ENSMUSG00000050022	1.07445	0.0476904	Amz1
ENSMUSG00000050071	1.44798	0.00181329	Bex1
ENSMUSG00000050711	2.83838	0.0164072	Scg2
ENSMUSG00000050808	4.1935	2.3882e-08	Muc15
ENSMUSG00000051048	3.14287	0.000157333	P4ha3
ENSMUSG00000051279	1.92375	0.00214785	Gdf6
ENSMUSG00000052336	2.14373	0.00201299	Cx3cr1
ENSMUSG00000052353	2.46304	0.00379479	Cemip
ENSMUSG00000052727	1.17017	0.00961746	Map1b
ENSMUSG00000053030	1.87485	0.0311447	Spink2
ENSMUSG00000053819	1.24468	0.0234982	Camk2d
ENSMUSG00000054003	2.56298	0.0148281	Tdrd9
ENSMUSG00000054034	1.19907	0.0171499	Tceal5
ENSMUSG00000054196	4.91935	4.74769e-07	Cthrc1
ENSMUSG00000055194	-6.06165	0.00108591	Actbl2
ENSMUSG00000055775	2.12503	0.00744451	Myh8
ENSMUSG00000057182	1.47142	0.0225049	Scn3a
ENSMUSG00000057604	1.37093	0.0485578	Lmcd1
ENSMUSG00000058914	1.92726	0.0294206	C1qtnf3
ENSMUSG00000059049	2.37539	0.014488	Frem1
ENSMUSG00000060177	-1.90822	1.0371e-05	Klk1b22
ENSMUSG00000060572	1.00842	0.0106677	Mfap2
ENSMUSG00000060586	1.05453	0.0297692	H2-Eb1
ENSMUSG00000061086	2.5504	0.000607623	Myl4
ENSMUSG00000061878	1.12776	0.0229189	Sphk1
ENSMUSG00000062661	1.07961	0.0229189	Ncs1
ENSMUSG00000062760	1.16531	0.0466301	Shisal1
ENSMUSG00000063129	-1.51422	0.0428393	Aldoart2
ENSMUSG00000063632	2.81718	0.00117032	Sox11
ENSMUSG00000063727	1.337	0.0340907	Tnfrsf11b
ENSMUSG00000064246	1.23043	0.0466301	Chil1
ENSMUSG00000064337	-1.21002	0.000593705	ENSMUSG00000064337
ENSMUSG00000068196	2.75304	0.000332287	Col8a1
ENSMUSG00000068231	3.94509	0.00192253	Vmn1r43
ENSMUSG00000068706	-1.35779	0.00318572	Gm10250
ENSMUSG00000069911	-1.23027	0.00824644	Insyn2b
ENSMUSG00000072812	1.12396	0.0154106	ENSMUSG00000072812
ENSMUSG00000072945	4.26555	0.000254331	Ripply1
ENSMUSG00000073433	1.8786	0.0263322	Arhgdig
ENSMUSG00000073530	3.22063	0.00074884	Pappa2
ENSMUSG00000073532	-1.27393	0.0342692	ENSMUSG00000073532
ENSMUSG00000074766	1.18184	0.0476019	Ism1
ENSMUSG00000075318	2.12447	0.00876212	Scn2a
ENSMUSG00000075330	2.97263	2.38175e-06	A930003A15Rik
ENSMUSG00000075707	3.69046	0.000570408	Dio3
ENSMUSG00000078190	1.32065	0.0094782	Dnm3os
ENSMUSG00000079298	2.57794	0.0208883	Klrb1b
ENSMUSG00000079428	2.23079	0.00299711	Tceal7
ENSMUSG00000081043	-4.20205	1.77957e-12	ENSMUSG00000081043
ENSMUSG00000082884	-2.23815	0.00314762	ENSMUSG00000082884
ENSMUSG00000083219	-1.38951	4.14667e-05	ENSMUSG00000083219
ENSMUSG00000083563	-1.43873	1.06113e-12	ENSMUSG00000083563
ENSMUSG00000084843	-2.79363	2.83754e-15	ENSMUSG00000084843
ENSMUSG00000085162	3.70552	0.00168154	Gm12295
ENSMUSG00000085260	1.81107	0.00314762	Med9os
ENSMUSG00000086219	2.35066	0.000660049	Srrm4os
ENSMUSG00000086228	-1.2483	0.0310407	Ubap1l
ENSMUSG00000086578	3.25325	0.0304055	ENSMUSG00000086578
ENSMUSG00000086765	-1.32126	0.00642686	Gm11827
ENSMUSG00000086844	-1.02374	0.0114317	B230206H07Rik
ENSMUSG00000086866	2.401	0.00606498	ENSMUSG00000086866
ENSMUSG00000087006	2.08766	0.027812	Gm13889
ENSMUSG00000087410	-1.20129	0.00596618	2310065F04Rik
ENSMUSG00000089755	-2.0429	0.000804358	ENSMUSG00000089755
ENSMUSG00000091996	-1.54886	0.0466301	BC049352
ENSMUSG00000092035	1.25646	0.0312908	Peg10
ENSMUSG00000095788	2.37936	0.0428393	Sirpb1a
ENSMUSG00000097148	-1.49638	0.0119572	ENSMUSG00000097148
ENSMUSG00000097391	1.98139	0.000524323	Mirg
ENSMUSG00000097451	1.78483	0.00313506	ENSMUSG00000097451
ENSMUSG00000097935	-2.23317	0.00497088	Gm3809
ENSMUSG00000098141	-1.31639	0.0430022	Gm6944
ENSMUSG00000098202	3.9114	0.0490509	ENSMUSG00000098202
ENSMUSG00000100504	-6.3941	0.000427868	Gm28926
ENSMUSG00000101086	-1.06996	0.0056144	ENSMUSG00000101086
ENSMUSG00000101304	-1.2373	0.00546059	Plet1os
ENSMUSG00000103292	-1.26021	0.00817243	ENSMUSG00000103292
ENSMUSG00000105658	-4.39495	0.00870383	ENSMUSG00000105658
ENSMUSG00000106736	-1.1801	0.00962896	Gm42573
ENSMUSG00000109341	3.99069	0.000129163	ENSMUSG00000109341
ENSMUSG00000109962	2.82089	0.0288118	ENSMUSG00000109962
ENSMUSG00000110489	1.52779	0.0228725	ENSMUSG00000110489
ENSMUSG00000111203	-1.86496	0.00314762	ENSMUSG00000111203
ENSMUSG00000114018	1.04103	0.0041673	ENSMUSG00000114018
ENSMUSG00000117864	2.08233	0.000549202	Gm19500
ENSMUSG00000117910	-3.26422	0.00313506	ENSMUSG00000117910
ENSMUSG00000118107	-1.31092	0.00031183	ENSMUSG00000118107

## Sheet: Dataset S4
Dataset S4. Differentially expressed genes in gastrocnemius of Mtm1-/y mice
Ensembl_gene_ID	log2FC	adjusted_p_value	gene_name
ENSMUSG00000000049	-1.66806	0.0020315	Apoh
ENSMUSG00000000244	2.0857	9.06091e-05	Tspan32
ENSMUSG00000000290	1.64243	8.15178e-11	Itgb2
ENSMUSG00000000305	-2.76981	6.05603e-30	Cdh4
ENSMUSG00000000308	3.55325	1.43176e-07	Ckmt1
ENSMUSG00000000567	1.09627	0.00116153	Sox9
ENSMUSG00000000682	2.79827	1.14267e-12	Cd52
ENSMUSG00000000686	1.32114	0.0249364	Abhd15
ENSMUSG00000000792	3.37325	0.0209924	Slc5a5
ENSMUSG00000000794	2.05162	8.22354e-11	Kcnn3
ENSMUSG00000000861	2.66037	0.0313207	Bcl11a
ENSMUSG00000001020	2.17102	2.84141e-25	S100a4
ENSMUSG00000001025	1.15873	2.83369e-16	S100a6
ENSMUSG00000001131	3.35286	1.09227e-24	Timp1
ENSMUSG00000001155	-3.13279	0.0221666	Ftcd
ENSMUSG00000001348	1.57348	1.06161e-05	Acp5
ENSMUSG00000001473	2.90304	1.5647e-47	Tubb6
ENSMUSG00000001493	1.018	3.67201e-06	Meox1
ENSMUSG00000001665	1.08102	2.61738e-07	Gstt3
ENSMUSG00000001670	-2.48267	0.000440181	Tat
ENSMUSG00000001773	2.02416	0.0210497	Folh1
ENSMUSG00000001864	1.89085	5.77363e-12	Aif1l
ENSMUSG00000002020	3.19301	1.98254e-17	Ltbp2
ENSMUSG00000002076	3.06014	1.01425e-13	Hsf2bp
ENSMUSG00000002083	1.50959	0.000774945	Bbc3
ENSMUSG00000002111	1.67927	3.3501e-06	Spi1
ENSMUSG00000002204	2.15965	5.48139e-05	Napsa
ENSMUSG00000002233	1.1051	3.95414e-09	Rhoc
ENSMUSG00000002289	1.69425	0.000706066	Angptl4
ENSMUSG00000002489	-1.55285	1.56834e-05	Tiam1
ENSMUSG00000002588	1.03514	0.000976374	Pon1
ENSMUSG00000002603	1.05869	3.02508e-05	Tgfb1
ENSMUSG00000002668	1.39706	0.000223059	Dennd1c
ENSMUSG00000002910	-1.45388	0.000602372	Arrdc2
ENSMUSG00000002983	1.04559	3.02147e-07	Relb
ENSMUSG00000003153	-2.56079	9.97256e-22	Slc2a3
ENSMUSG00000003206	2.71772	0.0197539	Ebi3
ENSMUSG00000003665	3.74158	0.000473382	Has1
ENSMUSG00000003762	1.21038	6.9691e-12	Coq8b
ENSMUSG00000004266	1.42657	2.43916e-07	Ptpn6
ENSMUSG00000004328	-1.48364	5.19396e-05	Hif3a
ENSMUSG00000004446	2.002	1.34404e-08	Bid
ENSMUSG00000004609	1.23985	9.94829e-06	Cd33
ENSMUSG00000004626	1.50964	0.0115496	Stxbp2
ENSMUSG00000004707	1.71118	0.0372705	Ly9
ENSMUSG00000004709	4.03572	0.00424353	Cd244a
ENSMUSG00000004730	1.30308	1.77294e-06	Adgre1
ENSMUSG00000004791	-1.18724	0.000947618	Pgf
ENSMUSG00000004885	2.4194	0.00979445	Crabp2
ENSMUSG00000004891	1.17512	1.84699e-12	Nes
ENSMUSG00000004951	1.44909	8.21433e-08	Hspb1
ENSMUSG00000005054	1.30992	1.15845e-15	Cstb
ENSMUSG00000005087	1.11975	4.8952e-05	Cd44
ENSMUSG00000005148	1.94344	1.42934e-23	Klf5
ENSMUSG00000005320	-1.29833	7.0248e-15	Fgfr4
ENSMUSG00000005677	-1.66961	0.000978502	Nr1i3
ENSMUSG00000005686	1.54993	1.73015e-13	Ampd3
ENSMUSG00000005705	1.68792	0.000132397	Agrp
ENSMUSG00000005800	3.53413	0.0216772	Mmp8
ENSMUSG00000005958	1.90622	6.2275e-10	Ephb3
ENSMUSG00000005980	-3.69054	1.03034e-13	Dnase1
ENSMUSG00000006204	4.84098	0.00161412	Cdcp3
ENSMUSG00000006221	1.61585	4.55729e-11	Hspb7
ENSMUSG00000006403	1.43368	5.90994e-05	Adamts4
ENSMUSG00000006522	-1.55668	0.00487402	Itih3
ENSMUSG00000006529	-2.00588	0.0316022	Itih1
ENSMUSG00000006575	1.70296	0.00687893	Rundc3a
ENSMUSG00000006576	1.30587	2.42966e-09	Slc4a3
ENSMUSG00000006585	1.13367	0.00242522	Cdt1
ENSMUSG00000006642	-1.52095	6.07006e-06	Tcf23
ENSMUSG00000006731	1.37954	2.40633e-07	B4galnt1
ENSMUSG00000007617	-1.09929	1.4795e-19	Homer1
ENSMUSG00000007682	1.39935	6.2864e-05	Dio2
ENSMUSG00000008496	1.56346	0.0104265	Pou2f2
ENSMUSG00000009292	3.78127	0.00230786	Trpm2
ENSMUSG00000010142	1.44013	0.00192848	Tnfrsf13b
ENSMUSG00000010751	1.27481	1.40115e-06	Tnfrsf22
ENSMUSG00000012705	1.79498	0.000113372	Retn
ENSMUSG00000012819	-1.19257	1.32509e-18	Cdh23
ENSMUSG00000013707	1.30815	0.00872365	Tnfaip8l2
ENSMUSG00000014198	2.17446	0.000117611	Zfp385c
ENSMUSG00000014543	3.43467	0.0345943	Klra17
ENSMUSG00000014791	1.17407	1.14835e-05	Elmo3
ENSMUSG00000015027	1.45824	8.59433e-08	Galns
ENSMUSG00000015090	2.86086	0.028059	Ptgds
ENSMUSG00000015312	-1.39282	1.7529e-05	Gadd45b
ENSMUSG00000015340	1.58697	7.59922e-09	Cybb
ENSMUSG00000015355	1.44022	0.00124817	Cd48
ENSMUSG00000015396	1.0423	0.00231903	Cd83
ENSMUSG00000015745	1.47428	9.68584e-13	Plekho1
ENSMUSG00000015852	1.62627	3.54258e-09	Fcrls
ENSMUSG00000015947	2.16384	0.00031052	Fcgr1
ENSMUSG00000015950	1.1854	1.7453e-05	Ncf1
ENSMUSG00000016262	1.04967	8.83058e-06	Sertad4
ENSMUSG00000016327	1.32466	5.42288e-17	Atp1b4
ENSMUSG00000017002	2.74115	0.0263197	Slpi
ENSMUSG00000017057	1.2789	4.60133e-13	Il13ra1
ENSMUSG00000017400	1.50713	0.0328641	Stac2
ENSMUSG00000017716	1.10189	0.0470424	Birc5
ENSMUSG00000018008	1.2639	7.71686e-16	Cyth4
ENSMUSG00000018415	-1.09863	9.67328e-20	Gid4
ENSMUSG00000018451	2.46167	0.0487913	6330403K07Rik
ENSMUSG00000018554	-1.28092	4.32197e-07	Ybx2
ENSMUSG00000018654	2.26622	5.56036e-08	Ikzf1
ENSMUSG00000018774	2.33015	2.97591e-14	Cd68
ENSMUSG00000018920	1.06596	7.79449e-06	Cxcl16
ENSMUSG00000018927	1.63469	8.65138e-15	Ccl6
ENSMUSG00000018983	1.40945	5.11288e-09	E2f2
ENSMUSG00000019102	5.64477	2.96085e-14	Aldh3a1
ENSMUSG00000019122	1.54504	1.26521e-11	Ccl9
ENSMUSG00000019732	1.16096	3.81011e-08	Calr3
ENSMUSG00000019832	1.48868	1.16857e-05	Rab32
ENSMUSG00000019865	-1.31104	0.00807715	Nmbr
ENSMUSG00000019906	-1.07007	0.00265943	Lin7a
ENSMUSG00000019942	1.16648	0.0345943	Cdk1
ENSMUSG00000020102	1.21733	0.0436286	Slc16a7
ENSMUSG00000020143	1.79405	3.27619e-09	Dock2
ENSMUSG00000020182	1.70928	1.13635e-08	Ddc
ENSMUSG00000020256	-1.131	1.77694e-05	Aldh1l2
ENSMUSG00000020312	-1.25033	1.93261e-06	Shc2
ENSMUSG00000020334	1.04615	1.96121e-06	Slc22a4
ENSMUSG00000020377	1.37945	0.0012703	Ltc4s
ENSMUSG00000020396	-1.95197	7.27046e-09	Nefh
ENSMUSG00000020407	1.44026	0.00813817	Upp1
ENSMUSG00000020434	1.38024	0.0344613	4921536K21Rik
ENSMUSG00000020437	1.65218	6.64636e-08	Myo1g
ENSMUSG00000020524	3.77872	7.43947e-06	Gria1
ENSMUSG00000020573	1.72169	0.00333302	Pik3cg
ENSMUSG00000020623	-1.27007	1.4552e-19	Map2k6
ENSMUSG00000020644	1.7086	4.99519e-24	Id2
ENSMUSG00000020734	2.11593	0.0117972	Grin2c
ENSMUSG00000020808	1.1356	0.0468909	Pimreg
ENSMUSG00000020884	-2.60041	0.0263796	Asgr1
ENSMUSG00000020901	1.15315	0.00149957	Pik3r5
ENSMUSG00000020908	3.80713	2.35479e-11	Myh3
ENSMUSG00000020941	1.1561	6.15381e-08	Map3k14
ENSMUSG00000021062	1.83566	1.1689e-15	Rab15
ENSMUSG00000021091	1.5913	9.87394e-23	Serpina3n
ENSMUSG00000021123	1.5215	0.0053869	Rdh12
ENSMUSG00000021136	1.14549	0.00076859	Smoc1
ENSMUSG00000021190	1.01199	1.4043e-12	Lgmn
ENSMUSG00000021298	1.99048	0.00690757	Gpr132
ENSMUSG00000021364	-1.5222	0.0331185	Elovl2
ENSMUSG00000021384	2.321	0.000751245	Susd3
ENSMUSG00000021388	1.14726	4.04645e-11	Aspn
ENSMUSG00000021423	1.74853	5.9213e-05	Ly86
ENSMUSG00000021453	-1.3358	0.0126458	Gadd45g
ENSMUSG00000021456	-1.38898	2.64634e-07	Fbp2
ENSMUSG00000021556	-1.06368	8.19558e-09	Golm1
ENSMUSG00000021565	4.23351	2.61857e-10	Slc6a19
ENSMUSG00000021573	-1.40039	7.51106e-12	Tppp
ENSMUSG00000021614	1.0407	4.66443e-05	Vcan
ENSMUSG00000021636	2.30861	6.76493e-09	Marveld2
ENSMUSG00000021638	2.89968	0.00425768	Ocln
ENSMUSG00000021668	-1.50908	1.84114e-14	Polk
ENSMUSG00000021678	1.69324	0.00299813	F2rl1
ENSMUSG00000021701	1.1707	2.00641e-10	Plk2
ENSMUSG00000021728	2.60873	2.84771e-17	Emb
ENSMUSG00000021732	1.03114	0.0227355	Fgf10
ENSMUSG00000021750	-1.16769	1.96729e-05	Fam107a
ENSMUSG00000021765	1.86042	9.70832e-23	Fst
ENSMUSG00000021815	-1.24793	0.0109018	Mss51
ENSMUSG00000021886	1.75142	0.00208753	Gpr65
ENSMUSG00000021965	1.61679	0.0471868	Ska3
ENSMUSG00000021991	-1.07363	0.000651014	Cacna2d3
ENSMUSG00000021998	1.13959	1.2193e-10	Lcp1
ENSMUSG00000022014	2.38164	0.00523932	Epsti1
ENSMUSG00000022033	1.14133	0.0339345	Pbk
ENSMUSG00000022085	-1.15786	0.0416998	Pebp4
ENSMUSG00000022096	-1.12726	0.00769375	Hr
ENSMUSG00000022102	1.55588	1.86832e-07	Dok2
ENSMUSG00000022129	2.97021	0.0206648	Dct
ENSMUSG00000022144	2.12076	5.56694e-07	Gdnf
ENSMUSG00000022148	2.05092	2.44133e-07	Fyb
ENSMUSG00000022322	1.57345	0.00362527	Shcbp1
ENSMUSG00000022346	1.32525	1.71312e-06	Myc
ENSMUSG00000022358	1.19434	4.71881e-07	Fbxo32
ENSMUSG00000022364	1.12068	6.32269e-12	Tbc1d31
ENSMUSG00000022372	1.13215	0.0207412	Sla
ENSMUSG00000022441	-1.65319	6.17827e-19	Efcab6
ENSMUSG00000022464	-1.24712	7.94654e-13	Slc38a4
ENSMUSG00000022479	3.37022	0.00837451	Vdr
ENSMUSG00000022488	1.76929	1.49349e-11	Nckap1l
ENSMUSG00000022490	-1.57386	3.01302e-12	Ppp1r1a
ENSMUSG00000022504	2.60544	5.38912e-15	Ciita
ENSMUSG00000022510	1.73107	8.16322e-39	Trp63
ENSMUSG00000022512	1.25839	0.028384	Cldn1
ENSMUSG00000022525	-1.16952	8.16322e-39	Plaat1
ENSMUSG00000022534	3.60996	0.0377617	Mefv
ENSMUSG00000022636	2.00422	0.000144142	Alcam
ENSMUSG00000022665	1.21951	1.08641e-23	Ccdc80
ENSMUSG00000022667	1.6467	0.00817079	Cd200r1
ENSMUSG00000022748	-1.18337	1.67527e-20	Cmss1
ENSMUSG00000022763	1.53056	0.0189018	Aifm3
ENSMUSG00000022788	-1.18194	4.91031e-25	Fgd4
ENSMUSG00000022865	1.60367	0.0148561	Cxadr
ENSMUSG00000022875	-2.37526	0.00412687	Kng1
ENSMUSG00000022878	1.48543	0.00531386	Adipoq
ENSMUSG00000022901	1.0783	0.00734898	Cd86
ENSMUSG00000022952	3.73541	5.30486e-31	Runx1
ENSMUSG00000023019	-1.10988	1.33284e-12	Gpd1
ENSMUSG00000023031	2.05074	0.0262899	Cela1
ENSMUSG00000023034	-1.45289	0.00902189	Nr4a1
ENSMUSG00000023043	5.99054	6.15697e-46	Krt18
ENSMUSG00000023067	1.5956	1.40677e-05	Cdkn1a
ENSMUSG00000023070	-2.30882	0.0193222	Rgn
ENSMUSG00000023087	-1.04463	1.26479e-06	Noct
ENSMUSG00000023092	1.27906	8.12604e-11	Fhl1
ENSMUSG00000023349	1.86871	0.000583963	Clec4n
ENSMUSG00000023367	1.46751	5.62414e-23	Tmem176a
ENSMUSG00000023800	2.15452	1.21702e-16	Tiam2
ENSMUSG00000023868	1.28808	9.91771e-19	Pde10a
ENSMUSG00000023905	1.87967	0.000425051	Tnfrsf12a
ENSMUSG00000023947	2.49097	3.75831e-27	Nfkbie
ENSMUSG00000023964	-3.65777	3.89153e-14	Calcr
ENSMUSG00000023972	1.11209	0.0173616	Ptk7
ENSMUSG00000023992	2.0192	1.19361e-05	Trem2
ENSMUSG00000024008	3.32837	0.0197724	Cpne5
ENSMUSG00000024013	1.60392	2.58872e-06	Fgd2
ENSMUSG00000024056	1.53564	0.0149242	Ndc80
ENSMUSG00000024066	-1.23324	1.01115e-12	Xdh
ENSMUSG00000024087	1.80209	0.000575918	Cyp1b1
ENSMUSG00000024105	-5.88896	1.26997e-10	Themis3
ENSMUSG00000024134	-1.30759	6.26593e-08	Six2
ENSMUSG00000024186	1.76015	5.90779e-06	Rgs11
ENSMUSG00000024266	-2.34232	1.50573e-07	Adad2
ENSMUSG00000024268	2.29095	0.0228979	Celf4
ENSMUSG00000024300	1.52764	1.17562e-06	Myo1f
ENSMUSG00000024397	1.55016	0.0220498	Aif1
ENSMUSG00000024411	-1.20484	1.40115e-06	Aqp4
ENSMUSG00000024424	1.04505	1.67199e-09	Ttc39c
ENSMUSG00000024485	4.22036	0.0367739	Slc4a9
ENSMUSG00000024521	1.87706	0.0109481	Pmaip1
ENSMUSG00000024526	1.28053	0.000234804	Cidea
ENSMUSG00000024529	1.33582	0.0202833	Lox
ENSMUSG00000024598	1.43342	0.000700627	Fbn2
ENSMUSG00000024600	2.07797	0.00447089	Slc27a6
ENSMUSG00000024610	2.45741	5.40348e-54	Cd74
ENSMUSG00000024621	1.05559	4.2796e-07	Csf1r
ENSMUSG00000024659	1.09304	8.0425e-09	Anxa1
ENSMUSG00000024672	1.13786	0.0285043	Ms4a7
ENSMUSG00000024679	1.64721	0.000296311	Ms4a6d
ENSMUSG00000024747	-1.96328	5.85438e-14	Aldh1a7
ENSMUSG00000024789	-1.04847	1.46184e-16	Jak2
ENSMUSG00000024791	1.77467	0.0323019	Cdca5
ENSMUSG00000024795	1.20713	0.0338847	Kif20b
ENSMUSG00000024803	4.52294	4.34083e-23	Ankrd1
ENSMUSG00000024846	1.80268	1.13634e-11	Cst6
ENSMUSG00000024883	2.01723	1.33608e-12	Rin1
ENSMUSG00000024912	5.88223	1.41877e-07	Fosl1
ENSMUSG00000024965	1.32192	2.03922e-07	Fermt3
ENSMUSG00000024972	1.64035	0.000216462	Lgals12
ENSMUSG00000024986	1.14963	0.00772653	Hhex
ENSMUSG00000025003	-4.11607	0.0211155	Cyp2c39
ENSMUSG00000025017	1.4658	0.000201648	Pik3ap1
ENSMUSG00000025044	2.0477	0.000468475	Msr1
ENSMUSG00000025172	1.84125	1.83378e-06	Ankrd2
ENSMUSG00000025188	1.11796	1.65718e-05	Hps1
ENSMUSG00000025225	2.0102	4.1404e-35	Nfkb2
ENSMUSG00000025268	1.14128	1.01864e-18	Maged2
ENSMUSG00000025351	1.00058	5.2553e-24	Cd63
ENSMUSG00000025355	1.14429	8.66266e-08	Mmp19
ENSMUSG00000025380	-1.90261	3.94217e-07	Fscn2
ENSMUSG00000025384	-1.04858	4.75219e-07	Faap100
ENSMUSG00000025401	1.93684	2.10696e-07	Myo1a
ENSMUSG00000025402	1.76242	1.80296e-19	Nab2
ENSMUSG00000025420	2.18922	2.87969e-06	Katnal2
ENSMUSG00000025473	1.09642	1.56896e-06	Adam8
ENSMUSG00000025479	1.11917	0.049533	Cyp2e1
ENSMUSG00000025497	1.28205	0.0464017	Cdhr5
ENSMUSG00000025577	1.15855	0.000333843	Cbx2
ENSMUSG00000025701	1.37325	0.0021226	Alox5
ENSMUSG00000025746	3.61227	0.0285043	Il6
ENSMUSG00000025777	-1.48348	8.32759e-37	Gdap1
ENSMUSG00000025789	1.98484	4.40033e-08	St8sia2
ENSMUSG00000025804	1.78833	0.00346257	Ccr1
ENSMUSG00000025877	1.07675	0.0054069	Hk3
ENSMUSG00000025931	1.61044	1.53104e-10	Paqr8
ENSMUSG00000026069	1.50717	1.83906e-05	Il1rl1
ENSMUSG00000026100	-1.72533	1.94261e-19	Mstn
ENSMUSG00000026117	2.4211	8.78497e-05	Zap70
ENSMUSG00000026141	1.33611	0.000129471	Col19a1
ENSMUSG00000026173	-1.22545	3.11571e-17	Plcd4
ENSMUSG00000026193	1.11579	5.04197e-06	Fn1
ENSMUSG00000026205	2.24892	4.05212e-07	Slc23a3
ENSMUSG00000026251	2.26369	2.40187e-05	Chrnd
ENSMUSG00000026253	2.77435	1.44098e-07	Chrng
ENSMUSG00000026259	1.95127	5.17147e-05	Ngef
ENSMUSG00000026271	1.70892	0.00189664	Gpr35
ENSMUSG00000026315	2.60027	1.1156e-21	Serpinb8
ENSMUSG00000026322	-2.1536	0.0314775	Htr4
ENSMUSG00000026335	1.00732	3.46549e-14	Pam
ENSMUSG00000026355	1.03964	0.0333806	Mcm6
ENSMUSG00000026357	1.71463	0.0131217	Rgs18
ENSMUSG00000026360	1.46538	5.9213e-05	Rgs2
ENSMUSG00000026380	-1.32308	0.034226	Tfcp2l1
ENSMUSG00000026395	1.95987	4.21643e-21	Ptprc
ENSMUSG00000026414	1.66813	7.1713e-09	Tnnt2
ENSMUSG00000026430	1.20479	0.0022813	Rassf5
ENSMUSG00000026443	1.56412	1.13696e-09	Lrrn2
ENSMUSG00000026459	1.85589	0.0001006	Myog
ENSMUSG00000026479	1.30109	5.95962e-07	Lamc2
ENSMUSG00000026480	1.09695	0.0112779	Ncf2
ENSMUSG00000026525	1.28956	0.00063134	Opn3
ENSMUSG00000026548	2.15968	5.36581e-07	Slamf9
ENSMUSG00000026558	1.0151	4.05212e-07	Uck2
ENSMUSG00000026580	1.45489	7.19879e-08	Selp
ENSMUSG00000026582	3.93241	0.0393836	Sele
ENSMUSG00000026603	-1.12439	1.00209e-05	Smyd2
ENSMUSG00000026628	2.31571	0.0034076	Atf3
ENSMUSG00000026630	1.82222	0.0286399	Batf3
ENSMUSG00000026656	1.68805	1.99473e-10	Fcgr2b
ENSMUSG00000026715	-1.83462	0.0204284	Serpinc1
ENSMUSG00000026796	1.35221	6.77298e-10	Niban2
ENSMUSG00000026819	-1.63518	0.00131349	Slc25a25
ENSMUSG00000026828	1.48907	7.80025e-05	Galnt5
ENSMUSG00000026832	2.48989	3.26828e-07	Cytip
ENSMUSG00000026833	1.00386	1.05629e-07	Olfm1
ENSMUSG00000026834	1.80993	2.32448e-05	Acvr1c
ENSMUSG00000026880	1.17266	1.79024e-16	Stom
ENSMUSG00000026928	1.01086	0.00816222	Card9
ENSMUSG00000026955	2.04733	0.0361556	Sapcd2
ENSMUSG00000026979	2.51225	1.51592e-05	Psd4
ENSMUSG00000027035	1.45873	6.83641e-11	Cers6
ENSMUSG00000027048	-2.05139	0.045315	Abcb11
ENSMUSG00000027068	4.51691	0.000129589	Dhrs9
ENSMUSG00000027107	1.76304	6.34324e-14	Chrna1
ENSMUSG00000027215	1.20225	0.000104727	Cd82
ENSMUSG00000027238	1.97667	0.0231566	Frmd5
ENSMUSG00000027254	1.40947	2.44422e-10	Map1a
ENSMUSG00000027298	1.08082	0.00707441	Tyro3
ENSMUSG00000027333	-1.82437	3.96025e-32	Smox
ENSMUSG00000027346	-1.23057	8.084e-17	Gpcpd1
ENSMUSG00000027347	1.83679	0.001828	Rasgrp1
ENSMUSG00000027368	2.98638	1.60675e-11	Dusp2
ENSMUSG00000027379	1.4243	0.0213779	Bub1
ENSMUSG00000027398	4.64058	0.00656018	Il1b
ENSMUSG00000027457	-1.5553	8.3614e-07	Snph
ENSMUSG00000027460	1.46538	0.000256394	Angpt4
ENSMUSG00000027470	-1.03073	6.85695e-08	Mylk2
ENSMUSG00000027485	3.58118	0.000215348	Bpifb1
ENSMUSG00000027513	1.05101	0.00188138	Pck1
ENSMUSG00000027524	-1.26247	7.44238e-06	Edn3
ENSMUSG00000027555	2.19915	8.68868e-09	Car13
ENSMUSG00000027556	-1.39454	0.0127444	Car1
ENSMUSG00000027750	2.89638	6.43924e-11	Postn
ENSMUSG00000027796	1.27504	0.0353398	Smad9
ENSMUSG00000027797	1.04385	3.78275e-08	Dclk1
ENSMUSG00000027827	-2.02638	1.51801e-13	Kcnab1
ENSMUSG00000027935	1.16166	6.65817e-16	Rab13
ENSMUSG00000027985	3.0647	0.00648118	Lef1
ENSMUSG00000027994	1.61497	0.00687893	Mcub
ENSMUSG00000027995	1.65478	1.51513e-07	Tlr2
ENSMUSG00000028063	1.04425	3.28189e-07	Lmna
ENSMUSG00000028064	1.26121	0.000146973	Sema4a
ENSMUSG00000028082	1.47526	1.82649e-15	Sh3d19
ENSMUSG00000028186	-1.96029	0.0481718	Uox
ENSMUSG00000028195	1.34116	1.50725e-06	Ccn1
ENSMUSG00000028238	3.00587	0.0332391	Atp6v0d2
ENSMUSG00000028255	5.49829	0.000158196	Clca1
ENSMUSG00000028289	-1.07334	0.000102695	Epha7
ENSMUSG00000028307	-1.93621	0.0119079	Aldob
ENSMUSG00000028337	1.02761	0.0293223	Coro2a
ENSMUSG00000028347	1.22885	0.00286576	Tmeff1
ENSMUSG00000028364	1.6828	0.00645909	Tnc
ENSMUSG00000028369	1.13994	9.38244e-06	Svep1
ENSMUSG00000028392	2.39132	0.0272426	Bspry
ENSMUSG00000028417	1.44757	1.90715e-13	Tal2
ENSMUSG00000028459	1.55873	0.0108851	Cd72
ENSMUSG00000028539	2.44858	0.00635097	Artn
ENSMUSG00000028553	-2.01298	0.0136127	Angptl3
ENSMUSG00000028555	2.45932	0.000318395	Ttc39a
ENSMUSG00000028581	1.75663	3.26565e-30	Laptm5
ENSMUSG00000028613	1.97122	0.00126557	Lrp8
ENSMUSG00000028654	2.57726	0.0286834	Mycl
ENSMUSG00000028664	1.0062	7.64202e-05	Ephb2
ENSMUSG00000028680	1.34072	0.030861	Plk3
ENSMUSG00000028681	1.13219	0.0300413	Ptch2
ENSMUSG00000028736	-1.052	9.77646e-08	Pax7
ENSMUSG00000028836	-1.35694	2.91759e-08	Slc30a2
ENSMUSG00000028859	1.62535	0.0269701	Csf3r
ENSMUSG00000028860	2.58928	0.00593869	Sytl1
ENSMUSG00000028871	2.11279	0.0406423	Rspo1
ENSMUSG00000028873	1.18142	0.0351138	Cdca8
ENSMUSG00000028874	1.79858	0.000129589	Fgr
ENSMUSG00000029026	3.33664	0.00507157	Trp73
ENSMUSG00000029102	-1.80277	0.00831261	Hgfac
ENSMUSG00000029168	-1.3626	3.22642e-07	Dpysl5
ENSMUSG00000029205	1.88316	0.00274451	Chrna9
ENSMUSG00000029217	1.07688	1.42991e-09	Tec
ENSMUSG00000029219	4.356	0.0159695	Slc10a4
ENSMUSG00000029223	2.04245	1.27452e-24	Uchl1
ENSMUSG00000029254	2.54478	0.0450762	Stap1
ENSMUSG00000029299	1.30078	0.0129026	Abcg3
ENSMUSG00000029304	1.66548	0.00259114	Spp1
ENSMUSG00000029369	-3.04696	0.0108302	Afm
ENSMUSG00000029377	3.45943	0.0258824	Ereg
ENSMUSG00000029380	1.51153	0.0497441	Cxcl1
ENSMUSG00000029381	2.09197	5.53133e-09	Shroom3
ENSMUSG00000029449	1.72948	0.00366845	Rhof
ENSMUSG00000029490	1.99239	8.97165e-29	Mfsd7a
ENSMUSG00000029651	1.83103	6.94013e-06	Mtus2
ENSMUSG00000029671	-1.81513	0.00098419	Wnt16
ENSMUSG00000029762	1.62502	4.45531e-11	Akr1b8
ENSMUSG00000029769	1.26785	1.00151e-11	Ccdc136
ENSMUSG00000029771	1.28979	2.04214e-08	Irf5
ENSMUSG00000029810	1.62146	8.38486e-21	Tmem176b
ENSMUSG00000029816	2.79704	0.00087149	Gpnmb
ENSMUSG00000029821	2.17358	5.05733e-08	Gsdme
ENSMUSG00000029822	1.5635	9.43615e-15	Osbpl3
ENSMUSG00000029919	1.65739	0.000383959	Hpgds
ENSMUSG00000029994	1.26505	1.2106e-35	Anxa4
ENSMUSG00000029999	1.95794	0.0181001	Tgfa
ENSMUSG00000030110	-1.25567	5.65358e-06	Ret
ENSMUSG00000030116	1.41329	1.04041e-14	Mfap5
ENSMUSG00000030147	2.46912	0.0012867	Clec4b1
ENSMUSG00000030148	2.64071	4.05846e-12	Clec4a2
ENSMUSG00000030208	1.02286	1.17431e-07	Emp1
ENSMUSG00000030218	1.56696	9.45459e-15	Mgp
ENSMUSG00000030223	1.21016	0.00030875	Ptpro
ENSMUSG00000030263	1.02515	0.00016015	Irag2
ENSMUSG00000030278	1.2646	0.0471451	Cidec
ENSMUSG00000030336	-2.87449	1.11892e-05	Cd27
ENSMUSG00000030353	1.15214	0.000667794	Tead4
ENSMUSG00000030361	2.53369	0.00722617	Klrb1a
ENSMUSG00000030378	-3.55435	0.00772653	Sult2a8
ENSMUSG00000030382	-1.0587	0.0490548	Slc27a5
ENSMUSG00000030402	-1.55249	0.00207817	Ppm1n
ENSMUSG00000030427	1.59334	0.00150954	Lilra6
ENSMUSG00000030433	1.19009	0.00707185	Sbk2
ENSMUSG00000030470	2.38533	3.00843e-08	Csrp3
ENSMUSG00000030474	1.32651	0.0421111	Siglece
ENSMUSG00000030495	1.76243	0.000437514	Slc7a10
ENSMUSG00000030546	1.49684	0.0244955	Plin1
ENSMUSG00000030553	1.15341	0.00211676	Pgpep1l
ENSMUSG00000030559	1.42856	0.0432628	Rab38
ENSMUSG00000030562	1.69544	1.77273e-13	Nox4
ENSMUSG00000030579	1.62112	2.67808e-08	Tyrobp
ENSMUSG00000030589	1.38981	6.06224e-07	Rasgrp4
ENSMUSG00000030657	-1.28385	9.33614e-39	Xylt1
ENSMUSG00000030677	1.09708	0.0354774	Kif22
ENSMUSG00000030681	1.40756	5.85438e-14	Mvp
ENSMUSG00000030707	1.91648	1.78185e-29	Coro1a
ENSMUSG00000030732	-2.08705	2.80142e-11	Chrdl2
ENSMUSG00000030745	2.4017	0.00473904	Il21r
ENSMUSG00000030786	1.49788	5.30815e-06	Itgam
ENSMUSG00000030789	3.21686	9.72231e-09	Itgax
ENSMUSG00000030793	1.46782	0.00120025	Pycard
ENSMUSG00000030798	1.04728	0.0105602	Cd37
ENSMUSG00000030844	1.35839	8.97759e-05	Rgs10
ENSMUSG00000030849	1.99816	0.0187293	Fgfr2
ENSMUSG00000031026	1.11146	0.0351824	Trim66
ENSMUSG00000031101	1.26148	0.00843902	Sash3
ENSMUSG00000031111	1.59656	2.6077e-10	Igsf1
ENSMUSG00000031129	1.08826	6.91164e-12	Slc9a9
ENSMUSG00000031146	1.09728	1.03819e-16	Plp2
ENSMUSG00000031147	-1.25396	2.43419e-09	Magix
ENSMUSG00000031262	1.13053	0.0296918	Cenpi
ENSMUSG00000031264	1.4126	0.00534277	Btk
ENSMUSG00000031337	-2.07536	1.59409e-70	Mtm1
ENSMUSG00000031374	-2.31416	0.0106479	Zfp92
ENSMUSG00000031375	1.24672	3.51037e-11	Bgn
ENSMUSG00000031398	1.19376	0.00165973	Plxna3
ENSMUSG00000031400	1.0232	0.0234924	G6pdx
ENSMUSG00000031409	2.71648	0.0115048	Tceal6
ENSMUSG00000031442	-1.26619	4.00929e-07	Mcf2l
ENSMUSG00000031488	2.10746	0.000332564	Rab11fip1
ENSMUSG00000031489	1.99886	0.00134803	Adrb3
ENSMUSG00000031506	1.71441	0.00119676	Ptpn7
ENSMUSG00000031530	2.55751	2.5141e-14	Dusp4
ENSMUSG00000031586	-1.02654	1.52151e-10	Rbpms
ENSMUSG00000031595	1.06087	0.000404358	Pdgfrl
ENSMUSG00000031613	2.18505	5.85438e-14	Hpgd
ENSMUSG00000031626	-1.14647	1.42917e-12	Sorbs2
ENSMUSG00000031628	1.60729	1.16952e-17	Casp3
ENSMUSG00000031662	1.72562	0.029531	Snx20
ENSMUSG00000031673	1.07572	0.0279268	Cdh11
ENSMUSG00000031700	-1.25464	4.79395e-10	Gpt2
ENSMUSG00000031757	9.06342	0.00147572	Mt4
ENSMUSG00000031760	3.3041	4.46713e-11	Mt3
ENSMUSG00000031762	2.60903	1.27596e-08	Mt2
ENSMUSG00000031765	1.52309	0.00420747	Mt1
ENSMUSG00000031778	3.34277	2.14473e-40	Cx3cl1
ENSMUSG00000031780	5.31399	0.00049545	Ccl17
ENSMUSG00000031827	1.13312	2.30423e-16	Cotl1
ENSMUSG00000031880	5.18606	2.73359e-17	Rrad
ENSMUSG00000031936	2.80689	0.00620299	Hephl1
ENSMUSG00000032000	1.11904	4.07566e-08	Birc3
ENSMUSG00000032020	1.26865	6.92855e-05	Ubash3b
ENSMUSG00000032041	-1.08674	5.728e-13	Tirap
ENSMUSG00000032060	1.34737	3.64139e-11	Cryab
ENSMUSG00000032064	1.03919	0.000542438	Dixdc1
ENSMUSG00000032068	3.94767	6.78271e-05	Plet1
ENSMUSG00000032089	2.0535	1.02902e-08	Il10ra
ENSMUSG00000032114	-1.17688	2.08614e-21	Slc37a4
ENSMUSG00000032118	2.44021	1.61412e-09	Fez1
ENSMUSG00000032122	1.12765	2.80794e-05	Slc37a2
ENSMUSG00000032177	-1.27585	2.45049e-16	Pde4a
ENSMUSG00000032224	1.0028	0.00359174	Fam81a
ENSMUSG00000032231	1.04884	7.83487e-10	Anxa2
ENSMUSG00000032310	-2.54538	0.0350587	Cyp1a2
ENSMUSG00000032313	-1.31652	0.0234325	Tmem266
ENSMUSG00000032334	1.03634	1.29136e-12	Loxl1
ENSMUSG00000032368	1.41173	0.0314421	Zic1
ENSMUSG00000032487	2.46158	0.000581874	Ptgs2
ENSMUSG00000032503	1.17159	9.33966e-08	Arpp21
ENSMUSG00000032507	1.074	2.03418e-06	Fbxl2
ENSMUSG00000032511	2.36035	0.0215733	Scn5a
ENSMUSG00000032528	-1.34923	2.398e-06	Vipr1
ENSMUSG00000032572	2.68467	0.0128713	Col6a4
ENSMUSG00000032717	1.1029	0.0118845	Mdfi
ENSMUSG00000032783	1.55437	0.00771625	Troap
ENSMUSG00000032802	1.24466	1.0165e-06	Srxn1
ENSMUSG00000033220	1.63933	1.15905e-06	Rac2
ENSMUSG00000033276	1.55761	5.00539e-09	Stk36
ENSMUSG00000033383	-2.76287	0.040103	Rtp1
ENSMUSG00000033498	1.85987	0.0401221	Strc
ENSMUSG00000033581	1.40476	1.34735e-05	Igf2bp2
ENSMUSG00000033685	1.64658	1.08183e-20	Ucp2
ENSMUSG00000033715	-1.09158	6.91397e-06	Akr1c14
ENSMUSG00000033730	3.01088	1.28614e-07	Egr3
ENSMUSG00000033849	1.30492	9.04863e-09	B3galt2
ENSMUSG00000033981	2.44964	0.00439038	Gria2
ENSMUSG00000034028	1.59056	0.0216702	Cd226
ENSMUSG00000034116	1.34994	0.00999626	Vav1
ENSMUSG00000034161	1.58597	3.28876e-05	Scx
ENSMUSG00000034361	3.10468	4.09411e-54	Cpne2
ENSMUSG00000034435	1.95383	0.000550144	Tmem30b
ENSMUSG00000034457	3.46432	4.7782e-72	Eda2r
ENSMUSG00000034579	2.46396	0.0417352	Pla2g3
ENSMUSG00000034641	2.06231	0.000212779	Cd300ld
ENSMUSG00000034648	1.34742	0.00151306	Lrrn1
ENSMUSG00000034764	-1.17133	0.0146727	ENSMUSG00000034764
ENSMUSG00000034765	1.2874	0.000490672	Dusp5
ENSMUSG00000034792	2.07278	0.016741	Gna15
ENSMUSG00000034855	6.13793	1.20342e-16	Cxcl10
ENSMUSG00000034917	2.52444	0.0144217	Tjp3
ENSMUSG00000034957	1.17114	1.15391e-08	Cebpa
ENSMUSG00000035004	1.12726	0.0319307	Igsf6
ENSMUSG00000035020	1.90517	0.000753797	Epgn
ENSMUSG00000035067	1.04446	0.0359971	Xkr6
ENSMUSG00000035109	1.53013	1.29767e-08	Shc4
ENSMUSG00000035274	1.57893	0.000138356	Tpbg
ENSMUSG00000035352	3.00894	0.000643683	Ccl12
ENSMUSG00000035373	3.28034	2.44671e-07	Ccl7
ENSMUSG00000035385	4.17271	1.99708e-13	Ccl2
ENSMUSG00000035459	-1.50696	2.93099e-11	Stab2
ENSMUSG00000035539	4.49739	0.00604848	Ccdc180
ENSMUSG00000035561	1.02207	0.0318734	Aldh1b1
ENSMUSG00000035621	1.01131	9.61089e-11	Midn
ENSMUSG00000035673	1.09741	2.93819e-05	Sbno2
ENSMUSG00000035697	1.55757	1.99872e-14	Arhgap45
ENSMUSG00000035811	-3.38835	0.0434748	Ugt2b35
ENSMUSG00000035835	2.39924	0.0010819	Plppr3
ENSMUSG00000035896	1.94146	0.00368113	Rnase1
ENSMUSG00000035963	-2.98375	2.86234e-06	Odf3l2
ENSMUSG00000036002	1.06046	6.54699e-11	Fam214b
ENSMUSG00000036067	2.43325	9.67424e-05	Slc2a6
ENSMUSG00000036198	2.60733	1.08759e-07	Arhgap36
ENSMUSG00000036390	2.31581	9.56512e-21	Gadd45a
ENSMUSG00000036526	-2.37439	2.0472e-24	Card11
ENSMUSG00000036528	1.06651	3.91095e-24	Ppfibp2
ENSMUSG00000036564	1.38625	2.10054e-10	Ndrg4
ENSMUSG00000036594	2.48041	7.27575e-40	H2-Aa
ENSMUSG00000036745	-1.11986	9.14732e-18	Ttll7
ENSMUSG00000036887	1.12392	6.94265e-09	C1qa
ENSMUSG00000036896	1.03363	5.78444e-05	C1qc
ENSMUSG00000036902	-1.687	6.31676e-08	Neto2
ENSMUSG00000036905	1.25326	2.82493e-09	C1qb
ENSMUSG00000036913	-1.88232	0.00116916	Trim67
ENSMUSG00000036949	-1.82205	0.000157867	Slc39a12
ENSMUSG00000037016	1.01903	0.000884489	Frem2
ENSMUSG00000037139	1.582	1.36615e-05	Myom3
ENSMUSG00000037185	2.58997	0.000791371	Krt80
ENSMUSG00000037188	3.56749	0.00535746	Grhl3
ENSMUSG00000037196	1.03447	0.0161682	Pacrg
ENSMUSG00000037337	1.28047	0.00498996	Map4k1
ENSMUSG00000037379	1.27624	0.000168375	Spon2
ENSMUSG00000037406	1.04001	0.00481689	Htra4
ENSMUSG00000037411	1.69288	0.018956	Serpine1
ENSMUSG00000037440	1.43779	0.0135775	Vnn1
ENSMUSG00000037447	1.24155	1.82717e-05	Arid5a
ENSMUSG00000037466	1.14496	0.0238598	Tedc1
ENSMUSG00000037474	1.44651	0.00569384	Dtl
ENSMUSG00000037493	-1.17419	1.13617e-30	Cib2
ENSMUSG00000037548	1.90555	0.000303106	H2-DMb2
ENSMUSG00000037568	1.31553	2.48647e-10	Vash2
ENSMUSG00000037613	2.10173	2.35583e-21	Tnfrsf23
ENSMUSG00000037649	1.66062	1.97675e-18	H2-DMa
ENSMUSG00000037661	1.45235	0.0231128	Gpr160
ENSMUSG00000037725	1.10084	0.0144005	Ckap2
ENSMUSG00000037742	1.05118	2.23181e-26	Eef1a1
ENSMUSG00000037759	1.72581	0.0052224	Ptger2
ENSMUSG00000037846	-1.29464	1.82052e-06	Rtkn2
ENSMUSG00000037868	1.36769	0.0119403	Egr2
ENSMUSG00000037991	-2.14143	3.22409e-15	Rmi2
ENSMUSG00000037994	1.16954	0.0269701	Slc9b2
ENSMUSG00000037996	1.06053	0.00634045	Slc24a2
ENSMUSG00000038112	1.793	2.27274e-06	AW551984
ENSMUSG00000038147	1.88153	1.21734e-05	Cd84
ENSMUSG00000038259	5.16742	5.08357e-20	Gdf5
ENSMUSG00000038319	-1.02631	0.000244667	Kcnh2
ENSMUSG00000038418	2.52695	6.28174e-07	Egr1
ENSMUSG00000038451	2.59117	6.46756e-14	Spsb2
ENSMUSG00000038481	-1.44042	1.3093e-16	Cdk19
ENSMUSG00000038508	3.21522	0.0250809	Gdf15
ENSMUSG00000038555	1.05406	0.00922261	Reep2
ENSMUSG00000038580	2.89682	0.0412662	Sct
ENSMUSG00000038618	3.3412	1.43223e-14	Rassf7
ENSMUSG00000038642	2.33201	1.05466e-31	Ctss
ENSMUSG00000038843	1.18459	1.0142e-05	Gcnt1
ENSMUSG00000039005	1.35819	5.73677e-11	Tlr4
ENSMUSG00000039062	1.06653	3.83375e-07	Anpep
ENSMUSG00000039115	1.10179	2.2508e-07	Itga9
ENSMUSG00000039126	1.67361	7.47365e-09	Prune2
ENSMUSG00000039232	3.11528	6.26698e-11	Stx11
ENSMUSG00000039323	2.10426	5.1239e-07	Igfbp2
ENSMUSG00000039372	-1.13078	0.0285438	Marchf4
ENSMUSG00000039462	6.03818	2.74165e-05	Col10a1
ENSMUSG00000039476	1.38174	8.28062e-07	Prrx2
ENSMUSG00000039542	1.76817	8.72861e-22	Ncam1
ENSMUSG00000039745	1.56361	3.58128e-12	Htatip2
ENSMUSG00000039747	1.36959	1.76004e-09	Orai2
ENSMUSG00000039760	3.82738	0.0228025	Il22ra2
ENSMUSG00000039910	1.26336	7.00781e-08	Cited2
ENSMUSG00000040017	-2.98882	0.0259463	Saa4
ENSMUSG00000040046	-1.88845	3.3942e-15	Tph1
ENSMUSG00000040061	1.7639	0.00244183	Plcb2
ENSMUSG00000040113	-1.25757	2.00696e-14	Mettl11b
ENSMUSG00000040152	1.34357	0.0202492	Thbs1
ENSMUSG00000040204	1.43053	0.0378471	Pclaf
ENSMUSG00000040229	1.79277	1.41623e-05	Gpr34
ENSMUSG00000040253	-1.19396	3.55078e-05	Gbp7
ENSMUSG00000040322	1.38309	3.87297e-14	Slc25a24
ENSMUSG00000040345	1.27024	5.11977e-05	Arhgap9
ENSMUSG00000040471	2.84841	3.48546e-05	Ggt6
ENSMUSG00000040511	1.03576	1.43357e-05	Pvr
ENSMUSG00000040525	2.62374	0.00368113	Cblc
ENSMUSG00000040528	3.38621	0.000857437	Milr1
ENSMUSG00000040552	1.39602	2.27274e-06	C3ar1
ENSMUSG00000040557	1.24719	8.03224e-07	Mettl27
ENSMUSG00000040563	1.22746	4.02365e-05	Plppr2
ENSMUSG00000040569	2.05967	0.00410441	Slc26a7
ENSMUSG00000040747	1.82034	5.52053e-10	Cd53
ENSMUSG00000040751	1.35905	5.55953e-05	Lat2
ENSMUSG00000040852	1.59534	3.02376e-12	Plekhh2
ENSMUSG00000040907	2.22716	2.51068e-06	Atp1a3
ENSMUSG00000040950	1.17073	1.1336e-09	Mgl2
ENSMUSG00000041189	1.09897	8.08321e-14	Chrnb1
ENSMUSG00000041406	1.3	0.0135128	BC055324
ENSMUSG00000041449	4.39585	0.0159378	ENSMUSG00000041449
ENSMUSG00000041460	-3.44097	3.51256e-36	Cacna2d4
ENSMUSG00000041616	5.10056	0.00222865	Nppa
ENSMUSG00000041650	-1.04735	3.53286e-14	Pcca
ENSMUSG00000041660	1.69773	0.0397542	Bbox1
ENSMUSG00000041669	-2.59452	8.93807e-08	Prima1
ENSMUSG00000041700	2.81599	0.00354656	Lhfpl1
ENSMUSG00000041707	1.43015	0.00415946	Tmem273
ENSMUSG00000041731	1.064	1.1992e-07	Pgm5
ENSMUSG00000041735	5.24293	0.0132123	AAdacl4fm3
ENSMUSG00000041736	1.6435	3.56959e-18	Tspo
ENSMUSG00000041737	1.14466	0.0275088	Tmem45b
ENSMUSG00000041798	-1.97696	1.10496e-14	Gck
ENSMUSG00000041801	1.70834	1.14256e-05	Phlda3
ENSMUSG00000041845	1.84715	3.07501e-05	Rhod
ENSMUSG00000041954	2.20635	0.00331793	Tnfrsf18
ENSMUSG00000042029	1.01916	3.33739e-05	Ncapg2
ENSMUSG00000042045	4.41651	1.44899e-14	Sln
ENSMUSG00000042115	2.61808	8.8633e-06	Klhdc8a
ENSMUSG00000042124	5.19849	0.0070339	Lce1f
ENSMUSG00000042129	1.105	2.80839e-12	Rassf4
ENSMUSG00000042246	-1.1761	8.36656e-07	Tmc7
ENSMUSG00000042254	3.51671	8.66359e-23	Cilp
ENSMUSG00000042279	4.69684	0.00928393	H1f8
ENSMUSG00000042312	1.21426	4.36805e-21	S100a13
ENSMUSG00000042359	-1.66092	6.06739e-41	Osbpl6
ENSMUSG00000042377	2.87672	3.86267e-10	Fam83g
ENSMUSG00000042379	-1.18081	0.0389042	Esm1
ENSMUSG00000042436	1.09815	0.0246097	Mfap4
ENSMUSG00000042485	3.01579	6.38961e-37	Mustn1
ENSMUSG00000042489	1.31965	0.0136972	Clspn
ENSMUSG00000042672	2.5887	0.042301	Dcst1
ENSMUSG00000042724	2.09113	0.00873749	Map3k9
ENSMUSG00000042734	2.04863	2.56971e-17	Ttc9
ENSMUSG00000042821	1.29411	0.00431559	Snai1
ENSMUSG00000042834	-1.67499	2.48086e-11	Nrep
ENSMUSG00000043091	1.08779	5.27848e-06	Tuba1c
ENSMUSG00000043122	1.22018	0.00170306	A530016L24Rik
ENSMUSG00000043157	1.51881	0.0459287	Arl11
ENSMUSG00000043333	4.19758	0.00732145	Rhbdl2
ENSMUSG00000043557	-1.64128	9.94598e-09	Mdga1
ENSMUSG00000043760	2.09974	0.0181948	Pkhd1
ENSMUSG00000043832	1.36701	0.00327465	Clec4a3
ENSMUSG00000043895	1.03405	1.90013e-08	S1pr2
ENSMUSG00000044042	2.09978	0.00400862	Fmn1
ENSMUSG00000044055	1.97571	0.0104455	Otos
ENSMUSG00000044056	-1.16888	0.0193122	Efcab9
ENSMUSG00000044162	2.5359	0.0477501	Tnip3
ENSMUSG00000044201	1.85653	0.0373592	Cdc25c
ENSMUSG00000044244	1.77322	4.00304e-16	Il20rb
ENSMUSG00000044313	4.05358	0.00685115	Mab21l3
ENSMUSG00000044320	-3.86568	3.68345e-16	1700001O22Rik
ENSMUSG00000044378	-3.05448	2.77251e-06	Slc15a5
ENSMUSG00000044534	-1.23679	0.0120467	Ackr2
ENSMUSG00000044674	1.09355	2.19726e-05	Fzd1
ENSMUSG00000044734	3.26639	5.52724e-34	Serpinb1a
ENSMUSG00000044770	1.35977	0.00407083	Scml4
ENSMUSG00000044811	2.11922	7.85955e-05	Cd300c2
ENSMUSG00000044827	2.65017	0.000870749	Tlr1
ENSMUSG00000045009	3.40504	0.00149435	Prrt3
ENSMUSG00000045027	4.98986	0.0216144	Prss22
ENSMUSG00000045036	-2.34444	1.14931e-05	Tmem232
ENSMUSG00000045102	-1.15843	0.0239393	Poln
ENSMUSG00000045246	-1.6066	1.80106e-10	Kcng4
ENSMUSG00000045273	2.39725	0.0467247	Cenph
ENSMUSG00000045322	1.94412	0.0255445	Tlr9
ENSMUSG00000045326	2.603	0.0339175	Fndc7
ENSMUSG00000045328	1.51638	0.0262477	Cenpe
ENSMUSG00000045441	1.79715	0.0416912	Gprin3
ENSMUSG00000045502	2.74229	0.0106479	Hcar2
ENSMUSG00000045776	-1.22125	1.13852e-23	Lrtm1
ENSMUSG00000045817	1.07239	1.38073e-07	Zfp36l2
ENSMUSG00000045871	2.27403	9.12697e-06	Slitrk6
ENSMUSG00000045875	-1.45397	4.48875e-06	Adra1a
ENSMUSG00000045912	-2.47018	5.05988e-06	C2cd4c
ENSMUSG00000046006	2.52259	0.0136259	Gapt
ENSMUSG00000046034	1.05324	5.21532e-10	Otulin
ENSMUSG00000046070	-1.13149	0.00922731	Igfals
ENSMUSG00000046179	2.08608	6.35169e-09	E2f8
ENSMUSG00000046223	1.09184	0.00274312	Plaur
ENSMUSG00000046245	1.61355	0.00199392	Pilra
ENSMUSG00000046295	1.43346	0.0437328	Ankle1
ENSMUSG00000046345	-1.08505	6.92132e-11	Smco1
ENSMUSG00000046402	1.25279	3.45912e-09	Rbp1
ENSMUSG00000046413	-1.21613	0.000304974	ENSMUSG00000046413
ENSMUSG00000046500	-2.52683	5.57981e-11	Tafa4
ENSMUSG00000046532	-1.18296	7.45496e-06	Ar
ENSMUSG00000046589	3.41744	0.013442	Lrrc8e
ENSMUSG00000046761	3.19664	6.57698e-06	Fam83h
ENSMUSG00000046805	2.6339	1.42403e-35	Mpeg1
ENSMUSG00000046828	-1.45649	1.47232e-14	Mettl21e
ENSMUSG00000046841	1.00201	4.48905e-17	Ckap4
ENSMUSG00000046908	2.32059	0.00371937	Ltb4r1
ENSMUSG00000047129	-1.39455	0.00103614	1700113H08Rik
ENSMUSG00000047180	1.23396	1.32895e-05	Neurl3
ENSMUSG00000047222	4.86945	0.00610318	Rnase2a
ENSMUSG00000047230	2.8017	1.47585e-06	Cldn2
ENSMUSG00000047246	-1.25764	2.27861e-14	H2bc6
ENSMUSG00000047343	-1.32773	0.000536781	Mettl21c
ENSMUSG00000047344	-1.26116	0.0332039	Lancl3
ENSMUSG00000047407	1.81115	3.30842e-14	Tgif1
ENSMUSG00000047415	3.07526	0.00294815	Gpr68
ENSMUSG00000047428	1.82432	0.0345943	Dlk2
ENSMUSG00000047443	-1.76214	7.66746e-06	Erfe
ENSMUSG00000047592	2.34671	0.0132162	Nxpe5
ENSMUSG00000047810	1.5572	2.30265e-06	Ccdc88b
ENSMUSG00000047894	5.07775	0.00401835	Ang2
ENSMUSG00000047945	1.48235	2.20834e-05	Marcksl1
ENSMUSG00000047986	2.31608	0.000745102	Palm3
ENSMUSG00000048040	1.20178	0.00736221	Arxes2
ENSMUSG00000048058	1.26584	2.53092e-10	Ldlrad3
ENSMUSG00000048142	1.22658	0.0023094	Nat8l
ENSMUSG00000048163	1.49997	0.000137715	Selplg
ENSMUSG00000048373	-2.97603	4.30584e-34	Fgfbp1
ENSMUSG00000048388	1.73347	7.24366e-08	Fam171b
ENSMUSG00000048416	-1.01407	6.02956e-11	Mlf1
ENSMUSG00000048482	1.19761	0.00900498	Bdnf
ENSMUSG00000048520	2.67354	6.43147e-09	Fbxl13
ENSMUSG00000048521	3.70132	0.0162758	Cxcr6
ENSMUSG00000048582	2.17423	0.0176898	Gja3
ENSMUSG00000048728	-1.02441	5.81334e-06	Zfp454
ENSMUSG00000048772	1.32738	6.97229e-08	Tmem53
ENSMUSG00000048865	1.76626	3.81788e-06	Arhgap30
ENSMUSG00000048895	1.40093	9.0931e-07	Cdk5r1
ENSMUSG00000048939	-1.20603	3.57685e-11	Atp13a5
ENSMUSG00000049001	2.54376	1.63067e-05	Ndnf
ENSMUSG00000049037	1.21442	6.00525e-05	Clec4a1
ENSMUSG00000049103	2.63752	4.05402e-37	Ccr2
ENSMUSG00000049130	1.11191	0.00213502	C5ar1
ENSMUSG00000049154	-2.09084	0.0278253	Fam183b
ENSMUSG00000049382	5.69498	4.0562e-17	Krt8
ENSMUSG00000049420	2.17389	0.0367007	Tmem200a
ENSMUSG00000049526	1.62338	0.00239591	Tmem202
ENSMUSG00000049565	1.66047	0.0444659	Aknad1
ENSMUSG00000049625	1.83345	2.32675e-06	Tifab
ENSMUSG00000049723	3.6107	0.000336076	Mmp12
ENSMUSG00000049866	1.08133	0.000279007	Arl4c
ENSMUSG00000049872	1.19582	0.00575013	Calhm5
ENSMUSG00000049985	2.31205	0.0333721	Ankrd55
ENSMUSG00000049988	1.42538	0.00407577	Lrrc25
ENSMUSG00000050052	-1.33865	1.62002e-08	Tdrp
ENSMUSG00000050071	1.19769	1.70618e-06	Bex1
ENSMUSG00000050335	2.01059	3.93578e-11	Lgals3
ENSMUSG00000050440	-2.80988	0.0128434	Hamp
ENSMUSG00000050447	-1.09955	6.04711e-06	Lypd6
ENSMUSG00000050592	-1.00694	2.30878e-14	Fam78a
ENSMUSG00000050808	3.6089	1.36241e-14	Muc15
ENSMUSG00000050821	-1.55809	6.06739e-41	Fam131a
ENSMUSG00000051048	3.3428	1.55378e-06	P4ha3
ENSMUSG00000051212	1.29985	0.0340934	Gpr183
ENSMUSG00000051279	2.46828	5.87964e-10	Gdf6
ENSMUSG00000051314	1.73832	0.0352099	Ffar2
ENSMUSG00000051379	2.88326	0.0177762	Flrt3
ENSMUSG00000051439	1.81353	7.67006e-12	Cd14
ENSMUSG00000051498	1.18151	0.000681566	Tlr6
ENSMUSG00000051506	2.15484	0.000195088	Wdfy4
ENSMUSG00000051627	-1.33019	3.3942e-15	H1f4
ENSMUSG00000051811	1.13253	0.0222133	Cox6b2
ENSMUSG00000051860	4.02623	0.0395129	Samd7
ENSMUSG00000051985	2.43461	3.27886e-08	Igfn1
ENSMUSG00000052026	1.2213	0.00437955	Slc6a7
ENSMUSG00000052160	1.30928	8.16579e-10	Pld4
ENSMUSG00000052336	2.56999	2.73306e-13	Cx3cr1
ENSMUSG00000052353	1.67367	0.0312104	Cemip
ENSMUSG00000052392	1.58979	0.0073794	Acot4
ENSMUSG00000052821	1.46597	0.000205718	Cysltr1
ENSMUSG00000052837	2.76363	1.77294e-06	Junb
ENSMUSG00000052949	-1.55029	3.78095e-23	Rnf157
ENSMUSG00000053024	2.56572	0.00700176	Cntn2
ENSMUSG00000053030	2.0312	0.00834606	Spink2
ENSMUSG00000053040	1.36639	0.0394743	Aph1c
ENSMUSG00000053063	2.0808	1.20843e-05	Clec12a
ENSMUSG00000053101	3.14727	0.00550943	Gpr141
ENSMUSG00000053113	1.86152	0.0184336	Socs3
ENSMUSG00000053175	2.11436	4.41468e-08	Bcl3
ENSMUSG00000053560	1.03033	0.00616062	Ier2
ENSMUSG00000053687	2.91984	0.0400683	Dpep2
ENSMUSG00000053702	1.36938	0.0368661	Nebl
ENSMUSG00000053886	1.4976	1.72649e-08	Sh2d4a
ENSMUSG00000054003	3.10639	6.45353e-08	Tdrd9
ENSMUSG00000054072	-1.11889	0.0355009	Iigp1
ENSMUSG00000054196	3.60754	5.28629e-10	Cthrc1
ENSMUSG00000054422	-2.04314	0.00595493	Fabp1
ENSMUSG00000054477	-1.43751	8.89049e-06	Kcnn2
ENSMUSG00000054555	1.30271	6.13871e-06	Adam12
ENSMUSG00000054659	-1.16886	4.86246e-09	Pm20d2
ENSMUSG00000054871	1.94859	9.07329e-10	Tmem158
ENSMUSG00000054958	-2.39847	2.82157e-31	Nt5c1a
ENSMUSG00000055194	2.88292	0.00048376	Actbl2
ENSMUSG00000055333	2.32375	0.0315526	Fat2
ENSMUSG00000055541	2.23558	4.82476e-05	Lair1
ENSMUSG00000055775	1.04082	1.1068e-14	Myh8
ENSMUSG00000055972	-2.00909	0.0295893	ENSMUSG00000055972
ENSMUSG00000056035	-1.84566	0.0420242	Cyp3a11
ENSMUSG00000056054	3.23665	0.00573029	S100a8
ENSMUSG00000056069	1.20554	0.00722617	Otulinl
ENSMUSG00000056130	1.56507	0.0213332	Ticam2
ENSMUSG00000056145	2.08229	0.0129854	AI504432
ENSMUSG00000056271	3.22637	0.0158191	Lman1l
ENSMUSG00000056328	1.07232	7.30821e-10	Myh1
ENSMUSG00000056367	-2.1266	7.785e-23	Actr3b
ENSMUSG00000056529	1.23808	1.07721e-05	Ptafr
ENSMUSG00000056656	2.73605	0.00200384	Apol8
ENSMUSG00000056671	1.15437	0.00591534	Prelid2
ENSMUSG00000056753	-1.05656	0.00385962	ENSMUSG00000056753
ENSMUSG00000056888	1.7859	0.0287714	Glipr1
ENSMUSG00000057003	-1.00974	6.32142e-12	Myh4
ENSMUSG00000057135	4.70135	0.00101275	Scimp
ENSMUSG00000057378	-1.26722	7.93965e-06	Ryr3
ENSMUSG00000057604	1.50808	1.50651e-12	Lmcd1
ENSMUSG00000057710	-2.30522	0.00108826	ENSMUSG00000057710
ENSMUSG00000057716	-1.2032	7.00781e-08	Tmem178b
ENSMUSG00000057913	-4.70534	1.85596e-14	ENSMUSG00000057913
ENSMUSG00000058019	1.96255	0.00226088	Ces5a
ENSMUSG00000058022	2.8691	0.0355803	Adtrp
ENSMUSG00000058099	1.76625	9.41582e-12	Nfam1
ENSMUSG00000058715	1.23255	1.0666e-06	Fcer1g
ENSMUSG00000058818	1.26089	0.000318353	Pirb
ENSMUSG00000058897	2.14645	0.013953	Col25a1
ENSMUSG00000058914	1.26801	4.66958e-07	C1qtnf3
ENSMUSG00000058966	-1.27869	1.68038e-08	Tlcd3b
ENSMUSG00000059060	1.20284	0.011714	Rad51b
ENSMUSG00000059108	1.9607	0.00144623	Ifitm6
ENSMUSG00000059326	1.72067	1.61453e-06	Csf2ra
ENSMUSG00000059498	1.2776	0.00013721	Fcgr3
ENSMUSG00000059674	1.15003	0.0406795	Cdh24
ENSMUSG00000059741	-1.06749	0.00817079	Myl3
ENSMUSG00000059908	-2.06206	0.025847	Mug1
ENSMUSG00000059921	3.05487	0.0246507	Unc5c
ENSMUSG00000060063	1.05496	4.2796e-07	Alox5ap
ENSMUSG00000060131	2.09017	0.000606298	Atp8b4
ENSMUSG00000060311	1.83999	0.00345722	Mucl1
ENSMUSG00000060509	3.88948	0.0181933	Xcr1
ENSMUSG00000060512	-1.89191	6.77298e-10	0610040J01Rik
ENSMUSG00000060560	5.23693	0.0168865	Ces4a
ENSMUSG00000060586	2.34008	5.36545e-40	H2-Eb1
ENSMUSG00000060716	2.39068	2.67954e-26	Plekhh1
ENSMUSG00000060791	1.26287	0.00462444	Gmfg
ENSMUSG00000061086	1.99398	5.32604e-12	Myl4
ENSMUSG00000061100	1.29738	2.38831e-07	Retnla
ENSMUSG00000061451	3.70564	0.000151028	Tmem151a
ENSMUSG00000061577	2.43975	2.9648e-06	Adgrg5
ENSMUSG00000061728	-1.161	0.0164739	Btnl7-ps
ENSMUSG00000061780	1.63082	0.0187533	Cfd
ENSMUSG00000061825	2.44777	1.94299e-06	Ces2c
ENSMUSG00000061959	-2.42261	0.00628927	Ces1e
ENSMUSG00000062157	3.08903	0.00550943	Ifnlr1
ENSMUSG00000062235	-2.77129	0.035887	ENSMUSG00000062235
ENSMUSG00000062312	1.10134	9.59255e-08	Erbb2
ENSMUSG00000062345	6.34645	0.000128488	Serpinb2
ENSMUSG00000062760	1.70378	8.54524e-09	Shisal1
ENSMUSG00000062785	-1.16145	1.15766e-11	Kcnc3
ENSMUSG00000063011	4.60613	4.69358e-18	Msln
ENSMUSG00000063018	-1.69741	0.000487254	ENSMUSG00000063018
ENSMUSG00000063193	2.73894	1.58043e-08	Cd300lb
ENSMUSG00000063388	-1.05334	0.000175638	ENSMUSG00000063388
ENSMUSG00000063564	1.31291	5.66898e-05	Col23a1
ENSMUSG00000063632	3.66422	4.81541e-16	Sox11
ENSMUSG00000063727	2.17415	2.10999e-07	Tnfrsf11b
ENSMUSG00000063953	-2.68704	2.28555e-09	Amd2
ENSMUSG00000064065	3.47147	0.0359971	Ipcef1
ENSMUSG00000064109	3.27639	0.0450031	Hcst
ENSMUSG00000064147	1.34238	0.000428075	Rab44
ENSMUSG00000064202	-1.6335	0.000716845	Spata6l
ENSMUSG00000064267	1.25325	0.00216616	Hvcn1
ENSMUSG00000064280	-1.38075	2.34574e-15	Ccdc146
ENSMUSG00000064344	-1.07605	0.0196336	ENSMUSG00000064344
ENSMUSG00000065037	-1.78356	8.81458e-06	ENSMUSG00000065037
ENSMUSG00000066071	-3.15063	0.0347649	Cyp4a12a
ENSMUSG00000066170	-1.32056	0.0135171	ENSMUSG00000066170
ENSMUSG00000066279	-2.13511	0.027848	Chrna10
ENSMUSG00000066363	2.02605	2.95787e-05	Serpina3f
ENSMUSG00000066975	2.38075	0.0127883	Cryba4
ENSMUSG00000067235	-1.38054	0.0367007	H2-Q10
ENSMUSG00000067242	-1.08283	0.00431559	Lgi1
ENSMUSG00000067279	-1.60859	1.05846e-16	Ppp1r3c
ENSMUSG00000067714	3.08137	0.0329222	Lpar5
ENSMUSG00000068086	-2.48181	0.042233	Cyp2d9
ENSMUSG00000068196	2.5941	3.39361e-10	Col8a1
ENSMUSG00000068231	6.51808	4.61411e-05	Vmn1r43
ENSMUSG00000068373	-1.13426	7.00446e-09	D430041D05Rik
ENSMUSG00000068606	-1.67748	3.22539e-15	Gm4841
ENSMUSG00000068614	-2.17606	1.82508e-06	Actc1
ENSMUSG00000068699	1.08965	3.25698e-08	Flnc
ENSMUSG00000068794	1.21088	0.00153399	Col28a1
ENSMUSG00000069270	-1.31585	0.0340352	H2ac6
ENSMUSG00000069372	1.73572	1.41506e-10	Ctxn3
ENSMUSG00000069515	1.81436	1.24171e-16	Lyz1
ENSMUSG00000069516	1.87005	9.96396e-24	Lyz2
ENSMUSG00000070000	2.92597	0.0231813	Fcho1
ENSMUSG00000070390	1.75673	0.00754276	Nlrp1b
ENSMUSG00000070495	-2.07487	0.0228588	Ctcfl
ENSMUSG00000070691	2.3363	0.0283199	Runx3
ENSMUSG00000070780	1.27761	0.0180464	Rbm47
ENSMUSG00000071104	3.33709	8.37081e-06	Ccdc110
ENSMUSG00000071203	2.89116	0.0104749	Naip5
ENSMUSG00000071392	1.29463	0.0264947	Ect2l
ENSMUSG00000071552	4.69793	0.0187293	Tigit
ENSMUSG00000071713	1.13605	1.90605e-05	Csf2rb
ENSMUSG00000072214	1.32123	2.31349e-05	Septin5
ENSMUSG00000072596	2.37372	0.000704536	Ear2
ENSMUSG00000072660	-1.72689	4.67528e-05	ENSMUSG00000072660
ENSMUSG00000072812	2.88888	2.97831e-26	ENSMUSG00000072812
ENSMUSG00000072852	-1.45009	0.00284883	ENSMUSG00000072852
ENSMUSG00000072945	3.60171	8.74111e-05	Ripply1
ENSMUSG00000073209	1.9859	0.00800853	Klf14
ENSMUSG00000073421	2.55795	6.99817e-46	H2-Ab1
ENSMUSG00000073433	2.31212	6.43091e-07	Arhgdig
ENSMUSG00000073530	1.89619	0.00322563	Pappa2
ENSMUSG00000073532	-1.00076	0.000530944	ENSMUSG00000073532
ENSMUSG00000073565	1.73984	0.0376046	Prr16
ENSMUSG00000073730	3.14476	4.83808e-15	Ppp1r14bl
ENSMUSG00000073787	1.69835	0.000859757	Gm10575
ENSMUSG00000074141	-1.02891	0.000116634	Il4i1
ENSMUSG00000074151	1.03548	0.0318949	Nlrc5
ENSMUSG00000074203	1.17358	0.0172969	G430095P16Rik
ENSMUSG00000074280	1.08676	0.0132162	ENSMUSG00000074280
ENSMUSG00000074480	1.12486	0.00293277	Mex3a
ENSMUSG00000074570	2.03772	0.0115476	Cass4
ENSMUSG00000074764	-1.41703	0.0273242	Sel1l2
ENSMUSG00000074968	1.53045	0.0214093	Ano3
ENSMUSG00000075122	2.25645	0.000229964	Cd80
ENSMUSG00000075232	-3.20724	4.25757e-84	Amd1
ENSMUSG00000075296	2.71619	0.0179789	Aldh3b2
ENSMUSG00000075318	1.28681	7.69654e-05	Scn2a
ENSMUSG00000075517	-4.15311	0.0192318	ENSMUSG00000075517
ENSMUSG00000075707	1.79529	0.00231259	Dio3
ENSMUSG00000076431	1.22987	3.24788e-08	Sox4
ENSMUSG00000076441	1.05362	0.0200279	Ass1
ENSMUSG00000076617	-3.48906	9.1717e-91	Ighm
ENSMUSG00000078122	1.55116	0.000201198	F630028O10Rik
ENSMUSG00000078234	1.18991	0.0227238	Klhdc7a
ENSMUSG00000078771	1.7039	5.86822e-09	Evi2a
ENSMUSG00000078932	1.87035	0.0380465	CN725425
ENSMUSG00000079015	-2.27456	0.0118376	Serpina1c
ENSMUSG00000079017	1.30912	1.5543e-07	Ifi27l2a
ENSMUSG00000079138	4.15043	0.000782532	ENSMUSG00000079138
ENSMUSG00000079164	-1.19482	0.00060891	Tlr5
ENSMUSG00000079227	2.84571	8.70399e-09	Ccr5
ENSMUSG00000079243	1.4701	7.10143e-05	Xirp1
ENSMUSG00000079293	3.19757	3.01827e-11	Clec7a
ENSMUSG00000079419	1.26975	0.000318808	Ms4a6c
ENSMUSG00000079462	-2.48221	3.59282e-09	Gm15737
ENSMUSG00000079471	3.36829	1.26747e-08	Mymx
ENSMUSG00000079547	2.15385	3.20743e-12	H2-DMb1
ENSMUSG00000079553	1.84492	0.00593316	Kifc1
ENSMUSG00000079620	-1.35234	0.00112702	ENSMUSG00000079620
ENSMUSG00000080903	-1.94214	0.00251292	ENSMUSG00000080903
ENSMUSG00000081194	-1.08347	3.22879e-07	Gm8424
ENSMUSG00000081350	-1.04656	0.0437328	Gm5388
ENSMUSG00000081890	5.68607	7.21707e-05	ENSMUSG00000081890
ENSMUSG00000082420	1.91806	0.00412067	ENSMUSG00000082420
ENSMUSG00000082536	1.40423	0.000204081	ENSMUSG00000082536
ENSMUSG00000083307	1.0184	0.046712	AA414768
ENSMUSG00000083823	-4.35474	0.0026471	ENSMUSG00000083823
ENSMUSG00000084790	-1.5411	1.02354e-08	ENSMUSG00000084790
ENSMUSG00000084819	-1.56176	2.01197e-09	Gm11967
ENSMUSG00000084839	-1.82913	0.000710044	ENSMUSG00000084839
ENSMUSG00000084843	-1.50831	1.3457e-09	ENSMUSG00000084843
ENSMUSG00000084850	1.74973	0.00932481	Gm12092
ENSMUSG00000084883	-1.60292	2.46358e-43	Ccdc85c
ENSMUSG00000084939	3.17026	1.35995e-13	ENSMUSG00000084939
ENSMUSG00000084940	5.70146	1.37424e-05	ENSMUSG00000084940
ENSMUSG00000084942	-1.85737	0.00199008	ENSMUSG00000084942
ENSMUSG00000085095	1.36628	3.24977e-09	ENSMUSG00000085095
ENSMUSG00000085162	2.53087	0.000112667	Gm12295
ENSMUSG00000085316	1.32636	0.035271	D330050G23Rik
ENSMUSG00000085322	-1.10251	4.28521e-06	Gm14261
ENSMUSG00000085382	-1.05012	0.0274503	Gm13861
ENSMUSG00000085411	-1.08586	2.71981e-05	ENSMUSG00000085411
ENSMUSG00000085440	2.66465	0.0160967	Sorbs2os
ENSMUSG00000085604	2.39498	0.00305901	ENSMUSG00000085604
ENSMUSG00000085691	-1.43403	0.0443731	ENSMUSG00000085691
ENSMUSG00000085888	-1.03888	1.13672e-08	Gm12224
ENSMUSG00000085939	1.31521	0.0093922	Cd63-ps
ENSMUSG00000085980	2.02737	0.00958168	Gm12408
ENSMUSG00000086070	3.17341	0.0235563	8430436N08Rik
ENSMUSG00000086177	-3.48037	0.00095061	ENSMUSG00000086177
ENSMUSG00000086219	3.04595	1.08837e-17	Srrm4os
ENSMUSG00000086231	4.19298	0.0117809	ENSMUSG00000086231
ENSMUSG00000086322	2.64665	0.0320311	E130218I03Rik
ENSMUSG00000086534	-2.12278	0.00010888	ENSMUSG00000086534
ENSMUSG00000086564	3.4594	2.43452e-06	Cd101
ENSMUSG00000086578	7.42171	2.61003e-09	ENSMUSG00000086578
ENSMUSG00000086584	-1.22432	3.58604e-06	ENSMUSG00000086584
ENSMUSG00000086592	3.75795	5.18177e-06	ENSMUSG00000086592
ENSMUSG00000086716	5.07514	0.00127509	ENSMUSG00000086716
ENSMUSG00000086866	3.90005	4.17075e-10	ENSMUSG00000086866
ENSMUSG00000086915	-1.01091	0.00157916	Gm16364
ENSMUSG00000087006	3.17344	1.11715e-08	Gm13889
ENSMUSG00000087020	-1.27419	0.0232058	ENSMUSG00000087020
ENSMUSG00000087038	2.08691	1.64346e-07	2900079G21Rik
ENSMUSG00000087042	-1.21784	0.00721686	ENSMUSG00000087042
ENSMUSG00000087150	1.35911	0.0327448	ENSMUSG00000087150
ENSMUSG00000087261	-1.41661	0.000726649	ENSMUSG00000087261
ENSMUSG00000087265	5.38483	0.000549137	ENSMUSG00000087265
ENSMUSG00000087305	-1.09662	0.0136397	A430035B10Rik
ENSMUSG00000087382	1.15093	0.00195172	Ctcflos
ENSMUSG00000087410	-2.01118	1.29077e-65	2310065F04Rik
ENSMUSG00000087523	-1.18846	8.78036e-24	ENSMUSG00000087523
ENSMUSG00000089417	-1.28634	0.022088	Gm22009
ENSMUSG00000089665	1.13971	0.0364893	Fcor
ENSMUSG00000089706	1.15338	0.0470424	B230216N24Rik
ENSMUSG00000089755	-1.49008	0.00242788	ENSMUSG00000089755
ENSMUSG00000089885	-1.62305	0.0459228	ENSMUSG00000089885
ENSMUSG00000089984	1.2075	0.00642332	Fbxo24
ENSMUSG00000090053	3.22876	0.0447185	Pakap
ENSMUSG00000090084	1.02593	3.04666e-06	Srpx
ENSMUSG00000090122	2.16111	2.51793e-12	Kcne1l
ENSMUSG00000090157	-1.41286	0.0293533	Fam78a
ENSMUSG00000090778	-1.45716	2.75959e-11	ENSMUSG00000090778
ENSMUSG00000090877	1.82424	2.45692e-05	Hspa1b
ENSMUSG00000091078	-3.76106	1.83811e-07	ENSMUSG00000091078
ENSMUSG00000091345	1.63662	0.00254701	Col6a5
ENSMUSG00000091971	1.37537	0.00121828	Hspa1a
ENSMUSG00000091985	-1.09416	7.20898e-10	ENSMUSG00000091985
ENSMUSG00000091996	-1.79752	0.000581874	BC049352
ENSMUSG00000092171	-2.48828	0.0351961	4833427F10Rik
ENSMUSG00000092201	-4.02237	1.87585e-19	ENSMUSG00000092201
ENSMUSG00000092397	-3.89183	1.1426e-14	C130080G10Rik
ENSMUSG00000092572	2.09718	0.0137475	Serpinb10
ENSMUSG00000094708	-1.73817	0.0119303	Gm10359
ENSMUSG00000095788	4.21136	0.0123534	Sirpb1a
ENSMUSG00000096939	-1.20512	0.0357625	Gm8321
ENSMUSG00000096965	5.02856	0.000226161	3300005D01Rik
ENSMUSG00000097079	-1.63605	0.0435319	ENSMUSG00000097079
ENSMUSG00000097107	4.78917	0.029007	ENSMUSG00000097107
ENSMUSG00000097124	1.16985	0.00331568	Gm38684
ENSMUSG00000097282	3.18461	0.0240167	ENSMUSG00000097282
ENSMUSG00000097296	1.24125	7.83422e-06	ENSMUSG00000097296
ENSMUSG00000097378	2.1925	0.0115517	B230208H11Rik
ENSMUSG00000097636	4.4227	0.00540186	ENSMUSG00000097636
ENSMUSG00000097705	-1.11502	8.16781e-07	ENSMUSG00000097705
ENSMUSG00000097739	-1.40689	4.942e-05	ENSMUSG00000097739
ENSMUSG00000097912	2.47516	0.0073157	ENSMUSG00000097912
ENSMUSG00000097960	1.11542	1.77597e-05	A330074K22Rik
ENSMUSG00000097967	-2.28362	0.000979646	ENSMUSG00000097967
ENSMUSG00000097970	-1.18318	0.00474514	ENSMUSG00000097970
ENSMUSG00000098039	-1.30344	0.0462899	ENSMUSG00000098039
ENSMUSG00000098052	-1.04801	0.0158019	Gm5300
ENSMUSG00000098112	1.55702	0.0179601	Bin2
ENSMUSG00000098127	-1.53114	0.00244022	ENSMUSG00000098127
ENSMUSG00000098132	1.75714	0.0107338	Rassf10
ENSMUSG00000098153	-2.6943	0.000560293	ENSMUSG00000098153
ENSMUSG00000098245	-2.469	0.0198696	ENSMUSG00000098245
ENSMUSG00000098708	-1.01233	0.0158279	ENSMUSG00000098708
ENSMUSG00000098973	-1.08066	0.0216732	Mir6236
ENSMUSG00000099364	1.29581	0.00378884	ENSMUSG00000099364
ENSMUSG00000099413	2.85764	2.20209e-05	Gm17767
ENSMUSG00000099760	1.25338	0.0341833	ENSMUSG00000099760
ENSMUSG00000099906	2.1411	0.00395965	Lincmd1
ENSMUSG00000100017	1.19169	0.0159199	2410022M11Rik
ENSMUSG00000100502	2.65867	0.0351138	ENSMUSG00000100502
ENSMUSG00000100550	-1.55902	0.00447393	2310039L15Rik
ENSMUSG00000100685	-1.19075	1.84937e-06	ENSMUSG00000100685
ENSMUSG00000100775	-1.8177	0.0423443	ENSMUSG00000100775
ENSMUSG00000100807	-1.50246	7.48375e-05	ENSMUSG00000100807
ENSMUSG00000101086	-1.35852	1.00151e-11	ENSMUSG00000101086
ENSMUSG00000101227	2.00348	8.17675e-05	ENSMUSG00000101227
ENSMUSG00000101438	1.77569	0.028384	Gm19412
ENSMUSG00000101941	-1.19955	0.0305241	Gm28979
ENSMUSG00000102018	1.69427	0.00954334	Iqank1
ENSMUSG00000102070	-1.70551	0.0228234	ENSMUSG00000102070
ENSMUSG00000102112	-2.24699	0.00172253	1810041H14Rik
ENSMUSG00000102399	-1.37246	0.00299372	Gm5049
ENSMUSG00000102416	1.4355	0.00527007	4933424G06Rik
ENSMUSG00000102437	-2.88287	1.03768e-05	ENSMUSG00000102437
ENSMUSG00000103309	1.55013	0.0294563	ENSMUSG00000103309
ENSMUSG00000103476	-1.01351	0.0118524	Strit1
ENSMUSG00000103622	1.53626	0.0351636	B430319G15Rik
ENSMUSG00000104241	-1.25855	0.0332407	ENSMUSG00000104241
ENSMUSG00000104459	-1.09237	0.0222283	ENSMUSG00000104459
ENSMUSG00000104487	4.89353	0.000388616	ENSMUSG00000104487
ENSMUSG00000104728	2.07298	0.0445583	ENSMUSG00000104728
ENSMUSG00000104876	6.65695	3.5186e-09	ENSMUSG00000104876
ENSMUSG00000105127	3.70053	0.00252099	ENSMUSG00000105127
ENSMUSG00000105139	1.23329	0.00668143	ENSMUSG00000105139
ENSMUSG00000105377	4.45437	0.00263629	ENSMUSG00000105377
ENSMUSG00000105843	-2.02417	0.00648118	ENSMUSG00000105843
ENSMUSG00000106692	-3.52365	0.0481718	ENSMUSG00000106692
ENSMUSG00000107176	1.33072	0.0249221	Gm9794
ENSMUSG00000107182	-1.26698	3.20765e-10	ENSMUSG00000107182
ENSMUSG00000107244	-1.75499	1.93665e-05	ENSMUSG00000107244
ENSMUSG00000107768	2.1696	0.0125965	Gm36582
ENSMUSG00000108161	3.85652	0.0297726	ENSMUSG00000108161
ENSMUSG00000108479	1.633	0.0372641	ENSMUSG00000108479
ENSMUSG00000108634	2.47698	0.000637285	ENSMUSG00000108634
ENSMUSG00000108726	-1.6719	2.42468e-05	ENSMUSG00000108726
ENSMUSG00000109049	5.19442	0.000487254	ENSMUSG00000109049
ENSMUSG00000109134	-2.07026	0.00127748	ENSMUSG00000109134
ENSMUSG00000109341	6.89178	8.47819e-07	ENSMUSG00000109341
ENSMUSG00000109628	-2.42373	0.0246747	BC024386
ENSMUSG00000109695	-1.06362	6.24074e-10	Gm31166
ENSMUSG00000109962	1.55845	3.58101e-07	ENSMUSG00000109962
ENSMUSG00000110060	-1.40664	0.0118476	ENSMUSG00000110060
ENSMUSG00000110408	3.09384	0.0473291	ENSMUSG00000110408
ENSMUSG00000110489	1.5336	0.000164857	ENSMUSG00000110489
ENSMUSG00000110580	-1.79603	6.23491e-20	ENSMUSG00000110580
ENSMUSG00000110597	4.73297	0.00400862	ENSMUSG00000110597
ENSMUSG00000110626	-1.52123	0.00388105	ENSMUSG00000110626
ENSMUSG00000110646	-1.03003	0.00863487	Olfr369-ps1
ENSMUSG00000110652	1.19539	0.0289865	Gm33023
ENSMUSG00000110677	-1.39286	0.0258761	ENSMUSG00000110677
ENSMUSG00000110682	3.08895	0.00104418	A530010L16Rik
ENSMUSG00000111203	-1.30472	3.08624e-08	ENSMUSG00000111203
ENSMUSG00000111293	2.7267	0.000792847	ENSMUSG00000111293
ENSMUSG00000111377	-1.06109	0.0413117	ENSMUSG00000111377
ENSMUSG00000111422	-1.20254	0.014775	1700027J07Rik
ENSMUSG00000111556	-1.10247	1.47841e-10	Gm19299
ENSMUSG00000111596	-1.2988	0.0490931	Gm8058
ENSMUSG00000111825	-2.49872	0.0437297	Gm10646
ENSMUSG00000112023	1.88271	3.61066e-07	Lilrb4b
ENSMUSG00000112148	2.00808	1.82557e-07	Lilrb4a
ENSMUSG00000112290	4.8933	0.00325837	ENSMUSG00000112290
ENSMUSG00000112533	2.998	0.0307501	Gm20758
ENSMUSG00000112593	-1.41901	0.00257207	ENSMUSG00000112593
ENSMUSG00000112739	-2.69918	2.70453e-13	Gm20597
ENSMUSG00000112803	3.24438	6.82866e-06	ENSMUSG00000112803
ENSMUSG00000112858	-1.04249	0.0125759	Rnf212b
ENSMUSG00000113101	2.59882	0.00023538	ENSMUSG00000113101
ENSMUSG00000113334	-2.63659	9.26369e-05	ENSMUSG00000113334
ENSMUSG00000113389	1.25603	0.0430555	ENSMUSG00000113389
ENSMUSG00000113399	-3.46821	4.07376e-11	ENSMUSG00000113399
ENSMUSG00000113505	1.65275	0.0306692	ENSMUSG00000113505
ENSMUSG00000113634	3.39361	2.43797e-05	Gm36756
ENSMUSG00000113637	-1.02063	1.5557e-06	Gm7049
ENSMUSG00000113739	1.13554	0.0340934	ENSMUSG00000113739
ENSMUSG00000113853	2.22863	0.0197541	ENSMUSG00000113853
ENSMUSG00000114019	-1.7739	3.21912e-38	ENSMUSG00000114019
ENSMUSG00000114439	7.05587	1.95669e-08	ENSMUSG00000114439
ENSMUSG00000114493	1.83321	0.00219386	ENSMUSG00000114493
ENSMUSG00000114596	4.82183	0.00246528	ENSMUSG00000114596
ENSMUSG00000114822	6.61317	7.63407e-08	Gm4813
ENSMUSG00000115009	3.79284	0.00892534	ENSMUSG00000115009
ENSMUSG00000115326	3.01998	0.00425946	Gm35019
ENSMUSG00000115388	5.5798	0.000131496	ENSMUSG00000115388
ENSMUSG00000115405	3.37901	0.0333627	ENSMUSG00000115405
ENSMUSG00000115709	2.86701	0.0166304	4930431P22Rik
ENSMUSG00000115852	2.25966	0.00817079	ENSMUSG00000115852
ENSMUSG00000115919	-1.39064	0.00721965	ENSMUSG00000115919
ENSMUSG00000115970	-1.63278	0.00764773	8430426J06Rik
ENSMUSG00000116066	-1.52692	3.34127e-32	ENSMUSG00000116066
ENSMUSG00000116114	1.98469	0.000536494	ENSMUSG00000116114
ENSMUSG00000116270	3.8214	0.0253225	Gm1600
ENSMUSG00000116295	-1.50128	0.0249343	Gm32885
ENSMUSG00000116657	6.44526	2.5493e-05	ENSMUSG00000116657
ENSMUSG00000116665	-3.84625	0.0158481	E130310I04Rik
ENSMUSG00000116879	-1.63613	4.49041e-20	ENSMUSG00000116879
ENSMUSG00000116946	1.69775	0.00136037	ENSMUSG00000116946
ENSMUSG00000117181	-1.63975	0.0193122	Gm31143
ENSMUSG00000117355	4.25798	5.14397e-05	ENSMUSG00000117355
ENSMUSG00000117508	1.95336	2.72505e-08	ENSMUSG00000117508
ENSMUSG00000117642	-3.11052	0.00326749	ENSMUSG00000117642
ENSMUSG00000117664	2.95294	1.33066e-05	ENSMUSG00000117664
ENSMUSG00000117713	1.04209	0.030426	Gm46637
ENSMUSG00000117727	-1.15583	0.0231128	ENSMUSG00000117727
ENSMUSG00000117864	2.17631	0.0202492	Gm19500
ENSMUSG00000117879	3.49654	0.000986913	ENSMUSG00000117879
ENSMUSG00000117980	4.1775	0.0375091	ENSMUSG00000117980
ENSMUSG00000118106	2.81537	0.0273991	ENSMUSG00000118106
ENSMUSG00000118155	-1.58579	0.00107668	ENSMUSG00000118155
ENSMUSG00000118292	-1.64831	0.00745426	Gm10549
ENSMUSG00000118365	3.29733	0.0183753	ENSMUSG00000118365

## Sheet: Dataset S5
Dataset S5. Differentially expressed genes in tibialis anterior of Mtm1-/y mice at 2 weeks
Ensembl_gene_ID	log2FC	adjusted_p_value	gene_name
ENSMUSG00000000120	1.62033	8.90832e-06	Ngfr
ENSMUSG00000000202	1.54542	0.0421972	Btbd17
ENSMUSG00000000244	1.43482	0.00517835	Tspan32
ENSMUSG00000000305	-1.12947	7.36863e-06	Cdh4
ENSMUSG00000000308	2.78379	3.72338e-06	Ckmt1
ENSMUSG00000000392	1.19869	4.12833e-06	Fap
ENSMUSG00000000567	1.15964	0.0147516	Sox9
ENSMUSG00000000628	-1.60395	0.000195176	Hk2
ENSMUSG00000000805	-1.09501	3.5183e-05	Car4
ENSMUSG00000001014	-2.0509	0.00816305	Icam4
ENSMUSG00000001020	2.28543	2.45099e-07	S100a4
ENSMUSG00000001021	1.75854	0.00802088	S100a3
ENSMUSG00000001131	2.07555	4.01663e-05	Timp1
ENSMUSG00000001473	2.43503	4.27699e-10	Tubb6
ENSMUSG00000001507	-1.0491	0.00204594	Itga3
ENSMUSG00000001870	1.01285	0.0016598	Ltbp1
ENSMUSG00000001943	-1.06741	0.000569323	Vsig2
ENSMUSG00000001983	-1.08564	0.0214274	Taco1
ENSMUSG00000002032	-1.03105	0.00066711	Tmem25
ENSMUSG00000002059	1.00137	0.0316882	Rab34
ENSMUSG00000002076	3.1123	4.72484e-19	Hsf2bp
ENSMUSG00000002083	1.66008	0.0165645	Bbc3
ENSMUSG00000002111	1.17275	0.0300951	Spi1
ENSMUSG00000002204	1.2689	0.0112376	Napsa
ENSMUSG00000002578	-1.28245	0.0408278	Ikzf4
ENSMUSG00000002781	-1.10907	0.0100671	Tmem143
ENSMUSG00000002831	-1.65938	1.09102e-05	Plin4
ENSMUSG00000002908	-1.23904	0.000781762	Kcnn1
ENSMUSG00000002910	-2.18639	0.0479206	Arrdc2
ENSMUSG00000003279	1.34248	0.00381823	Dlgap1
ENSMUSG00000003283	1.06209	0.00802088	Hck
ENSMUSG00000003452	1.12533	0.0197908	Bicd1
ENSMUSG00000003476	-1.04803	0.000183772	Crhr2
ENSMUSG00000003545	1.71342	0.0398775	Fosb
ENSMUSG00000003665	3.0785	0.000952623	Has1
ENSMUSG00000004266	1.15662	3.26908e-05	Ptpn6
ENSMUSG00000004415	1.09547	0.040569	Col26a1
ENSMUSG00000004655	-1.27267	4.66265e-07	Aqp1
ENSMUSG00000004730	1.0105	0.0093505	Adgre1
ENSMUSG00000004814	1.18748	0.0125516	Ccl24
ENSMUSG00000005148	2.04369	7.21766e-18	Klf5
ENSMUSG00000005373	-1.14981	1.45114e-06	Mlxipl
ENSMUSG00000005640	-1.8111	0.0381732	Insrr
ENSMUSG00000005958	1.14619	0.000782521	Ephb3
ENSMUSG00000006204	6.30177	1.62029e-06	Cdcp3
ENSMUSG00000006764	1.82031	0.028512	Tph2
ENSMUSG00000007379	1.03518	0.0107715	Dennd2c
ENSMUSG00000007480	1.11761	0.0141876	Mc5r
ENSMUSG00000008136	1.1458	0.000481609	Fhl2
ENSMUSG00000009214	1.25639	0.0273789	Mymk
ENSMUSG00000009471	1.19994	7.21573e-05	Myod1
ENSMUSG00000009487	1.2129	0.00102446	Otog
ENSMUSG00000010051	-1.03522	0.0364786	Hyal1
ENSMUSG00000010064	-1.37244	9.15601e-06	Slc38a3
ENSMUSG00000010122	-1.85176	0.000715261	Slc47a1
ENSMUSG00000010142	1.25454	0.0175116	Tnfrsf13b
ENSMUSG00000010751	1.05231	0.000121835	Tnfrsf22
ENSMUSG00000010797	1.0611	0.0365397	Wnt2
ENSMUSG00000011632	5.77414	8.8092e-05	Pinlyp
ENSMUSG00000012819	-1.13642	1.03696e-05	Cdh23
ENSMUSG00000013936	2.08449	0.000402993	Myl2
ENSMUSG00000014609	1.20526	0.000178003	Chrne
ENSMUSG00000014686	-1.17116	0.0260611	Ceacam16
ENSMUSG00000015083	-1.10593	0.00135024	C8g
ENSMUSG00000015468	-1.0705	0.000435996	Notch4
ENSMUSG00000015852	1.1642	8.70481e-05	Fcrls
ENSMUSG00000015944	1.10577	1.33703e-08	Castor2
ENSMUSG00000015947	1.75149	1.89514e-07	Fcgr1
ENSMUSG00000016624	-1.04885	0.00034855	Phf21b
ENSMUSG00000016756	1.49819	0.00460512	Cmah
ENSMUSG00000017204	2.56212	0.00390474	Gsdma
ENSMUSG00000017309	-1.06471	7.34156e-09	Cd300lg
ENSMUSG00000017740	-1.1159	0.00170989	Slc12a5
ENSMUSG00000018451	2.55252	4.80467e-09	6330403K07Rik
ENSMUSG00000018554	-1.9276	0.00135024	Ybx2
ENSMUSG00000018566	-1.05913	0.00106599	Slc2a4
ENSMUSG00000018740	-1.02476	1.50692e-06	Slc25a35
ENSMUSG00000018893	-1.65328	0.0283648	Mb
ENSMUSG00000018924	3.88113	0.0163869	Alox15
ENSMUSG00000019102	2.71104	6.09792e-05	Aldh3a1
ENSMUSG00000019235	-1.15279	0.000921214	Rps6kl1
ENSMUSG00000019359	1.84165	0.0172418	Gdpd2
ENSMUSG00000019732	1.30177	3.8034e-06	Calr3
ENSMUSG00000019848	1.17515	6.63174e-10	Popdc3
ENSMUSG00000020020	1.50494	0.0373784	Usp44
ENSMUSG00000020098	1.74557	0.000254962	Pcbd1
ENSMUSG00000020120	1.16488	0.025427	Plek
ENSMUSG00000020143	1.05154	0.0172151	Dock2
ENSMUSG00000020151	-1.65429	0.000288173	Ptprr
ENSMUSG00000020186	1.0248	0.0266379	Csrp2
ENSMUSG00000020297	1.86871	0.000319818	Nsg2
ENSMUSG00000020334	-1.09678	0.044524	Slc22a4
ENSMUSG00000020387	-1.63056	0.000446624	Jade2
ENSMUSG00000020524	2.9376	9.21649e-05	Gria1
ENSMUSG00000020593	-1.25952	0.000281973	Lpin1
ENSMUSG00000020598	1.01242	0.00690142	Nrcam
ENSMUSG00000020623	-1.3771	3.15782e-19	Map2k6
ENSMUSG00000020656	1.63416	1.63617e-05	Grhl1
ENSMUSG00000020657	-1.11965	0.0105501	Dnajc27
ENSMUSG00000020689	1.20723	2.693e-06	Itgb3
ENSMUSG00000020722	1.18421	0.00540985	Cacng1
ENSMUSG00000020723	1.94854	0.00135024	Cacng4
ENSMUSG00000020747	-1.1353	0.00245129	Tmem94
ENSMUSG00000020826	-1.02376	0.000394128	Nos2
ENSMUSG00000020847	-1.46126	8.36031e-06	Rph3al
ENSMUSG00000020872	2.20217	0.00122936	Tac4
ENSMUSG00000020908	1.90059	0.000380851	Myh3
ENSMUSG00000020953	-1.55786	0.00802088	Coch
ENSMUSG00000021010	1.54808	0.00522275	Npas3
ENSMUSG00000021057	-1.03709	0.0247109	Akap5
ENSMUSG00000021185	-1.0472	0.047834	Dglucy
ENSMUSG00000021223	-1.76567	0.00501997	Papln
ENSMUSG00000021265	-1.04867	0.0366233	Slc25a29
ENSMUSG00000021268	2.29551	0.000103862	Meg3
ENSMUSG00000021319	1.47096	0.00181667	Sfrp4
ENSMUSG00000021391	1.08166	0.00802088	Cenpp
ENSMUSG00000021453	-2.15118	0.00574663	Gadd45g
ENSMUSG00000021508	-1.67245	1.05989e-06	Cxcl14
ENSMUSG00000021614	1.53167	8.11722e-06	Vcan
ENSMUSG00000021622	-1.42563	0.000176395	Ckmt2
ENSMUSG00000021636	1.51301	0.00159366	Marveld2
ENSMUSG00000021643	1.25459	0.0192759	Serf1
ENSMUSG00000021678	1.13364	0.0236595	F2rl1
ENSMUSG00000021728	1.94173	6.63174e-10	Emb
ENSMUSG00000021750	-1.52013	0.0116809	Fam107a
ENSMUSG00000021763	1.09996	0.00611002	Cspg4b
ENSMUSG00000021765	1.0348	0.0035854	Fst
ENSMUSG00000021798	-1.02938	0.000733166	Ldb3
ENSMUSG00000021804	1.62057	0.0264224	Rgr
ENSMUSG00000021814	1.51723	4.75692e-16	Anxa7
ENSMUSG00000021815	4.32445	8.40907e-101	Mss51
ENSMUSG00000021866	-1.39982	0.00254637	Anxa11
ENSMUSG00000021950	3.25158	6.95356e-07	Anxa8
ENSMUSG00000022085	-3.473	0.000100548	Pebp4
ENSMUSG00000022144	1.61653	0.000272543	Gdnf
ENSMUSG00000022180	-1.00493	1.29874e-05	Slc7a8
ENSMUSG00000022186	-1.24633	0.00154013	Oxct1
ENSMUSG00000022218	1.52558	0.0355066	Tgm1
ENSMUSG00000022237	-1.09031	0.00498763	Ankrd33b
ENSMUSG00000022358	1.05506	0.0341062	Fbxo32
ENSMUSG00000022364	1.55671	5.15258e-11	Tbc1d31
ENSMUSG00000022367	1.46599	0.010525	Has2
ENSMUSG00000022371	1.19133	0.00154968	Col14a1
ENSMUSG00000022415	-1.41419	0.00170105	Syngr1
ENSMUSG00000022488	1.08973	0.000127815	Nckap1l
ENSMUSG00000022510	1.55674	7.09029e-11	Trp63
ENSMUSG00000022602	-1.67021	0.000122929	Arc
ENSMUSG00000022623	-1.02364	0.00300565	Shank3
ENSMUSG00000022665	1.06126	6.81797e-05	Ccdc80
ENSMUSG00000022696	1.66214	0.0457576	Sidt1
ENSMUSG00000022747	-1.2392	0.000928467	St3gal6
ENSMUSG00000022773	1.35563	0.00154805	Ypel1
ENSMUSG00000022816	1.04823	0.000569323	Fstl1
ENSMUSG00000022871	6.00697	2.49182e-05	Fetub
ENSMUSG00000022952	2.93921	2.13367e-23	Runx1
ENSMUSG00000023004	1.24616	0.00800351	Tuba1b
ENSMUSG00000023019	-1.25736	0.000590863	Gpd1
ENSMUSG00000023032	-1.0039	0.0177615	Slc4a8
ENSMUSG00000023034	-1.28502	0.0288263	Nr4a1
ENSMUSG00000023043	5.29626	3.1049e-15	Krt18
ENSMUSG00000023067	2.93086	4.98346e-32	Cdkn1a
ENSMUSG00000023087	-1.00964	0.0350455	Noct
ENSMUSG00000023169	1.20537	9.21649e-05	Slc38a1
ENSMUSG00000023243	1.59076	0.0003494	Kcnk5
ENSMUSG00000023349	1.48141	0.000128711	Clec4n
ENSMUSG00000023800	2.55177	1.84463e-07	Tiam2
ENSMUSG00000023809	-1.0907	0.0229896	Rps6ka2
ENSMUSG00000023861	-1.51294	8.47901e-05	Mpc1
ENSMUSG00000023905	1.09317	0.0420472	Tnfrsf12a
ENSMUSG00000023951	-1.21956	2.87698e-07	Vegfa
ENSMUSG00000023978	4.44414	0.00419743	Prph2
ENSMUSG00000024053	1.17026	0.00623104	Emilin2
ENSMUSG00000024066	-1.01598	4.95375e-05	Xdh
ENSMUSG00000024084	1.10228	0.0110519	Qpct
ENSMUSG00000024164	-1.4845	0.000945591	C3
ENSMUSG00000024222	-1.64513	0.000862926	Fkbp5
ENSMUSG00000024327	-1.47061	0.00802088	Slc39a7
ENSMUSG00000024397	1.29622	3.33571e-05	Aif1
ENSMUSG00000024409	1.67942	0.0289019	Psors1c2
ENSMUSG00000024421	-1.01989	0.00939356	Lama3
ENSMUSG00000024486	1.57376	6.94372e-07	Hbegf
ENSMUSG00000024521	2.95055	4.15214e-09	Pmaip1
ENSMUSG00000024529	1.5537	0.000638561	Lox
ENSMUSG00000024598	1.61557	3.72568e-10	Fbn2
ENSMUSG00000024600	1.96067	0.0153073	Slc27a6
ENSMUSG00000024747	-3.0815	4.61781e-17	Aldh1a7
ENSMUSG00000024883	1.49527	7.8462e-05	Rin1
ENSMUSG00000024903	-2.64668	0.0286688	Lao1
ENSMUSG00000024909	1.03689	0.0330068	Efemp2
ENSMUSG00000024912	3.34009	5.50981e-05	Fosl1
ENSMUSG00000024935	-1.35016	0.00117776	Slc1a1
ENSMUSG00000025044	1.12117	0.0223748	Msr1
ENSMUSG00000025161	-1.62775	0.000512811	Slc16a3
ENSMUSG00000025175	-1.05198	0.00408569	Fn3k
ENSMUSG00000025190	-1.06609	0.000782521	Got1
ENSMUSG00000025268	1.69271	0.00259661	Maged2
ENSMUSG00000025271	-1.90467	1.31126e-06	Pfkfb1
ENSMUSG00000025272	1.43773	1.05894e-08	Tro
ENSMUSG00000025401	1.60001	0.000197483	Myo1a
ENSMUSG00000025402	1.26193	6.40428e-06	Nab2
ENSMUSG00000025420	3.30316	3.23135e-09	Katnal2
ENSMUSG00000025422	-1.28387	0.000702958	Agap2
ENSMUSG00000025475	2.12825	0.0240077	Adgra1
ENSMUSG00000025588	-1.17218	0.0451643	Nat1
ENSMUSG00000025592	-2.21	2.83532e-05	Dach2
ENSMUSG00000025610	1.66658	6.16976e-17	Map3k7cl
ENSMUSG00000025701	1.23729	4.02726e-05	Alox5
ENSMUSG00000025735	-3.29893	0.000551421	Rhbdl1
ENSMUSG00000025789	1.40593	6.87797e-09	St8sia2
ENSMUSG00000025804	2.02357	2.87698e-07	Ccr1
ENSMUSG00000025911	-1.58473	2.39099e-06	Adhfe1
ENSMUSG00000026090	-1.30014	0.00052587	Cracdl
ENSMUSG00000026100	-1.02704	0.00260463	Mstn
ENSMUSG00000026107	1.26157	0.0162441	Nabp1
ENSMUSG00000026109	1.10557	0.00353235	Tmeff2
ENSMUSG00000026123	-1.51478	0.000745191	Plekhb2
ENSMUSG00000026141	2.11509	0.0076334	Col19a1
ENSMUSG00000026147	-1.87488	0.00328344	Col9a1
ENSMUSG00000026227	1.45113	0.0119813	2810459M11Rik
ENSMUSG00000026251	1.56417	2.91665e-11	Chrnd
ENSMUSG00000026253	1.62731	0.0105187	Chrng
ENSMUSG00000026259	1.59217	0.000238638	Ngef
ENSMUSG00000026344	1.8319	3.36711e-05	Lypd1
ENSMUSG00000026380	-1.06055	0.0492657	Tfcp2l1
ENSMUSG00000026414	1.85112	0.00012175	Tnnt2
ENSMUSG00000026418	2.03721	0.00137019	Tnni1
ENSMUSG00000026430	1.09831	0.00231692	Rassf5
ENSMUSG00000026437	-1.5817	0.00139812	Cdk18
ENSMUSG00000026443	1.47299	0.000664059	Lrrn2
ENSMUSG00000026459	1.59555	0.000557573	Myog
ENSMUSG00000026475	1.02652	0.0167638	Rgs16
ENSMUSG00000026514	4.00338	0.0191387	Cnih3
ENSMUSG00000026656	1.00234	0.0113034	Fcgr2b
ENSMUSG00000026672	-1.02451	0.000510768	Optn
ENSMUSG00000026679	2.11881	5.70816e-05	Enkur
ENSMUSG00000026688	-1.108	0.00370639	Mgst3
ENSMUSG00000026697	-1.15491	0.00214514	Myoc
ENSMUSG00000026770	-1.29995	0.00539926	Il2ra
ENSMUSG00000026819	-1.95033	0.000150928	Slc25a25
ENSMUSG00000026840	-1.76681	0.0172127	Lamc3
ENSMUSG00000027035	1.45915	0.00107947	Cers6
ENSMUSG00000027107	1.90208	4.22054e-27	Chrna1
ENSMUSG00000027188	1.23333	0.000255926	Pamr1
ENSMUSG00000027204	1.15644	4.2919e-05	Fbn1
ENSMUSG00000027215	1.07437	0.00331421	Cd82
ENSMUSG00000027219	-1.28828	0.0426085	Slc28a2
ENSMUSG00000027224	1.27942	0.0461268	Duoxa1
ENSMUSG00000027298	1.42731	3.36711e-05	Tyro3
ENSMUSG00000027347	1.52177	0.00334943	Rasgrp1
ENSMUSG00000027368	2.21746	2.24788e-06	Dusp2
ENSMUSG00000027457	-2.16338	0.000104665	Snph
ENSMUSG00000027520	1.10199	0.000607867	Zdbf2
ENSMUSG00000027562	-1.75666	2.23268e-14	Car2
ENSMUSG00000027579	-2.04939	0.000603401	Srms
ENSMUSG00000027654	1.96077	1.0676e-09	Fam83d
ENSMUSG00000027750	1.70529	7.4591e-06	Postn
ENSMUSG00000027777	-1.92154	0.000990891	Schip1
ENSMUSG00000027797	1.07399	0.00119583	Dclk1
ENSMUSG00000027864	1.10359	4.78086e-11	Ptgfrn
ENSMUSG00000027935	1.02807	0.000213239	Rab13
ENSMUSG00000027940	1.10628	0.0173438	Tpm3
ENSMUSG00000027978	1.49361	1.9656e-06	Prss12
ENSMUSG00000027994	1.22254	0.040061	Mcub
ENSMUSG00000027995	1.16781	7.65993e-07	Tlr2
ENSMUSG00000028033	1.22998	0.0221905	Kcnq5
ENSMUSG00000028047	1.14809	0.0045448	Thbs3
ENSMUSG00000028082	1.38141	8.78589e-05	Sh3d19
ENSMUSG00000028132	-1.487	0.022468	Tlcd4
ENSMUSG00000028179	-1.32609	0.040437	Cth
ENSMUSG00000028289	-1.01587	0.00557973	Epha7
ENSMUSG00000028347	1.74518	0.00031242	Tmeff1
ENSMUSG00000028364	1.4511	0.031214	Tnc
ENSMUSG00000028373	1.12126	0.0155598	Astn2
ENSMUSG00000028399	1.02459	9.89631e-05	Ptprd
ENSMUSG00000028427	-1.04899	0.0209461	Aqp7
ENSMUSG00000028463	-1.62435	0.000168769	Car9
ENSMUSG00000028475	-1.08573	1.0741e-05	Spaar
ENSMUSG00000028480	1.06645	0.00288325	Glipr2
ENSMUSG00000028539	1.8677	0.0133105	Artn
ENSMUSG00000028613	1.17665	0.0322557	Lrp8
ENSMUSG00000028664	1.12829	9.66307e-06	Ephb2
ENSMUSG00000028713	-1.72632	7.61123e-07	Cyp4b1
ENSMUSG00000028766	-1.5592	1.82721e-08	Alpl
ENSMUSG00000028834	1.26023	1.62802e-06	Trim63
ENSMUSG00000028836	-1.81462	7.77748e-07	Slc30a2
ENSMUSG00000028862	-1.42425	0.0145774	Map3k6
ENSMUSG00000028883	1.01444	0.00285742	Sema3a
ENSMUSG00000028976	2.64229	1.95268e-05	Slc2a5
ENSMUSG00000028989	-1.52604	0.00938424	Angptl7
ENSMUSG00000028996	-1.24418	8.96279e-05	Rbp7
ENSMUSG00000029001	-2.40921	0.00126086	Fbxo44
ENSMUSG00000029061	1.2989	0.0114759	Mmp23
ENSMUSG00000029108	1.22986	0.000900055	Pcdh7
ENSMUSG00000029204	2.05762	9.64096e-08	Rhoh
ENSMUSG00000029217	1.01418	8.32326e-05	Tec
ENSMUSG00000029223	1.9491	0.000465117	Uchl1
ENSMUSG00000029228	-2.69477	5.40052e-05	Lnx1
ENSMUSG00000029307	1.62588	1.08868e-05	Dmp1
ENSMUSG00000029321	-1.75794	0.0201445	Slc10a6
ENSMUSG00000029361	-2.24042	0.00148485	Nos1
ENSMUSG00000029378	3.04175	0.0201779	Areg
ENSMUSG00000029408	-1.47977	0.0222234	Abcb9
ENSMUSG00000029490	2.21065	1.14373e-21	Mfsd7a
ENSMUSG00000029553	1.7252	0.00397914	Tfec
ENSMUSG00000029610	-1.36155	0.000268866	Aimp2
ENSMUSG00000029757	2.34278	9.60577e-06	Dync1i1
ENSMUSG00000029762	1.04642	0.00012175	Akr1b8
ENSMUSG00000029771	-1.77612	0.0289191	Irf5
ENSMUSG00000029814	1.79213	0.000184878	Igf2bp3
ENSMUSG00000029830	1.47321	0.00207641	Svopl
ENSMUSG00000029838	1.20932	1.44956e-05	Ptn
ENSMUSG00000029915	1.28838	0.00636937	Clec5a
ENSMUSG00000030087	-1.23086	0.0042302	Klf15
ENSMUSG00000030116	1.40411	1.74828e-06	Mfap5
ENSMUSG00000030148	1.32546	0.00101268	Clec4a2
ENSMUSG00000030237	-1.58487	0.041125	Slco1a4
ENSMUSG00000030268	1.29463	6.46025e-07	Bcat1
ENSMUSG00000030317	-2.33675	6.32354e-05	Timp4
ENSMUSG00000030353	1.16138	8.6328e-05	Tead4
ENSMUSG00000030523	-2.09824	0.0204225	Trpm1
ENSMUSG00000030545	-1.08681	8.92947e-06	Pex11a
ENSMUSG00000030674	1.10237	0.0497557	Qprt
ENSMUSG00000030695	-1.16159	0.00692166	Aldoa
ENSMUSG00000030731	-1.89101	0.00475746	Syt3
ENSMUSG00000030745	1.25907	0.0296042	Il21r
ENSMUSG00000030786	1.27507	0.000170084	Itgam
ENSMUSG00000030838	-1.76462	0.000353893	Ush1c
ENSMUSG00000030844	1.18393	0.00122936	Rgs10
ENSMUSG00000030911	1.58156	0.00240583	Zp2
ENSMUSG00000031101	1.14393	0.00231848	Sash3
ENSMUSG00000031111	1.67013	0.000108623	Igsf1
ENSMUSG00000031129	1.12006	0.0006963	Slc9a9
ENSMUSG00000031147	-1.44015	1.89129e-08	Magix
ENSMUSG00000031230	1.46984	0.0101096	Fgf16
ENSMUSG00000031264	1.43743	0.000978672	Btk
ENSMUSG00000031303	-1.5869	3.51236e-05	Map3k15
ENSMUSG00000031337	-2.12927	3.57313e-06	Mtm1
ENSMUSG00000031376	-1.25716	0.0220551	Atp2b3
ENSMUSG00000031379	1.77982	1.58735e-10	Pir
ENSMUSG00000031382	-1.19491	0.0112376	Asb11
ENSMUSG00000031442	-1.53644	6.96921e-06	Mcf2l
ENSMUSG00000031506	1.2839	0.00862729	Ptpn7
ENSMUSG00000031595	1.14652	0.00144421	Pdgfrl
ENSMUSG00000031609	1.49133	0.000346504	Sap30
ENSMUSG00000031613	1.04651	0.0016598	Hpgd
ENSMUSG00000031698	1.05895	0.0131609	Mylk3
ENSMUSG00000031712	-1.10397	0.00753939	Il15
ENSMUSG00000031760	2.64233	2.80072e-09	Mt3
ENSMUSG00000031785	-1.2724	1.50692e-06	Adgrg1
ENSMUSG00000031808	-1.17377	0.001495	Slc27a1
ENSMUSG00000031825	-1.02721	0.000264131	Crispld2
ENSMUSG00000031842	-1.09145	0.000781845	Pde4c
ENSMUSG00000031872	1.79315	0.00230066	Bean1
ENSMUSG00000031877	1.45907	0.000251581	Ces2g
ENSMUSG00000031880	4.13522	3.27923e-30	Rrad
ENSMUSG00000031936	1.93986	9.4412e-06	Hephl1
ENSMUSG00000031958	-1.80462	8.36031e-06	Ldhd
ENSMUSG00000031980	-1.07284	0.0245679	Agt
ENSMUSG00000032020	1.52533	1.85704e-10	Ubash3b
ENSMUSG00000032118	1.50081	4.49253e-05	Fez1
ENSMUSG00000032177	-1.37014	2.69901e-07	Pde4a
ENSMUSG00000032181	1.16153	0.0003494	Scg3
ENSMUSG00000032231	1.0299	4.81697e-05	Anxa2
ENSMUSG00000032271	1.21397	0.000392097	Nnmt
ENSMUSG00000032313	-2.39467	0.0322774	Tmem266
ENSMUSG00000032315	-2.78532	0.000609918	Cyp1a1
ENSMUSG00000032323	1.15003	0.0473917	Cyp11a1
ENSMUSG00000032332	1.20031	0.00417787	Col12a1
ENSMUSG00000032334	1.278	0.0198757	Loxl1
ENSMUSG00000032388	1.03386	0.00267443	Spg21
ENSMUSG00000032487	2.72464	0.0140934	Ptgs2
ENSMUSG00000032511	1.40711	0.00415361	Scn5a
ENSMUSG00000032528	-2.50583	0.000183772	Vipr1
ENSMUSG00000032578	-2.11416	9.22213e-13	Cish
ENSMUSG00000032593	-1.25882	0.00132025	Amigo3
ENSMUSG00000032648	-1.00422	0.000108623	Pygm
ENSMUSG00000032725	1.28206	0.000278634	Folr2
ENSMUSG00000032786	-1.07509	0.00376567	Alas1
ENSMUSG00000032878	-1.13338	0.0133105	Ccdc85a
ENSMUSG00000033024	-1.25742	0.00415361	Klra9
ENSMUSG00000033066	1.04616	0.000385206	Gas7
ENSMUSG00000033220	1.19893	0.00176924	Rac2
ENSMUSG00000033502	-1.20022	0.00190215	Cdc14a
ENSMUSG00000033585	1.24116	0.028049	Ndn
ENSMUSG00000033590	-1.24944	1.26283e-05	Myo5c
ENSMUSG00000033595	1.00407	0.0349627	Lgi3
ENSMUSG00000033720	-1.05952	3.12949e-05	Sfxn5
ENSMUSG00000033730	2.36907	1.76114e-06	Egr3
ENSMUSG00000033805	1.26893	0.0310623	Ephx4
ENSMUSG00000033849	1.71699	0.00127258	B3galt2
ENSMUSG00000033987	-1.29243	0.0173438	Dnah17
ENSMUSG00000034055	-1.2725	0.00495231	Phka1
ENSMUSG00000034127	1.03167	0.000637182	Tspan8
ENSMUSG00000034161	2.06552	0.0105694	Scx
ENSMUSG00000034295	-1.16897	0.00991348	Fhod3
ENSMUSG00000034361	2.19174	2.06304e-31	Cpne2
ENSMUSG00000034435	1.73577	0.000952623	Tmem30b
ENSMUSG00000034457	3.3604	6.63174e-10	Eda2r
ENSMUSG00000034551	1.41373	0.0151629	Hdx
ENSMUSG00000034648	1.57739	1.31148e-05	Lrrn1
ENSMUSG00000034675	1.12598	0.040437	Dbn1
ENSMUSG00000034765	1.15327	0.041736	Dusp5
ENSMUSG00000034792	1.64185	0.0275916	Gna15
ENSMUSG00000034795	1.38205	0.00114071	Ccdc122
ENSMUSG00000034825	2.97854	0.0111639	Nrip3
ENSMUSG00000034853	-1.07247	0.00391128	Acot11
ENSMUSG00000034855	3.55991	5.59528e-11	Cxcl10
ENSMUSG00000034863	-1.03711	0.00474711	Ano8
ENSMUSG00000035095	1.11814	0.00813584	Fam167a
ENSMUSG00000035105	1.5707	2.01948e-08	Egln3
ENSMUSG00000035232	1.15001	5.10967e-06	Pdk3
ENSMUSG00000035274	1.37937	3.01699e-05	Tpbg
ENSMUSG00000035275	-1.15267	0.0226176	Raver2
ENSMUSG00000035352	2.50954	1.72037e-08	Ccl12
ENSMUSG00000035355	3.68679	0.00446631	Kcnh4
ENSMUSG00000035373	2.59224	2.06657e-06	Ccl7
ENSMUSG00000035385	2.33131	0.000178749	Ccl2
ENSMUSG00000035513	-1.72851	2.83532e-05	Ntng2
ENSMUSG00000035875	1.25681	0.0203812	AI182371
ENSMUSG00000035948	-1.05931	0.0183719	Acss3
ENSMUSG00000036040	-1.45373	0.00643027	Adamtsl2
ENSMUSG00000036067	1.56557	0.0220122	Slc2a6
ENSMUSG00000036198	2.26009	0.00168702	Arhgap36
ENSMUSG00000036362	1.2747	0.0128079	P2ry13
ENSMUSG00000036390	2.05927	5.50441e-08	Gadd45a
ENSMUSG00000036395	-1.64334	0.0157537	Glb1l2
ENSMUSG00000036449	-1.96967	0.00495231	Lcn8
ENSMUSG00000036854	-1.39317	0.0165824	Hspb6
ENSMUSG00000036855	1.98954	9.53128e-05	Gjd4
ENSMUSG00000036879	-1.00037	0.0468821	Phkb
ENSMUSG00000037016	1.19557	0.0053054	Frem2
ENSMUSG00000037086	3.45935	1.29679e-07	Prr32
ENSMUSG00000037095	-1.81128	0.0150661	Lrg1
ENSMUSG00000037185	1.10919	0.00169868	Krt80
ENSMUSG00000037188	4.09327	0.000569323	Grhl3
ENSMUSG00000037217	2.17703	0.000736992	Syn1
ENSMUSG00000037280	1.37681	0.00300565	Galnt6
ENSMUSG00000037318	1.08098	0.0183719	Traf3ip3
ENSMUSG00000037370	1.08213	0.000121665	Enpp1
ENSMUSG00000037411	1.82821	0.0274023	Serpine1
ENSMUSG00000037493	-1.37914	0.000386466	Cib2
ENSMUSG00000037548	1.55807	0.0194504	H2-DMb2
ENSMUSG00000037613	2.16516	2.95458e-11	Tnfrsf23
ENSMUSG00000037664	1.45955	0.0371625	Cdkn1c
ENSMUSG00000037855	1.2864	0.00973176	Zfp365
ENSMUSG00000037977	-1.10872	6.5146e-05	6430571L13Rik
ENSMUSG00000037991	-1.49706	9.64096e-08	Rmi2
ENSMUSG00000037996	-1.88638	0.035513	Slc24a2
ENSMUSG00000038007	-1.18016	0.00930697	Acer2
ENSMUSG00000038028	-1.37158	0.000730352	Tigar
ENSMUSG00000038145	-1.28208	0.00143781	Snrk
ENSMUSG00000038201	-2.13272	0.000429687	Kcna7
ENSMUSG00000038216	1.9814	0.0205078	Pnmt
ENSMUSG00000038244	-1.16573	0.000299574	Mical2
ENSMUSG00000038259	3.8344	2.21375e-22	Gdf5
ENSMUSG00000038264	-1.06603	0.000322411	Sema7a
ENSMUSG00000038387	1.27972	0.001635	Rras
ENSMUSG00000038400	1.61562	4.05559e-09	Pmepa1
ENSMUSG00000038402	3.972	0.0338786	Foxf2
ENSMUSG00000038418	1.93298	0.00126956	Egr1
ENSMUSG00000038451	1.76821	0.000114092	Spsb2
ENSMUSG00000038522	-1.61079	0.00122936	Mfsd4b1
ENSMUSG00000038526	-1.63127	3.86897e-05	Car14
ENSMUSG00000038582	-1.1942	1.56576e-05	Pptc7
ENSMUSG00000038618	3.0197	5.72659e-07	Rassf7
ENSMUSG00000038670	-1.53953	3.00909e-09	Mybpc2
ENSMUSG00000038764	-1.12706	0.0317808	Ptpn3
ENSMUSG00000038807	1.11277	1.6273e-06	Rap1gap2
ENSMUSG00000038932	2.65293	0.000905809	Tcfl5
ENSMUSG00000039057	1.41978	0.0243051	Myo16
ENSMUSG00000039095	-1.53191	0.0482591	En2
ENSMUSG00000039115	1.4789	1.45215e-12	Itga9
ENSMUSG00000039179	3.37687	0.000474877	Tekt5
ENSMUSG00000039232	1.55505	2.45099e-07	Stx11
ENSMUSG00000039323	3.09427	0.000150175	Igfbp2
ENSMUSG00000039462	2.00057	0.0470294	Col10a1
ENSMUSG00000039542	1.55392	1.81456e-19	Ncam1
ENSMUSG00000039543	1.48161	0.00374177	Cfap70
ENSMUSG00000039579	1.59724	0.00409678	Grin3a
ENSMUSG00000039883	1.31312	3.45282e-05	Lrrc17
ENSMUSG00000040046	-1.11425	0.0268774	Tph1
ENSMUSG00000040152	1.46549	0.0214519	Thbs1
ENSMUSG00000040170	-1.14421	0.0314639	Fmo2
ENSMUSG00000040283	-1.00104	0.000394128	Btnl9
ENSMUSG00000040322	1.15626	0.00295072	Slc25a24
ENSMUSG00000040430	-1.04246	0.00299071	Pitpnc1
ENSMUSG00000040471	2.46608	0.0203296	Ggt6
ENSMUSG00000040511	1.03354	0.00278148	Pvr
ENSMUSG00000040528	2.04544	1.61697e-05	Milr1
ENSMUSG00000040552	1.04499	0.00928826	C3ar1
ENSMUSG00000040557	1.01306	0.000323808	Mettl27
ENSMUSG00000040569	2.21395	4.53159e-05	Slc26a7
ENSMUSG00000040706	2.83232	4.62744e-08	Agmat
ENSMUSG00000040752	1.61201	0.0355945	Myh6
ENSMUSG00000040852	1.20059	0.000683285	Plekhh2
ENSMUSG00000041143	1.08891	0.000186652	Tmco4
ENSMUSG00000041153	1.07995	6.70964e-05	Osgin2
ENSMUSG00000041261	-1.76805	0.0110961	Car8
ENSMUSG00000041272	1.24869	0.0497584	Tox
ENSMUSG00000041460	-2.19485	5.49799e-17	Cacna2d4
ENSMUSG00000041653	-2.33425	0.00126602	Pnpla3
ENSMUSG00000041669	-1.65671	0.0131609	Prima1
ENSMUSG00000041731	1.04828	6.84027e-17	Pgm5
ENSMUSG00000041794	-1.76101	0.000398039	Myrip
ENSMUSG00000041798	-5.06329	0.0029991	Gck
ENSMUSG00000041954	2.67606	0.000138912	Tnfrsf18
ENSMUSG00000042010	-1.10236	0.00337352	Acacb
ENSMUSG00000042045	3.75054	7.21766e-18	Sln
ENSMUSG00000042115	1.73212	2.71426e-05	Klhdc8a
ENSMUSG00000042129	1.03753	0.00244529	Rassf4
ENSMUSG00000042254	2.84739	2.76459e-13	Cilp
ENSMUSG00000042279	3.0495	0.0138668	H1f8
ENSMUSG00000042289	-1.19431	0.00303112	Hsd3b7
ENSMUSG00000042357	1.64457	0.014188	Gjb5
ENSMUSG00000042359	-1.39836	4.27699e-10	Osbpl6
ENSMUSG00000042377	3.73892	4.55664e-18	Fam83g
ENSMUSG00000042404	-1.01553	1.03696e-05	Dennd4b
ENSMUSG00000042436	1.36542	0.00802843	Mfap4
ENSMUSG00000042476	-1.49945	0.000941189	Abcb4
ENSMUSG00000042589	-1.40626	0.0126462	Cux2
ENSMUSG00000042671	1.33202	0.0193736	Rgs8
ENSMUSG00000042734	1.70473	1.66009e-07	Ttc9
ENSMUSG00000042750	4.29865	0.0135362	Bex2
ENSMUSG00000042807	-1.48756	0.000708823	Hecw2
ENSMUSG00000042895	-1.0481	0.02502	Abra
ENSMUSG00000043085	-1.0487	0.0353974	Tmem82
ENSMUSG00000043415	1.79368	0.0325431	Otud1
ENSMUSG00000044042	1.73131	0.00686394	Fmn1
ENSMUSG00000044244	3.14175	1.45812e-54	Il20rb
ENSMUSG00000044405	-1.79105	0.0297251	Adig
ENSMUSG00000044499	-2.97705	0.00023427	Hs3st5
ENSMUSG00000044528	1.18891	0.0264643	Tram1l1
ENSMUSG00000044734	1.27748	0.000323808	Serpinb1a
ENSMUSG00000044770	2.17355	4.78862e-08	Scml4
ENSMUSG00000044788	-1.42571	0.00019509	Fads6
ENSMUSG00000044827	1.50344	0.00487991	Tlr1
ENSMUSG00000044951	-1.97945	0.000586997	Mylk4
ENSMUSG00000045092	-1.14073	0.00208469	S1pr1
ENSMUSG00000045136	1.0128	0.0112376	Tubb2b
ENSMUSG00000045246	-2.33865	3.43774e-13	Kcng4
ENSMUSG00000045248	-1.18645	0.00357961	Med26
ENSMUSG00000045312	1.03	2.37602e-06	Lhfpl2
ENSMUSG00000045534	-1.43577	0.00118077	Kcna5
ENSMUSG00000045620	2.11165	8.59531e-09	Odf3l1
ENSMUSG00000045761	-2.40052	7.75055e-05	Togaram2
ENSMUSG00000045763	1.25244	0.00249454	Basp1
ENSMUSG00000045871	1.22998	0.0337072	Slitrk6
ENSMUSG00000045994	1.57617	0.00036759	B3gat1
ENSMUSG00000046345	-1.96193	3.31174e-10	Smco1
ENSMUSG00000046413	-4.57276	0.000569323	ENSMUSG00000046413
ENSMUSG00000046480	-1.4222	9.42042e-05	Scn4b
ENSMUSG00000046500	-1.37727	0.0201443	Tafa4
ENSMUSG00000046598	-3.35727	0.00380392	Bdh1
ENSMUSG00000046694	-1.93753	0.0178762	Tent5b
ENSMUSG00000046761	2.04895	1.92279e-06	Fam83h
ENSMUSG00000046828	-2.19148	0.000265661	Mettl21e
ENSMUSG00000046841	1.10553	5.2012e-05	Ckap4
ENSMUSG00000047171	-1.58068	0.000716141	Helt
ENSMUSG00000047181	1.1523	0.0289279	Samd14
ENSMUSG00000047222	5.52436	0.00244229	Rnase2a
ENSMUSG00000047230	2.07624	0.0256099	Cldn2
ENSMUSG00000047259	1.92604	0.00945811	Mc4r
ENSMUSG00000047261	1.78407	0.0180435	Gap43
ENSMUSG00000047343	-1.55002	0.00464348	Mettl21c
ENSMUSG00000047407	1.40368	0.000607807	Tgif1
ENSMUSG00000047485	-2.0933	0.00651679	Klhl34
ENSMUSG00000047592	1.22185	0.00116049	Nxpe5
ENSMUSG00000047746	-1.05764	0.00979015	Fbxo40
ENSMUSG00000047904	3.93553	2.20498e-05	Sstr2
ENSMUSG00000048096	-1.02009	2.39099e-06	Lmod1
ENSMUSG00000048163	1.44192	0.0155725	Selplg
ENSMUSG00000048388	1.10274	0.0213127	Fam171b
ENSMUSG00000048546	-1.10134	0.00645794	Tob2
ENSMUSG00000048572	-1.97021	0.00299507	Tmem252
ENSMUSG00000048582	2.04006	2.65698e-05	Gja3
ENSMUSG00000048731	-1.59838	9.47926e-06	Ggnbp1
ENSMUSG00000048747	1.49275	2.24788e-06	ENSMUSG00000048747
ENSMUSG00000049001	1.60602	0.000834502	Ndnf
ENSMUSG00000049152	3.84772	0.00737814	Ugt3a2
ENSMUSG00000049382	5.75689	8.14673e-18	Krt8
ENSMUSG00000049526	2.54883	5.59552e-07	Tmem202
ENSMUSG00000049537	1.55471	0.0150661	Tecrl
ENSMUSG00000049551	-1.25673	0.0192983	Fzd9
ENSMUSG00000049556	1.86961	0.00549193	Lingo1
ENSMUSG00000049565	1.85139	0.0204061	Aknad1
ENSMUSG00000049687	1.08488	0.000255926	Pheta2
ENSMUSG00000049699	1.09767	0.0340904	Ucn2
ENSMUSG00000049871	2.02466	2.71656e-07	Nlrc3
ENSMUSG00000049985	2.78563	0.00289379	Ankrd55
ENSMUSG00000050071	1.6472	0.00169818	Bex1
ENSMUSG00000050157	4.90225	1.57826e-07	Gm867
ENSMUSG00000050164	-1.23614	0.00765855	Mchr1
ENSMUSG00000050359	5.21729	0.00282621	Sprr1a
ENSMUSG00000050505	1.54508	0.0174974	Pcdh20
ENSMUSG00000050545	1.02407	0.00266065	Fam228b
ENSMUSG00000050612	3.31729	0.00169868	Txndc2
ENSMUSG00000050666	1.06538	0.0003494	Vstm4
ENSMUSG00000050808	3.13604	0.00079788	Muc15
ENSMUSG00000050821	-1.02923	0.0336549	Fam131a
ENSMUSG00000050860	-2.43703	0.000589842	Phospho1
ENSMUSG00000050931	1.15187	0.0281176	Sgms2
ENSMUSG00000051048	1.54682	7.14195e-06	P4ha3
ENSMUSG00000051527	1.19854	0.00190215	Usp29
ENSMUSG00000051860	4.10766	0.00312344	Samd7
ENSMUSG00000051906	1.60451	0.000263284	Cd209f
ENSMUSG00000051920	2.09762	0.0149466	Rspo2
ENSMUSG00000051984	-1.37697	0.017105	Sec31b
ENSMUSG00000051985	2.57697	4.27699e-10	Igfn1
ENSMUSG00000052353	1.42701	0.029849	Cemip
ENSMUSG00000052364	1.05796	0.0277224	B630019K06Rik
ENSMUSG00000052504	1.2763	0.0118703	Epha3
ENSMUSG00000052516	1.21057	0.00765855	Robo2
ENSMUSG00000052572	1.12476	0.0400784	Dlg2
ENSMUSG00000052854	1.5289	0.00204594	Nrk
ENSMUSG00000053030	1.31808	0.0204475	Spink2
ENSMUSG00000053093	3.03904	0.00684098	Myh7
ENSMUSG00000053168	1.38543	0.0138291	9030619P08Rik
ENSMUSG00000053279	-1.74959	3.2501e-05	Aldh1a1
ENSMUSG00000053441	1.95338	2.71277e-06	Adamts19
ENSMUSG00000053475	1.2293	0.00332225	Tnfaip6
ENSMUSG00000053716	-1.17306	0.000221626	Dusp7
ENSMUSG00000053886	2.20762	3.16006e-17	Sh2d4a
ENSMUSG00000054196	2.29371	5.43769e-11	Cthrc1
ENSMUSG00000054203	-1.54254	0.0337017	Ifi205
ENSMUSG00000054252	-1.30554	0.00974843	Fgfr3
ENSMUSG00000054675	1.09281	0.016653	Tmem119
ENSMUSG00000054871	2.10536	8.35836e-05	Tmem158
ENSMUSG00000054889	2.15047	0.000348538	Dsp
ENSMUSG00000054958	-3.62277	0.000131351	Nt5c1a
ENSMUSG00000054966	1.63239	0.00328344	Lmntd1
ENSMUSG00000055003	-1.70895	0.0248729	Lrtm2
ENSMUSG00000055114	6.06688	1.51601e-05	Anxa13
ENSMUSG00000055333	-1.62444	0.0162441	Fat2
ENSMUSG00000055341	-1.33689	0.000747994	Zfp457
ENSMUSG00000055775	3.41292	0.000333161	Myh8
ENSMUSG00000056069	1.10177	0.000450087	Otulinl
ENSMUSG00000056124	1.5339	2.39099e-06	B4galt6
ENSMUSG00000056130	1.21538	0.0225852	Ticam2
ENSMUSG00000056220	1.38291	0.00434337	Pla2g4a
ENSMUSG00000056367	-1.01328	0.00856932	Actr3b
ENSMUSG00000056481	1.35839	0.0149116	Cd248
ENSMUSG00000056602	-1.07368	0.00636937	Fry
ENSMUSG00000056612	1.38874	0.0110621	Ppp1r14b
ENSMUSG00000056666	-1.24183	2.44477e-06	Retsat
ENSMUSG00000056671	1.06702	0.00777291	Prelid2
ENSMUSG00000056724	-1.10832	0.000254962	Nbeal2
ENSMUSG00000056973	-1.65747	0.0496411	Ces1d
ENSMUSG00000057191	1.08408	0.046601	AB124611
ENSMUSG00000057606	1.56039	4.8247e-09	Colq
ENSMUSG00000057666	-1.44991	8.39658e-09	Gapdh
ENSMUSG00000057710	-2.77057	0.00143781	ENSMUSG00000057710
ENSMUSG00000057967	1.02918	0.0462134	Fgf18
ENSMUSG00000058099	1.14545	0.000384139	Nfam1
ENSMUSG00000058126	1.6883	0.0103054	Tpm3-rs7
ENSMUSG00000058396	-1.15275	0.00155012	Gpr182
ENSMUSG00000058488	1.59335	0.029464	Kl
ENSMUSG00000058665	1.56179	0.0283424	En1
ENSMUSG00000058715	1.0427	0.0180254	Fcer1g
ENSMUSG00000058914	1.18316	0.000629795	C1qtnf3
ENSMUSG00000058925	2.6817	0.000384891	Ccdc192
ENSMUSG00000058932	-1.88369	0.0497557	ENSMUSG00000058932
ENSMUSG00000058966	-2.55604	4.44306e-05	Tlcd3b
ENSMUSG00000058975	-1.0234	0.0124551	Kcnc1
ENSMUSG00000059149	-1.10649	0.00439294	Mfsd4a
ENSMUSG00000059498	1.13238	0.0021229	Fcgr3
ENSMUSG00000059632	4.88852	0.0333451	Krtap8-1
ENSMUSG00000060131	1.23222	0.0277907	Atp8b4
ENSMUSG00000060147	1.37627	3.49936e-06	Serpinb6a
ENSMUSG00000060183	-1.79127	0.00287987	Cxcl11
ENSMUSG00000060212	-1.87763	0.0165582	Pcnx2
ENSMUSG00000060227	1.04028	0.00010786	Golm2
ENSMUSG00000060512	-2.31506	2.30459e-05	0610040J01Rik
ENSMUSG00000060716	2.28172	1.05894e-08	Plekhh1
ENSMUSG00000061086	2.5803	2.10605e-07	Myl4
ENSMUSG00000061126	-1.46153	0.000103345	Cyp4f39
ENSMUSG00000061535	1.0337	0.0102398	C1qtnf7
ENSMUSG00000061825	3.11618	6.10545e-08	Ces2c
ENSMUSG00000061877	-5.21127	1.35167e-06	BC048679
ENSMUSG00000062175	1.09468	0.0473917	Tgif2
ENSMUSG00000062329	-1.40325	0.00436111	Cytl1
ENSMUSG00000062785	-1.16003	0.000609918	Kcnc3
ENSMUSG00000062825	-1.60349	0.000617722	Actg1
ENSMUSG00000063388	-2.56821	0.0198757	ENSMUSG00000063388
ENSMUSG00000063529	1.42971	0.00121355	Stmnd1
ENSMUSG00000063632	3.21712	7.21766e-18	Sox11
ENSMUSG00000063727	2.22994	0.000510305	Tnfrsf11b
ENSMUSG00000064179	1.56297	0.0339252	Tnnt1
ENSMUSG00000064202	-1.55058	0.0218437	Spata6l
ENSMUSG00000064341	-1.00285	0.000114092	ND1
ENSMUSG00000064342	-1.14341	0.00216807	ENSMUSG00000064342
ENSMUSG00000064344	-2.72189	3.3243e-05	ENSMUSG00000064344
ENSMUSG00000064345	-1.28935	0.000337428	ND2
ENSMUSG00000064351	-1.38157	0.0020284	COX1
ENSMUSG00000064367	-1.41822	0.0406334	ND5
ENSMUSG00000065460	1.94883	0.00112852	Mir133a-2
ENSMUSG00000065559	2.61174	0.0262114	Mir206
ENSMUSG00000065561	1.79885	0.0473917	Mir369
ENSMUSG00000066595	-1.411	0.00802088	Flvcr1
ENSMUSG00000066705	1.67336	1.05894e-08	Fxyd6
ENSMUSG00000066720	2.64163	1.19362e-06	Cldn9
ENSMUSG00000067081	-1.35608	2.66609e-05	Asb18
ENSMUSG00000067219	2.2032	0.0273789	Nipal1
ENSMUSG00000067279	-1.37493	3.02284e-05	Ppp1r3c
ENSMUSG00000067653	-1.74216	0.00271271	Ankrd23
ENSMUSG00000068392	2.62362	0.0421403	Rnase13
ENSMUSG00000068522	1.3119	0.0132873	Aard
ENSMUSG00000068606	-2.48861	0.000615737	Gm4841
ENSMUSG00000068614	-1.18634	0.039137	Actc1
ENSMUSG00000068740	-1.94638	4.72088e-06	Celsr2
ENSMUSG00000069170	2.05998	0.0496156	Adgrv1
ENSMUSG00000069227	1.9285	0.0360169	Gprin1
ENSMUSG00000069372	1.73028	2.71656e-07	Ctxn3
ENSMUSG00000069763	1.89397	0.000708823	Tmem100
ENSMUSG00000069792	1.26133	8.25076e-05	Wfdc17
ENSMUSG00000069939	-1.04173	0.00154013	ENSMUSG00000069939
ENSMUSG00000070424	1.03473	0.0126462	Art5
ENSMUSG00000070490	-1.0547	0.000311469	Gm10293
ENSMUSG00000070576	-1.10497	0.000104665	Mn1
ENSMUSG00000070802	1.0735	0.0217083	Pnma8b
ENSMUSG00000071104	1.78907	0.0497557	Ccdc110
ENSMUSG00000071392	3.19044	0.0292119	Ect2l
ENSMUSG00000071553	1.21782	0.0264224	Cpa2
ENSMUSG00000071648	-1.46276	0.00646527	Rom1
ENSMUSG00000071984	1.02689	0.000353318	Fndc1
ENSMUSG00000072214	1.14364	0.00541203	Septin5
ENSMUSG00000072407	-1.01019	0.00179635	ENSMUSG00000072407
ENSMUSG00000072812	2.0796	2.5517e-11	ENSMUSG00000072812
ENSMUSG00000072875	1.11175	0.000465117	Gpr27
ENSMUSG00000072945	3.19598	5.36047e-05	Ripply1
ENSMUSG00000072964	1.10345	0.0014586	Bhlhb9
ENSMUSG00000073079	-2.17344	0.0357993	Srp54a
ENSMUSG00000073209	1.74214	5.96629e-05	Klf14
ENSMUSG00000073684	1.08896	0.0168862	Faap20
ENSMUSG00000073702	1.02056	0.00578118	Rpl31
ENSMUSG00000074207	-1.69628	8.001e-06	Adh1
ENSMUSG00000074264	-1.66571	0.00102395	Amy1
ENSMUSG00000074517	3.23543	0.034323	Gm10710
ENSMUSG00000074622	-1.27822	1.35167e-06	Mafb
ENSMUSG00000074818	-1.87492	8.11417e-18	Pdzd7
ENSMUSG00000075122	1.66939	0.027001	Cd80
ENSMUSG00000075225	1.81111	1.71649e-10	Ccdc162
ENSMUSG00000075478	1.41913	0.0124567	Slitrk1
ENSMUSG00000076316	5.01706	0.0168083	Mir673
ENSMUSG00000076441	1.43852	0.000208715	Ass1
ENSMUSG00000078234	1.41553	0.022679	Klhdc7a
ENSMUSG00000078486	-1.45717	8.70083e-06	Perm1
ENSMUSG00000078719	-2.72756	0.000237501	Msmp
ENSMUSG00000078937	-1.70209	0.00863613	Cpt1b
ENSMUSG00000079164	-1.54669	0.0151629	Tlr5
ENSMUSG00000079355	1.21608	0.00363366	Ackr4
ENSMUSG00000079428	1.18273	1.35167e-06	Tceal7
ENSMUSG00000079445	2.78031	0.026571	B3gnt7
ENSMUSG00000079471	2.68126	0.000795427	Mymx
ENSMUSG00000079484	-1.4035	0.0481537	Phyhd1
ENSMUSG00000079559	1.05522	0.00354844	Colca2
ENSMUSG00000080303	-1.18154	0.000112544	Gm12419
ENSMUSG00000081189	-2.84457	0.0366398	ENSMUSG00000081189
ENSMUSG00000081453	1.10981	0.0479206	ENSMUSG00000081453
ENSMUSG00000081603	1.09735	0.0029655	ENSMUSG00000081603
ENSMUSG00000081965	-2.76167	0.00332225	ENSMUSG00000081965
ENSMUSG00000081984	1.76725	0.0285289	Dnajb3
ENSMUSG00000082420	1.60432	0.0442249	ENSMUSG00000082420
ENSMUSG00000083306	5.72549	0.000747994	ENSMUSG00000083306
ENSMUSG00000083355	1.95753	0.00102848	ENSMUSG00000083355
ENSMUSG00000083678	2.31258	0.02896	ENSMUSG00000083678
ENSMUSG00000084797	-1.48377	0.0453153	ENSMUSG00000084797
ENSMUSG00000084819	-5.27896	6.46668e-05	Gm11967
ENSMUSG00000084821	1.07463	0.0422697	Gm15880
ENSMUSG00000084826	3.40132	9.81655e-09	AI847159
ENSMUSG00000084839	-1.70434	0.0355602	ENSMUSG00000084839
ENSMUSG00000084843	-2.84795	5.78632e-14	ENSMUSG00000084843
ENSMUSG00000084883	-2.23654	4.20917e-06	Ccdc85c
ENSMUSG00000084940	5.01894	2.36142e-05	ENSMUSG00000084940
ENSMUSG00000085007	1.50759	0.00492543	Smim43
ENSMUSG00000085088	3.30416	0.0269465	ENSMUSG00000085088
ENSMUSG00000085095	1.55559	0.00116347	ENSMUSG00000085095
ENSMUSG00000085172	1.17454	0.0228335	ENSMUSG00000085172
ENSMUSG00000085194	3.12414	0.0232862	ENSMUSG00000085194
ENSMUSG00000085211	-1.95098	7.7726e-05	ENSMUSG00000085211
ENSMUSG00000085411	-2.27771	0.00322772	ENSMUSG00000085411
ENSMUSG00000085438	-1.0164	0.00737774	Oip5os1
ENSMUSG00000085653	-1.30927	5.36047e-05	Gm15179
ENSMUSG00000085691	-2.00731	0.00116149	ENSMUSG00000085691
ENSMUSG00000085888	-2.00508	0.00510547	Gm12224
ENSMUSG00000085912	1.21268	0.0408278	Trp53cor1
ENSMUSG00000085925	3.62444	8.59426e-05	Rtl1
ENSMUSG00000085939	1.75575	0.0105308	Cd63-ps
ENSMUSG00000085980	3.65018	1.57826e-07	Gm12408
ENSMUSG00000086018	1.65298	0.0371625	ENSMUSG00000086018
ENSMUSG00000086096	1.46296	0.0112376	ENSMUSG00000086096
ENSMUSG00000086219	2.18278	4.186e-08	Srrm4os
ENSMUSG00000086222	1.68975	0.0161548	ENSMUSG00000086222
ENSMUSG00000086231	1.70129	0.0372021	ENSMUSG00000086231
ENSMUSG00000086266	1.17269	0.0367096	Igf2os
ENSMUSG00000086544	1.27164	0.0459131	Chn1os3
ENSMUSG00000086564	3.55503	3.43774e-13	Cd101
ENSMUSG00000086578	6.31362	7.66043e-07	ENSMUSG00000086578
ENSMUSG00000086584	-1.19375	0.00167243	ENSMUSG00000086584
ENSMUSG00000086587	1.20088	0.044524	Gm11837
ENSMUSG00000086592	5.89523	4.52807e-17	ENSMUSG00000086592
ENSMUSG00000086652	2.93199	2.34102e-11	ENSMUSG00000086652
ENSMUSG00000086712	1.49801	0.0281913	Mexis
ENSMUSG00000086863	-1.99996	0.000664059	Gm15543
ENSMUSG00000086866	2.93511	7.58573e-07	ENSMUSG00000086866
ENSMUSG00000086922	1.42099	0.00155012	ENSMUSG00000086922
ENSMUSG00000086976	2.70968	0.00651679	ENSMUSG00000086976
ENSMUSG00000087014	-1.77049	0.00571852	ENSMUSG00000087014
ENSMUSG00000087038	1.84479	0.00376567	2900079G21Rik
ENSMUSG00000087057	-2.03171	0.0183243	ENSMUSG00000087057
ENSMUSG00000087117	1.62646	0.00858264	ENSMUSG00000087117
ENSMUSG00000087168	-2.09656	0.0398775	ENSMUSG00000087168
ENSMUSG00000087236	2.93472	5.87604e-07	Kif28
ENSMUSG00000087249	-1.27095	0.00189611	Gm16062
ENSMUSG00000087265	6.33819	4.46357e-06	ENSMUSG00000087265
ENSMUSG00000087380	-1.12821	0.00287987	2210408F21Rik
ENSMUSG00000087404	-2.70737	0.00152275	ENSMUSG00000087404
ENSMUSG00000087410	-1.94254	6.47103e-10	2310065F04Rik
ENSMUSG00000087476	-3.33405	0.0376265	Rap1gapos
ENSMUSG00000087523	-1.80042	1.9531e-05	ENSMUSG00000087523
ENSMUSG00000087591	3.91955	0.00617096	Gm14635
ENSMUSG00000087644	-1.02273	0.000299574	ENSMUSG00000087644
ENSMUSG00000089703	-1.25888	0.017956	ENSMUSG00000089703
ENSMUSG00000089718	-1.09368	0.00761169	ENSMUSG00000089718
ENSMUSG00000089941	3.51076	0.0121245	ENSMUSG00000089941
ENSMUSG00000089993	2.42439	0.0278579	ENSMUSG00000089993
ENSMUSG00000090150	-1.02119	0.000921214	Acad11
ENSMUSG00000090659	-1.35943	0.00101268	Zfp493
ENSMUSG00000090778	-1.68082	0.00284267	ENSMUSG00000090778
ENSMUSG00000091498	-1.49011	0.0338758	ENSMUSG00000091498
ENSMUSG00000091509	1.37671	0.00571852	ENSMUSG00000091509
ENSMUSG00000091732	4.31657	0.0420568	Gm17541
ENSMUSG00000091898	2.17316	0.00199873	Tnnc1
ENSMUSG00000091971	1.31201	0.0339317	Hspa1a
ENSMUSG00000091996	-3.30624	2.51583e-07	BC049352
ENSMUSG00000092035	1.29222	0.000506259	Peg10
ENSMUSG00000092201	-2.33976	0.000507351	ENSMUSG00000092201
ENSMUSG00000092397	-3.33627	3.74464e-07	C130080G10Rik
ENSMUSG00000092402	2.37502	0.00522275	ENSMUSG00000092402
ENSMUSG00000093351	2.71337	0.00809001	Mir3072
ENSMUSG00000093577	1.46702	0.00295072	ENSMUSG00000093577
ENSMUSG00000093593	-2.18291	0.042137	ENSMUSG00000093593
ENSMUSG00000094686	-1.993	0.00302494	Ccl21a
ENSMUSG00000094910	1.1923	0.00849051	D430019H16Rik
ENSMUSG00000095385	1.13087	0.0323394	D630033O11Rik
ENSMUSG00000095686	2.91589	0.0180254	4930555G01Rik
ENSMUSG00000096393	-1.243	0.000227072	Fam240a
ENSMUSG00000096537	-1.13638	0.0190949	Fam240b
ENSMUSG00000096606	-1.07411	0.042542	Tpbgl
ENSMUSG00000097107	5.00864	0.00158596	ENSMUSG00000097107
ENSMUSG00000097125	-1.23511	0.0229225	ENSMUSG00000097125
ENSMUSG00000097239	-1.66427	0.00334797	ENSMUSG00000097239
ENSMUSG00000097296	1.03922	0.000394748	ENSMUSG00000097296
ENSMUSG00000097391	1.84221	8.03475e-06	Mirg
ENSMUSG00000097451	1.42824	4.01471e-05	ENSMUSG00000097451
ENSMUSG00000097464	2.62591	0.0339317	ENSMUSG00000097464
ENSMUSG00000097640	1.7006	0.00115594	ENSMUSG00000097640
ENSMUSG00000097698	3.37838	0.0205169	ENSMUSG00000097698
ENSMUSG00000097754	1.62633	0.00985962	Ptgs2os2
ENSMUSG00000098000	4.25171	0.0496472	ENSMUSG00000098000
ENSMUSG00000098007	-1.02619	0.0228505	Gm8614
ENSMUSG00000098070	-1.1099	0.00779295	Gm8609
ENSMUSG00000098102	-1.02571	0.000928862	Gm2467
ENSMUSG00000098202	2.9153	0.0360527	ENSMUSG00000098202
ENSMUSG00000099148	1.25404	0.025057	ENSMUSG00000099148
ENSMUSG00000099364	2.38483	4.02726e-05	ENSMUSG00000099364
ENSMUSG00000099413	3.76491	5.7119e-08	Gm17767
ENSMUSG00000099552	-3.21758	0.000676188	ENSMUSG00000099552
ENSMUSG00000099757	-2.25709	0.0466213	ENSMUSG00000099757
ENSMUSG00000099858	-1.85362	0.031675	Gm6652
ENSMUSG00000099902	3.74281	0.0450124	ENSMUSG00000099902
ENSMUSG00000099906	2.35534	2.27804e-07	Lincmd1
ENSMUSG00000100215	1.77561	0.00225732	Gm8292
ENSMUSG00000100335	-1.36465	0.00115454	2310008N11Rik
ENSMUSG00000100457	-1.67546	0.0196327	D830032E09Rik
ENSMUSG00000100546	3.36555	0.0255666	ENSMUSG00000100546
ENSMUSG00000100642	-1.62599	0.0470472	ENSMUSG00000100642
ENSMUSG00000100685	-1.77934	0.022468	ENSMUSG00000100685
ENSMUSG00000100807	-3.37955	3.00909e-09	ENSMUSG00000100807
ENSMUSG00000101102	-1.48068	0.045442	ENSMUSG00000101102
ENSMUSG00000101174	-1.30714	0.000213312	Hoxd4
ENSMUSG00000101304	-1.18555	0.0138417	Plet1os
ENSMUSG00000101477	-2.94626	0.049447	Gm18448
ENSMUSG00000101746	2.36424	5.69444e-05	2310043L19Rik
ENSMUSG00000102460	3.02843	0.0156199	ENSMUSG00000102460
ENSMUSG00000103114	-2.14961	2.66609e-05	Gm32200
ENSMUSG00000103593	1.69334	0.026571	ENSMUSG00000103593
ENSMUSG00000103622	1.60749	0.00348128	B430319G15Rik
ENSMUSG00000103723	-1.19675	0.00710194	ENSMUSG00000103723
ENSMUSG00000103916	3.68367	0.0134722	ENSMUSG00000103916
ENSMUSG00000103964	-1.6689	7.25976e-06	ENSMUSG00000103964
ENSMUSG00000104145	2.53997	0.00302494	ENSMUSG00000104145
ENSMUSG00000104291	2.85489	0.0365156	ENSMUSG00000104291
ENSMUSG00000104348	-1.10803	1.81722e-06	ENSMUSG00000104348
ENSMUSG00000104453	-1.13735	0.000862926	ENSMUSG00000104453
ENSMUSG00000104524	2.76517	0.014188	ENSMUSG00000104524
ENSMUSG00000104605	1.41014	0.0194781	ENSMUSG00000104605
ENSMUSG00000104621	1.22773	0.0112376	ENSMUSG00000104621
ENSMUSG00000104649	1.7064	0.0321421	ENSMUSG00000104649
ENSMUSG00000104876	3.26094	0.000243329	ENSMUSG00000104876
ENSMUSG00000105139	1.11651	0.00133749	ENSMUSG00000105139
ENSMUSG00000105444	1.74366	0.00753388	ENSMUSG00000105444
ENSMUSG00000105461	1.01153	0.0148837	Gm4742
ENSMUSG00000105814	1.6032	0.0047785	Mir703
ENSMUSG00000105849	1.59083	0.00207641	Mir409
ENSMUSG00000105962	1.95641	0.021239	ENSMUSG00000105962
ENSMUSG00000105965	-2.18641	0.0324652	ENSMUSG00000105965
ENSMUSG00000106426	3.50027	0.00839592	ENSMUSG00000106426
ENSMUSG00000106621	1.30064	7.07364e-05	ENSMUSG00000106621
ENSMUSG00000107244	-2.99897	2.83717e-05	ENSMUSG00000107244
ENSMUSG00000107529	2.1023	0.0354649	ENSMUSG00000107529
ENSMUSG00000107881	-1.12168	0.0223366	ENSMUSG00000107881
ENSMUSG00000108015	3.6985	0.0257097	Gm32591
ENSMUSG00000108161	4.5028	5.22075e-06	ENSMUSG00000108161
ENSMUSG00000108196	3.731	0.0214781	ENSMUSG00000108196
ENSMUSG00000108726	-1.53135	0.00173679	ENSMUSG00000108726
ENSMUSG00000108763	2.71342	0.00704134	Gm36028
ENSMUSG00000108930	1.54632	0.00754832	ENSMUSG00000108930
ENSMUSG00000109049	3.7468	0.00479211	ENSMUSG00000109049
ENSMUSG00000109134	-1.62959	0.0294441	ENSMUSG00000109134
ENSMUSG00000109198	1.00133	0.0192759	ENSMUSG00000109198
ENSMUSG00000109341	2.62812	0.0113071	ENSMUSG00000109341
ENSMUSG00000109398	-1.34205	0.0432545	ENSMUSG00000109398
ENSMUSG00000109695	-1.24592	0.0119584	Gm31166
ENSMUSG00000109933	2.38776	0.000576822	Gm7600
ENSMUSG00000109962	1.85369	6.95356e-07	ENSMUSG00000109962
ENSMUSG00000110060	-4.03027	0.00255657	ENSMUSG00000110060
ENSMUSG00000110125	1.15264	0.0132873	Gm33148
ENSMUSG00000110156	-1.27709	4.26707e-05	Gm42067
ENSMUSG00000110170	-1.6881	0.0352379	ENSMUSG00000110170
ENSMUSG00000110353	-1.79043	0.000250562	Gm33543
ENSMUSG00000110597	5.02935	0.0010268	ENSMUSG00000110597
ENSMUSG00000110618	-2.20551	0.0316419	Gm39822
ENSMUSG00000110652	2.12297	0.00299507	Gm33023
ENSMUSG00000110669	-3.26418	0.0222579	Gm10060
ENSMUSG00000110715	-1.07402	0.0199952	Gm5131
ENSMUSG00000111086	3.57671	4.00237e-12	ENSMUSG00000111086
ENSMUSG00000111203	-1.50657	0.0334998	ENSMUSG00000111203
ENSMUSG00000111293	1.80349	0.00148925	ENSMUSG00000111293
ENSMUSG00000111361	2.05811	0.0336957	ENSMUSG00000111361
ENSMUSG00000112182	3.17347	0.00431184	ENSMUSG00000112182
ENSMUSG00000112533	5.07398	0.00184645	Gm20758
ENSMUSG00000112593	-1.01721	0.0156157	ENSMUSG00000112593
ENSMUSG00000112739	-1.37122	0.00756554	Gm20597
ENSMUSG00000112776	-1.10897	0.0001785	Gm6989
ENSMUSG00000112858	-2.69688	0.00182094	Rnf212b
ENSMUSG00000113121	1.29721	0.0497557	ENSMUSG00000113121
ENSMUSG00000113334	-2.07295	0.00644711	ENSMUSG00000113334
ENSMUSG00000113389	1.37953	0.00131589	ENSMUSG00000113389
ENSMUSG00000113505	2.08471	0.0258425	ENSMUSG00000113505
ENSMUSG00000113682	-1.88278	0.00154805	ENSMUSG00000113682
ENSMUSG00000113737	-1.70204	0.0217083	ENSMUSG00000113737
ENSMUSG00000113739	2.23305	4.4506e-05	ENSMUSG00000113739
ENSMUSG00000114019	-1.17623	0.0115491	ENSMUSG00000114019
ENSMUSG00000114439	6.11926	1.13632e-05	ENSMUSG00000114439
ENSMUSG00000114822	5.46527	0.000157681	Gm4813
ENSMUSG00000114828	2.52485	0.000193554	AI463229
ENSMUSG00000115276	1.53748	0.02008	ENSMUSG00000115276
ENSMUSG00000115326	2.22022	0.0228505	Gm35019
ENSMUSG00000115381	2.66798	0.0233681	ENSMUSG00000115381
ENSMUSG00000115391	2.17176	0.045794	ENSMUSG00000115391
ENSMUSG00000115405	4.16924	4.91516e-05	ENSMUSG00000115405
ENSMUSG00000115441	1.76179	0.0222234	ENSMUSG00000115441
ENSMUSG00000115575	-2.14551	0.041586	ENSMUSG00000115575
ENSMUSG00000115625	-1.69512	0.0186312	2900040C04Rik
ENSMUSG00000115709	2.25675	0.0348623	4930431P22Rik
ENSMUSG00000115852	1.87713	0.017956	ENSMUSG00000115852
ENSMUSG00000115970	-1.55396	0.0264835	8430426J06Rik
ENSMUSG00000116114	3.71494	0.00107261	ENSMUSG00000116114
ENSMUSG00000116173	3.0418	0.0115431	ENSMUSG00000116173
ENSMUSG00000116270	3.20919	0.00158727	Gm1600
ENSMUSG00000116272	-1.26715	0.022675	ENSMUSG00000116272
ENSMUSG00000116508	1.10074	0.0102398	ENSMUSG00000116508
ENSMUSG00000116733	2.69597	0.0131946	ENSMUSG00000116733
ENSMUSG00000116793	-2.23031	2.85899e-05	ENSMUSG00000116793
ENSMUSG00000116879	-1.14395	0.000363514	ENSMUSG00000116879
ENSMUSG00000116903	-1.31253	0.0231682	Gm19522
ENSMUSG00000116927	3.74392	0.000835931	ENSMUSG00000116927
ENSMUSG00000116940	3.11647	0.0238876	ENSMUSG00000116940
ENSMUSG00000117007	5.09498	0.000314749	ENSMUSG00000117007
ENSMUSG00000117355	3.97074	1.80531e-06	ENSMUSG00000117355
ENSMUSG00000117508	2.30768	0.00617058	ENSMUSG00000117508
ENSMUSG00000117819	-1.66746	0.00636937	ENSMUSG00000117819
ENSMUSG00000117864	2.19882	0.000114523	Gm19500
ENSMUSG00000117879	2.5972	0.00102446	ENSMUSG00000117879
ENSMUSG00000117916	1.89784	1.5338e-06	9630028I04Rik
ENSMUSG00000117926	-1.57384	0.0386705	ENSMUSG00000117926
ENSMUSG00000118044	2.43683	0.0179858	ENSMUSG00000118044
ENSMUSG00000118221	-2.12819	0.000337428	ENSMUSG00000118221
ENSMUSG00000118319	1.56026	0.00294506	Gm2176
ENSMUSG00000118342	1.88105	0.0288263	ENSMUSG00000118342
ENSMUSG00000118345	2.6437	0.00900179	ENSMUSG00000118345
ENSMUSG00000118365	2.61803	0.00133637	ENSMUSG00000118365

## Sheet: Dataset S6
Dataset S6. Differentially expressed genes in tibialis anterior of Mtm1-/y mice at 7 weeks
Ensembl_gene_ID	log2FC	adjusted_p_value	gene_name
ENSMUSG00000000031	1.74209	1.43518e-10	H19
ENSMUSG00000000058	-1.16476	3.04815e-05	Cav2
ENSMUSG00000000120	1.44815	0.0195097	Ngfr
ENSMUSG00000000183	-1.0815	0.0216885	Fgf6
ENSMUSG00000000214	4.72235	0.00193771	Th
ENSMUSG00000000244	2.38534	7.636e-06	Tspan32
ENSMUSG00000000290	1.1486	0.0227684	Itgb2
ENSMUSG00000000305	-3.64976	8.861e-22	Cdh4
ENSMUSG00000000308	4.21609	1.56573e-12	Ckmt1
ENSMUSG00000000317	-1.22638	0.0227922	Bcl6b
ENSMUSG00000000567	1.49719	0.000103811	Sox9
ENSMUSG00000000632	-1.4966	0.00643702	Sez6
ENSMUSG00000000682	1.39692	0.000935062	Cd52
ENSMUSG00000000686	1.40846	0.0161684	Abhd15
ENSMUSG00000000690	-1.34195	0.00308137	Hoxb6
ENSMUSG00000000739	1.03104	0.0222697	Sult5a1
ENSMUSG00000000794	2.99262	3.44275e-22	Kcnn3
ENSMUSG00000000805	-1.01086	0.0300281	Car4
ENSMUSG00000000948	-1.77594	0.0142954	ENSMUSG00000000948
ENSMUSG00000001020	4.10262	2.8004e-22	S100a4
ENSMUSG00000001021	2.62342	0.000233407	S100a3
ENSMUSG00000001029	-1.09093	0.00123326	Icam2
ENSMUSG00000001123	-1.15848	9.31496e-05	Lgals9
ENSMUSG00000001131	3.35041	1.30925e-15	Timp1
ENSMUSG00000001260	-2.57961	0.00691243	Gabrg1
ENSMUSG00000001300	-1.25456	1.6655e-05	Efnb2
ENSMUSG00000001333	1.17268	1.01476e-12	Sync
ENSMUSG00000001334	-1.80162	5.4219e-06	Fndc5
ENSMUSG00000001473	3.70487	1.80657e-36	Tubb6
ENSMUSG00000001663	1.03457	0.00236714	Gstt1
ENSMUSG00000001773	2.04338	0.00724906	Folh1
ENSMUSG00000001864	3.4759	1.65255e-38	Aif1l
ENSMUSG00000001870	1.63709	6.76945e-11	Ltbp1
ENSMUSG00000001946	-1.04288	0.00234782	Esam
ENSMUSG00000002020	1.44957	0.00135611	Ltbp2
ENSMUSG00000002055	1.03455	0.00125061	Spag5
ENSMUSG00000002076	4.45287	1.60962e-36	Hsf2bp
ENSMUSG00000002083	2.1517	0.00330562	Bbc3
ENSMUSG00000002204	1.29153	0.0238666	Napsa
ENSMUSG00000002233	1.44554	5.02592e-08	Rhoc
ENSMUSG00000002265	2.28565	9.41527e-11	Peg3
ENSMUSG00000002266	1.55772	4.89891e-06	Zim1
ENSMUSG00000002289	1.3904	0.00594692	Angptl4
ENSMUSG00000002475	-1.16236	3.34254e-05	Abhd3
ENSMUSG00000002489	-1.41845	0.00157633	Tiam1
ENSMUSG00000002504	-1.29137	0.0247696	Slc9a3r2
ENSMUSG00000002603	1.36671	0.00199854	Tgfb1
ENSMUSG00000002847	-1.37456	0.000168657	Pla1a
ENSMUSG00000002983	1.62514	2.96839e-08	Relb
ENSMUSG00000003051	1.29065	0.0473853	Elf3
ENSMUSG00000003153	-2.32209	7.88644e-16	Slc2a3
ENSMUSG00000003418	-1.28071	0.000593039	St8sia6
ENSMUSG00000003452	1.15654	0.00821917	Bicd1
ENSMUSG00000003752	1.67135	5.43771e-09	Itpkc
ENSMUSG00000003762	1.10153	0.0481474	Coq8b
ENSMUSG00000003812	1.35964	2.49678e-07	Dnase2a
ENSMUSG00000003948	-1.36001	0.000112805	Mmd
ENSMUSG00000003949	-1.8074	2.49078e-11	Hlf
ENSMUSG00000004031	-1.17261	0.0221981	Brinp2
ENSMUSG00000004446	2.80521	2.08676e-13	Bid
ENSMUSG00000004655	-1.32486	0.000300357	Aqp1
ENSMUSG00000004837	-1.22045	0.00159727	Grap
ENSMUSG00000004885	2.25511	0.00104173	Crabp2
ENSMUSG00000004891	1.68188	1.52863e-12	Nes
ENSMUSG00000004951	1.70332	0.000145741	Hspb1
ENSMUSG00000005054	1.44568	3.69185e-10	Cstb
ENSMUSG00000005057	1.40256	0.000131045	Sh2b2
ENSMUSG00000005148	2.85965	9.92106e-50	Klf5
ENSMUSG00000005202	1.51042	0.0169808	Shbg
ENSMUSG00000005320	-1.60009	0.000883346	Fgfr4
ENSMUSG00000005339	-4.02305	0.0226193	Fcer1a
ENSMUSG00000005470	1.2119	0.0243415	Asf1b
ENSMUSG00000005686	2.53623	3.57725e-27	Ampd3
ENSMUSG00000005705	1.63767	0.00268262	Agrp
ENSMUSG00000005800	1.70375	0.0239253	Mmp8
ENSMUSG00000005958	1.58673	0.000480542	Ephb3
ENSMUSG00000006019	1.0874	0.000658609	Dhx34
ENSMUSG00000006057	-1.03801	0.000775311	Atp5g1
ENSMUSG00000006204	6.63834	1.76773e-08	Cdcp3
ENSMUSG00000006205	-1.07885	0.000835297	Htra1
ENSMUSG00000006221	1.32157	1.6261e-05	Hspb7
ENSMUSG00000006241	1.6385	3.30534e-06	Ccdc159
ENSMUSG00000006301	1.89401	2.1578e-21	Tmbim1
ENSMUSG00000006386	-1.1057	0.000182569	Tek
ENSMUSG00000006517	1.16887	0.00165177	Mvd
ENSMUSG00000006575	3.69203	4.66713e-10	Rundc3a
ENSMUSG00000006576	1.82096	1.62591e-07	Slc4a3
ENSMUSG00000006587	1.4569	3.63694e-06	Snai3
ENSMUSG00000006651	-1.2031	0.0178058	Aplp1
ENSMUSG00000006717	-1.01779	0.0024912	Acot13
ENSMUSG00000007379	1.00646	0.000571006	Dennd2c
ENSMUSG00000007594	1.32882	0.0408597	Hapln4
ENSMUSG00000007655	-1.03604	7.8033e-07	Cav1
ENSMUSG00000008136	2.43398	9.64829e-17	Fhl2
ENSMUSG00000008384	1.20313	0.00413954	Sertad1
ENSMUSG00000008398	-1.06514	0.00382096	Elk3
ENSMUSG00000008540	-1.83042	1.31631e-09	Mgst1
ENSMUSG00000009075	-1.30495	0.0446452	Cabp7
ENSMUSG00000009114	2.35933	2.82845e-06	2610028H24Rik
ENSMUSG00000009214	3.73176	4.84133e-13	Mymk
ENSMUSG00000009292	1.97791	0.0190905	Trpm2
ENSMUSG00000009293	1.18898	3.92689e-07	Ube2g2
ENSMUSG00000009378	-1.36592	0.00204057	Slc16a12
ENSMUSG00000009487	-1.18833	0.0194214	Otog
ENSMUSG00000010064	-1.11621	0.00971299	Slc38a3
ENSMUSG00000010142	1.26632	0.0110305	Tnfrsf13b
ENSMUSG00000010751	2.71974	3.2615e-26	Tnfrsf22
ENSMUSG00000010803	-2.28587	1.32052e-07	Gabra1
ENSMUSG00000011263	-1.32473	0.0085063	Exoc3l2
ENSMUSG00000011632	3.64458	0.0304011	Pinlyp
ENSMUSG00000012296	1.18646	0.00058973	Tjap1
ENSMUSG00000012819	-1.62539	0.00197645	Cdh23
ENSMUSG00000013275	-1.09435	3.70929e-07	Slc41a1
ENSMUSG00000013483	1.58155	8.07408e-05	Card14
ENSMUSG00000013766	-3.42063	0.000710438	Ly6g6e
ENSMUSG00000014198	2.89819	6.2947e-20	Zfp385c
ENSMUSG00000014609	1.08841	3.60113e-05	Chrne
ENSMUSG00000014686	-2.15765	0.00902728	Ceacam16
ENSMUSG00000014791	1.33369	0.000247202	Elmo3
ENSMUSG00000014813	-1.05788	0.00363188	Stc1
ENSMUSG00000014846	1.30876	0.00806401	Tppp3
ENSMUSG00000015027	1.98551	3.3885e-16	Galns
ENSMUSG00000015312	-1.1799	5.39712e-05	Gadd45b
ENSMUSG00000015405	-1.27257	0.00333623	Ace2
ENSMUSG00000015568	-1.31285	3.58067e-19	Lpl
ENSMUSG00000015745	1.63751	9.09643e-05	Plekho1
ENSMUSG00000015843	-1.3486	4.10466e-06	Rxrg
ENSMUSG00000015879	-1.20195	0.0417963	Fam184b
ENSMUSG00000015950	1.1285	0.00313307	Ncf1
ENSMUSG00000015962	1.91211	9.34312e-08	1700016C15Rik
ENSMUSG00000016194	-2.45362	1.99222e-11	Hsd11b1
ENSMUSG00000016200	1.64146	0.011196	Syt14
ENSMUSG00000016386	-1.60105	2.17289e-08	Mpped2
ENSMUSG00000016624	-1.24069	0.0291085	Phf21b
ENSMUSG00000016757	1.01934	3.38818e-05	Ttll12
ENSMUSG00000017009	1.39752	1.24327e-10	Sdc4
ENSMUSG00000017204	3.08052	1.89982e-06	Gsdma
ENSMUSG00000017309	-1.01363	0.000106639	Cd300lg
ENSMUSG00000017344	-1.49867	9.31523e-06	Vtn
ENSMUSG00000017412	1.68283	1.65761e-05	Cacnb4
ENSMUSG00000017417	-1.24994	0.00238494	Plxdc1
ENSMUSG00000017740	-1.147	0.00269526	Slc12a5
ENSMUSG00000017929	1.05818	7.97301e-05	B4galt5
ENSMUSG00000018042	1.22603	7.84931e-06	Cyb5r3
ENSMUSG00000018381	-1.03666	0.0191413	Abi3
ENSMUSG00000018415	-1.02237	1.22706e-06	Gid4
ENSMUSG00000018451	2.84216	0.0085015	6330403K07Rik
ENSMUSG00000018554	-2.82286	1.95075e-08	Ybx2
ENSMUSG00000018774	1.62601	5.60568e-05	Cd68
ENSMUSG00000018924	4.8885	0.000604679	Alox15
ENSMUSG00000018927	1.72894	0.000128764	Ccl6
ENSMUSG00000018983	1.90386	2.62586e-07	E2f2
ENSMUSG00000019027	-1.58755	0.0051708	Dnah1
ENSMUSG00000019102	5.54979	2.88762e-08	Aldh3a1
ENSMUSG00000019122	1.38694	0.000640461	Ccl9
ENSMUSG00000019796	1.00617	0.00036555	Lrp11
ENSMUSG00000019828	-5.25498	0.00211543	Grm1
ENSMUSG00000019846	-1.17533	0.00243188	Lama4
ENSMUSG00000019848	1.25224	7.40009e-16	Popdc3
ENSMUSG00000019851	2.56699	2.7295e-12	Perp
ENSMUSG00000019874	-1.5374	0.0326658	Fabp7
ENSMUSG00000019889	-1.11413	2.21935e-09	Ptprk
ENSMUSG00000019890	-2.46568	7.63274e-07	Nts
ENSMUSG00000019906	-1.42324	0.0229332	Lin7a
ENSMUSG00000019945	-1.73071	0.00239998	Cabcoco1
ENSMUSG00000019997	1.4773	1.67224e-05	Ccn2
ENSMUSG00000020014	-1.48162	1.16294e-06	Cfap54
ENSMUSG00000020020	2.74766	0.00131031	Usp44
ENSMUSG00000020027	-1.07334	0.028735	Socs2
ENSMUSG00000020083	1.14951	8.71071e-05	Fam241b
ENSMUSG00000020098	3.44386	2.22173e-15	Pcbd1
ENSMUSG00000020135	-1.50027	0.043578	Apc2
ENSMUSG00000020140	-2.25999	0.035069	Lgr5
ENSMUSG00000020151	-1.19291	0.00329443	Ptprr
ENSMUSG00000020154	-1.05619	5.44159e-06	Ptprb
ENSMUSG00000020178	-1.02534	0.0372331	Adora2a
ENSMUSG00000020182	2.5336	1.72683e-11	Ddc
ENSMUSG00000020183	-1.3904	0.000119191	Cpm
ENSMUSG00000020190	1.04899	0.0261336	Mknk2
ENSMUSG00000020205	1.69119	1.03022e-05	Phlda1
ENSMUSG00000020218	-2.39959	0.0389252	Wif1
ENSMUSG00000020230	1.1339	0.000746006	Prmt2
ENSMUSG00000020357	-1.47876	4.20892e-05	Flt4
ENSMUSG00000020399	2.64894	0.0291242	Havcr2
ENSMUSG00000020407	1.47781	0.000134315	Upp1
ENSMUSG00000020423	1.57153	5.9022e-10	Btg2
ENSMUSG00000020434	1.83819	0.0010841	4921536K21Rik
ENSMUSG00000020435	1.84281	0.00428817	Osbp2
ENSMUSG00000020467	-1.20295	0.0156009	Efemp1
ENSMUSG00000020486	-1.08945	0.000361626	Septin4
ENSMUSG00000020598	3.03327	5.31943e-13	Nrcam
ENSMUSG00000020623	-1.77493	1.11888e-05	Map2k6
ENSMUSG00000020638	-1.47341	0.00601049	Cmpk2
ENSMUSG00000020644	2.03493	8.11384e-14	Id2
ENSMUSG00000020649	1.50275	8.48634e-07	Rrm2
ENSMUSG00000020656	2.31032	1.39523e-10	Grhl1
ENSMUSG00000020658	-1.15699	0.00099166	Efr3b
ENSMUSG00000020674	-1.09194	0.00093625	Pxdn
ENSMUSG00000020676	-1.0372	0.0359342	Ccl11
ENSMUSG00000020709	-1.09739	0.0110994	Adap2
ENSMUSG00000020722	1.66268	1.53751e-05	Cacng1
ENSMUSG00000020734	1.81752	0.0393776	Grin2c
ENSMUSG00000020799	1.95166	1.40167e-11	Tekt1
ENSMUSG00000020811	-1.11173	0.00515247	Wscd1
ENSMUSG00000020826	-1.63419	0.000701584	Nos2
ENSMUSG00000020844	1.20154	9.09503e-06	Nxn
ENSMUSG00000020866	1.07041	0.0171174	Cacna1g
ENSMUSG00000020872	4.02689	1.45182e-08	Tac4
ENSMUSG00000020887	-5.11857	0.000159152	ENSMUSG00000020887
ENSMUSG00000020908	1.92951	5.03873e-09	Myh3
ENSMUSG00000020928	-1.18343	1.6487e-06	Higd1b
ENSMUSG00000020930	1.94495	0.0239253	Ccdc103
ENSMUSG00000020941	1.30449	0.00718281	Map3k14
ENSMUSG00000020953	-1.16921	0.00713903	Coch
ENSMUSG00000020990	-1.13239	0.00363756	Cdkl1
ENSMUSG00000021055	3.73133	0.0392785	Esr2
ENSMUSG00000021057	-2.9311	4.77488e-06	Akap5
ENSMUSG00000021091	3.25987	2.16039e-09	Serpina3n
ENSMUSG00000021097	-1.03277	0.000107865	Clmn
ENSMUSG00000021180	-1.15024	1.4359e-08	Rps6ka5
ENSMUSG00000021185	-1.67521	4.24704e-08	Dglucy
ENSMUSG00000021219	-1.20607	0.00716753	Rgs6
ENSMUSG00000021250	3.23064	1.48218e-14	Fos
ENSMUSG00000021255	-1.72443	2.07719e-07	Esrrb
ENSMUSG00000021298	2.41932	0.000434268	Gpr132
ENSMUSG00000021360	-1.19001	1.37037e-08	Gcnt2
ENSMUSG00000021364	-2.94787	0.0205239	Elovl2
ENSMUSG00000021456	-1.07974	2.4082e-05	Fbp2
ENSMUSG00000021477	1.32431	4.02963e-05	Ctsl
ENSMUSG00000021508	-1.47637	1.38964e-08	Cxcl14
ENSMUSG00000021559	1.24466	0.000179619	Dapk1
ENSMUSG00000021565	1.92797	0.00149307	Slc6a19
ENSMUSG00000021573	-1.14845	8.19455e-05	Tppp
ENSMUSG00000021587	-1.41992	0.0162295	Pcsk1
ENSMUSG00000021622	-1.37084	0.000243378	Ckmt2
ENSMUSG00000021636	2.98437	4.97055e-23	Marveld2
ENSMUSG00000021643	1.43658	0.000297255	Serf1
ENSMUSG00000021668	-1.00596	0.0189812	Polk
ENSMUSG00000021676	-1.03591	0.044311	Iqgap2
ENSMUSG00000021696	-1.15284	6.84346e-07	Elovl7
ENSMUSG00000021703	1.6039	1.3484e-08	Serinc5
ENSMUSG00000021728	2.64412	7.70442e-14	Emb
ENSMUSG00000021733	1.02563	0.0117085	Slc4a7
ENSMUSG00000021745	-1.1161	0.000172364	ENSMUSG00000021745
ENSMUSG00000021747	-1.90391	9.55752e-09	Cfap20dc
ENSMUSG00000021751	2.10833	0.0174535	Acox2
ENSMUSG00000021765	2.83468	4.89704e-28	Fst
ENSMUSG00000021814	1.5635	1.79843e-10	Anxa7
ENSMUSG00000021815	-1.74568	6.73401e-07	Mss51
ENSMUSG00000021879	2.20738	0.0321406	Dnah12
ENSMUSG00000021904	-1.19653	0.00937898	Sema3g
ENSMUSG00000021913	1.42755	0.0245094	Ogdhl
ENSMUSG00000021943	1.49628	0.0198595	Gdf10
ENSMUSG00000021996	1.27353	6.35745e-08	Esd
ENSMUSG00000022037	-1.36925	0.000573225	Clu
ENSMUSG00000022040	-1.38074	7.61653e-12	Ephx2
ENSMUSG00000022041	-3.3786	0.00477781	Chrna2
ENSMUSG00000022094	1.06002	0.00268923	Slc39a14
ENSMUSG00000022105	1.13456	0.000121024	Rb1
ENSMUSG00000022122	-1.38527	5.99872e-05	Ednrb
ENSMUSG00000022144	2.23005	5.58633e-07	Gdnf
ENSMUSG00000022148	2.2042	1.72958e-08	Fyb
ENSMUSG00000022197	-1.11856	0.000196628	Pdzd2
ENSMUSG00000022236	1.05089	0.0185966	Ropn1l
ENSMUSG00000022246	-1.13428	6.71119e-07	Rai14
ENSMUSG00000022296	2.0975	0.0113855	Baalc
ENSMUSG00000022340	-1.14321	4.38115e-06	Sybu
ENSMUSG00000022346	1.69342	1.86861e-07	Myc
ENSMUSG00000022364	1.85685	2.05708e-20	Tbc1d31
ENSMUSG00000022383	-1.39918	0.000562871	Ppara
ENSMUSG00000022415	-1.11374	0.00308147	Syngr1
ENSMUSG00000022425	-1.33831	0.00111728	Enpp2
ENSMUSG00000022441	-2.23828	2.47736e-16	Efcab6
ENSMUSG00000022442	1.00235	9.01827e-07	Ttll1
ENSMUSG00000022449	1.66451	0.000539527	Adamts20
ENSMUSG00000022490	-1.18175	0.000283535	Ppp1r1a
ENSMUSG00000022510	2.44255	6.859e-27	Trp63
ENSMUSG00000022525	-1.07545	0.00122181	Plaat1
ENSMUSG00000022533	1.83508	2.52685e-07	Atp13a3
ENSMUSG00000022579	-1.0998	0.00132224	Gpihbp1
ENSMUSG00000022587	-1.20114	0.000161334	Ly6e
ENSMUSG00000022658	-1.52948	0.000459952	Tagln3
ENSMUSG00000022661	-1.23271	1.41347e-10	Cd200
ENSMUSG00000022667	1.45833	0.020403	Cd200r1
ENSMUSG00000022723	-1.07548	4.68589e-07	Crybg3
ENSMUSG00000022748	-1.50844	1.76742e-05	Cmss1
ENSMUSG00000022773	1.69799	0.00233305	Ypel1
ENSMUSG00000022871	3.03589	1.20629e-09	Fetub
ENSMUSG00000022876	1.54819	0.046939	Samsn1
ENSMUSG00000022887	-1.46344	0.000640461	Masp1
ENSMUSG00000022900	-3.88063	3.14502e-08	Ildr1
ENSMUSG00000022941	-1.07715	0.0129027	Ripply3
ENSMUSG00000022951	1.11514	0.000554268	Rcan1
ENSMUSG00000022952	4.31546	2.15853e-31	Runx1
ENSMUSG00000023017	-2.7953	0.00778911	Asic1
ENSMUSG00000023039	3.32215	5.89857e-05	Krt7
ENSMUSG00000023043	8.57802	3.5314e-91	Krt18
ENSMUSG00000023067	2.77851	2.61e-27	Cdkn1a
ENSMUSG00000023169	1.65785	0.000248109	Slc38a1
ENSMUSG00000023186	1.32716	0.00023152	Vwa5a
ENSMUSG00000023232	1.35894	3.74373e-07	Serinc2
ENSMUSG00000023243	3.72166	2.73272e-11	Kcnk5
ENSMUSG00000023367	1.148	0.000797893	Tmem176a
ENSMUSG00000023439	1.47693	0.000125306	Gnb3
ENSMUSG00000023473	2.07479	0.000732257	Celsr3
ENSMUSG00000023737	4.57647	0.00762312	ENSMUSG00000023737
ENSMUSG00000023800	3.43146	3.56364e-33	Tiam2
ENSMUSG00000023809	-1.10185	3.44333e-07	Rps6ka2
ENSMUSG00000023904	1.04697	0.0223552	Hcfc1r1
ENSMUSG00000023905	1.52369	0.00693676	Tnfrsf12a
ENSMUSG00000023947	2.32328	6.98233e-20	Nfkbie
ENSMUSG00000023964	-3.88087	3.78784e-13	Calcr
ENSMUSG00000023968	2.54655	2.61193e-18	Crip3
ENSMUSG00000023978	4.75017	0.00105059	Prph2
ENSMUSG00000024013	1.01046	0.0121589	Fgd2
ENSMUSG00000024042	2.78272	1.85183e-16	Sik1
ENSMUSG00000024052	1.6361	7.41108e-08	Lpin2
ENSMUSG00000024066	-1.27875	0.000283433	Xdh
ENSMUSG00000024087	1.73923	0.00142249	Cyp1b1
ENSMUSG00000024105	-4.425	1.21525e-05	Themis3
ENSMUSG00000024177	1.60697	2.86058e-07	Nme4
ENSMUSG00000024180	1.08727	0.000320932	Pgap6
ENSMUSG00000024184	2.30779	0.0277249	Pdia2
ENSMUSG00000024186	2.48452	3.86802e-11	Rgs11
ENSMUSG00000024197	-1.41912	0.00031018	Plin3
ENSMUSG00000024211	-2.53381	0.0285946	Grm8
ENSMUSG00000024292	5.0679	0.000267058	Cyp4f14
ENSMUSG00000024331	-1.58379	0.0273235	Dsc2
ENSMUSG00000024352	1.21918	0.00236361	Spata24
ENSMUSG00000024379	1.13455	0.0160897	Tslp
ENSMUSG00000024395	-1.16466	0.0240014	Lims2
ENSMUSG00000024411	-1.18214	0.00259759	Aqp4
ENSMUSG00000024421	-1.87624	5.67945e-12	Lama3
ENSMUSG00000024424	1.85847	7.4118e-10	Ttc39c
ENSMUSG00000024430	3.35914	0.0296962	Cabyr
ENSMUSG00000024440	-1.88828	1.13634e-05	Pcdh12
ENSMUSG00000024451	-1.12942	0.00409156	Arap3
ENSMUSG00000024521	2.4162	0.000567345	Pmaip1
ENSMUSG00000024526	1.61964	0.000501604	Cidea
ENSMUSG00000024529	1.36932	0.0110738	Lox
ENSMUSG00000024530	1.76123	0.000464213	Prelid3a
ENSMUSG00000024556	1.29947	2.06371e-11	Me2
ENSMUSG00000024558	1.80765	0.00507723	Mapk4
ENSMUSG00000024610	1.27964	0.00196225	Cd74
ENSMUSG00000024640	1.26697	0.000274166	Psat1
ENSMUSG00000024647	-4.17525	0.00693021	Cbln2
ENSMUSG00000024659	1.03229	0.00657312	Anxa1
ENSMUSG00000024727	-2.43237	0.0023261	Trpm6
ENSMUSG00000024747	-1.72124	0.000814679	Aldh1a7
ENSMUSG00000024770	6.26324	1.4583e-07	Lipn
ENSMUSG00000024789	-1.13632	2.12777e-05	Jak2
ENSMUSG00000024798	-1.18177	0.000190302	Htr7
ENSMUSG00000024803	3.59492	3.28693e-20	Ankrd1
ENSMUSG00000024810	-1.37202	0.0127154	Il33
ENSMUSG00000024846	1.38498	8.88786e-05	Cst6
ENSMUSG00000024883	2.58836	3.39676e-41	Rin1
ENSMUSG00000024912	5.36689	1.06569e-13	Fosl1
ENSMUSG00000024962	-1.02208	0.0336664	Vegfb
ENSMUSG00000025014	2.6922	0.037217	Dntt
ENSMUSG00000025020	1.28911	0.0123913	Slit1
ENSMUSG00000025064	-2.43545	8.52963e-08	Col17a1
ENSMUSG00000025089	-1.41628	0.00738441	Gfra1
ENSMUSG00000025170	1.5096	6.22957e-09	Rab40b
ENSMUSG00000025188	1.1237	0.000404866	Hps1
ENSMUSG00000025225	2.28656	4.06939e-12	Nfkb2
ENSMUSG00000025268	1.43127	1.73274e-11	Maged2
ENSMUSG00000025271	-1.01948	1.38083e-05	Pfkfb1
ENSMUSG00000025272	1.97364	0.000153993	Tro
ENSMUSG00000025279	2.17172	0.000311792	Dnase1l3
ENSMUSG00000025287	1.05123	5.17162e-07	Acot9
ENSMUSG00000025351	1.0063	8.23434e-08	Cd63
ENSMUSG00000025352	1.64357	6.90891e-06	Gdf11
ENSMUSG00000025380	-1.72991	0.00298317	Fscn2
ENSMUSG00000025401	3.83685	1.50051e-14	Myo1a
ENSMUSG00000025402	2.17484	1.10257e-12	Nab2
ENSMUSG00000025418	-4.53594	0.00796658	Bsnd
ENSMUSG00000025420	4.30868	1.55075e-28	Katnal2
ENSMUSG00000025473	1.57891	2.23607e-08	Adam8
ENSMUSG00000025494	-1.2569	0.00349823	Sigirr
ENSMUSG00000025533	1.2444	0.000127798	Asl
ENSMUSG00000025588	-1.07674	0.0295097	Nat1
ENSMUSG00000025592	-2.89296	1.9992e-12	Dach2
ENSMUSG00000025597	-1.13168	0.0155267	Klhl4
ENSMUSG00000025608	-1.37704	4.69921e-10	Podxl
ENSMUSG00000025610	1.45539	0.000233407	Map3k7cl
ENSMUSG00000025650	1.31558	0.000173068	Col7a1
ENSMUSG00000025743	-1.21844	0.000957094	Sdc3
ENSMUSG00000025789	1.92631	6.48076e-05	St8sia2
ENSMUSG00000025810	-1.60293	8.36494e-06	Nrp1
ENSMUSG00000025813	-1.00672	0.000416147	Homer2
ENSMUSG00000025887	-1.36715	0.00167913	Casp12
ENSMUSG00000025931	1.08603	1.91751e-05	Paqr8
ENSMUSG00000025956	1.16954	2.56703e-16	Mettl21a
ENSMUSG00000025993	-1.20197	1.09561e-05	Slc40a1
ENSMUSG00000026012	1.39737	0.000168657	Cd28
ENSMUSG00000026051	-1.92135	0.0276764	Ecrg4
ENSMUSG00000026065	1.36227	0.00303694	Slc9a4
ENSMUSG00000026100	-1.86876	9.34312e-08	Mstn
ENSMUSG00000026107	2.28394	6.76349e-15	Nabp1
ENSMUSG00000026117	1.99824	0.00219812	Zap70
ENSMUSG00000026123	-1.04425	6.58345e-06	Plekhb2
ENSMUSG00000026141	2.52775	1.29138e-07	Col19a1
ENSMUSG00000026147	-1.01018	0.018572	Col9a1
ENSMUSG00000026163	-1.44201	0.0139576	Sphkap
ENSMUSG00000026173	-1.19501	1.12116e-05	Plcd4
ENSMUSG00000026205	3.37998	9.32051e-08	Slc23a3
ENSMUSG00000026222	-1.24415	6.19033e-05	Sp100
ENSMUSG00000026251	2.82309	8.17291e-20	Chrnd
ENSMUSG00000026253	2.50088	1.09561e-05	Chrng
ENSMUSG00000026259	2.33233	5.94352e-06	Ngef
ENSMUSG00000026313	1.02993	5.76109e-06	Hdac4
ENSMUSG00000026315	3.14717	4.14265e-18	Serpinb8
ENSMUSG00000026353	1.00986	2.59659e-05	Ubxn4
ENSMUSG00000026380	-1.25279	0.0220681	Tfcp2l1
ENSMUSG00000026414	1.76294	1.42315e-08	Tnnt2
ENSMUSG00000026418	2.64073	3.16243e-08	Tnni1
ENSMUSG00000026430	1.56454	0.0012563	Rassf5
ENSMUSG00000026443	1.99343	0.00132224	Lrrn2
ENSMUSG00000026458	1.23488	2.72139e-08	Ppfia4
ENSMUSG00000026459	3.87074	7.27116e-31	Myog
ENSMUSG00000026473	1.68009	0.000178113	Glul
ENSMUSG00000026479	1.63216	4.58513e-06	Lamc2
ENSMUSG00000026525	1.98533	1.5117e-07	Opn3
ENSMUSG00000026527	1.89209	0.000941158	Rgs7
ENSMUSG00000026558	1.05949	1.7221e-05	Uck2
ENSMUSG00000026603	-1.36641	7.33286e-07	Smyd2
ENSMUSG00000026621	2.18269	0.0418178	Mtarc1
ENSMUSG00000026637	1.12982	0.000959065	Traf5
ENSMUSG00000026656	1.49436	0.000489368	Fcgr2b
ENSMUSG00000026668	3.3365	0.0381278	Ucma
ENSMUSG00000026678	-1.34801	1.71907e-11	Rgs5
ENSMUSG00000026679	2.01045	6.2891e-05	Enkur
ENSMUSG00000026770	-1.34715	0.000107633	Il2ra
ENSMUSG00000026796	1.8661	6.93509e-08	Niban2
ENSMUSG00000026814	-1.07995	0.0232356	Eng
ENSMUSG00000026828	1.71686	2.77991e-05	Galnt5
ENSMUSG00000026832	1.95608	9.77957e-06	Cytip
ENSMUSG00000026839	-1.38878	0.000825726	Upp2
ENSMUSG00000026840	-2.22424	5.063e-06	Lamc3
ENSMUSG00000026854	1.60705	7.81383e-08	Usp20
ENSMUSG00000026880	1.05005	2.10231e-10	Stom
ENSMUSG00000026888	-1.14536	0.000309819	Grb14
ENSMUSG00000026979	1.27089	0.0140009	Psd4
ENSMUSG00000026981	2.80951	0.0205239	Il1rn
ENSMUSG00000026986	-1.02936	0.0103547	Hnmt
ENSMUSG00000027004	-1.14023	0.00634518	Frzb
ENSMUSG00000027035	2.352	2.11824e-12	Cers6
ENSMUSG00000027068	5.40556	7.41905e-07	Dhrs9
ENSMUSG00000027107	2.72955	2.23699e-44	Chrna1
ENSMUSG00000027111	-1.16431	0.000182968	Itga6
ENSMUSG00000027171	4.37802	0.000481508	Prrg4
ENSMUSG00000027200	-1.26591	0.00018936	Sema6d
ENSMUSG00000027207	1.07652	1.24327e-10	Galk2
ENSMUSG00000027209	-3.75816	0.00347225	Fam227b
ENSMUSG00000027215	2.48103	1.15887e-16	Cd82
ENSMUSG00000027219	-1.58558	6.94914e-08	Slc28a2
ENSMUSG00000027220	-2.46953	0.00696635	Syt13
ENSMUSG00000027224	2.18775	6.81317e-07	Duoxa1
ENSMUSG00000027254	2.11788	3.01003e-14	Map1a
ENSMUSG00000027276	-1.15225	5.66865e-05	Jag1
ENSMUSG00000027314	-1.45671	0.00086419	Dll4
ENSMUSG00000027316	1.21276	0.00866621	Gfra4
ENSMUSG00000027333	-1.58244	6.21459e-05	Smox
ENSMUSG00000027346	-1.1034	0.000381357	Gpcpd1
ENSMUSG00000027368	3.16509	1.5897e-12	Dusp2
ENSMUSG00000027438	1.4674	4.3327e-06	Napb
ENSMUSG00000027457	-2.41177	1.90254e-10	Snph
ENSMUSG00000027459	1.6334	2.58384e-09	Fam110a
ENSMUSG00000027460	3.63413	1.83309e-06	Angpt4
ENSMUSG00000027469	-1.33351	0.00208778	Tpx2
ENSMUSG00000027474	-1.1459	0.00319028	Ccm2l
ENSMUSG00000027484	6.62724	4.9607e-08	Bpifa5
ENSMUSG00000027485	8.24637	5.27079e-14	Bpifb1
ENSMUSG00000027496	-1.9091	9.54313e-09	Aurka
ENSMUSG00000027500	-1.24149	1.38713e-07	Stmn2
ENSMUSG00000027513	1.73185	0.0178024	Pck1
ENSMUSG00000027520	1.55081	1.55518e-05	Zdbf2
ENSMUSG00000027524	-3.01143	2.86835e-13	Edn3
ENSMUSG00000027544	1.3537	5.62632e-08	Nfatc2
ENSMUSG00000027555	1.50139	0.00522874	Car13
ENSMUSG00000027562	-1.76893	5.64257e-08	Car2
ENSMUSG00000027577	-2.12651	0.000560063	Chrna4
ENSMUSG00000027602	1.05828	0.0142031	Map1lc3a
ENSMUSG00000027646	1.25915	8.84471e-06	Src
ENSMUSG00000027716	-1.04998	6.36509e-05	Trpc3
ENSMUSG00000027765	-1.0462	2.74194e-05	P2ry1
ENSMUSG00000027796	1.47235	1.827e-05	Smad9
ENSMUSG00000027797	1.32908	0.00758151	Dclk1
ENSMUSG00000027820	-1.84627	0.0008315	Mme
ENSMUSG00000027827	-1.72539	1.13528e-08	Kcnab1
ENSMUSG00000027858	-1.21528	6.50891e-05	Tspan2
ENSMUSG00000027864	1.27677	0.000845772	Ptgfrn
ENSMUSG00000027883	1.12213	1.50943e-05	Gpsm2
ENSMUSG00000027896	-1.37634	0.0142345	Slc16a4
ENSMUSG00000027935	1.82375	4.50247e-20	Rab13
ENSMUSG00000027995	2.30127	8.03923e-13	Tlr2
ENSMUSG00000028005	-1.05723	0.000735056	Gucy1b1
ENSMUSG00000028017	1.34505	3.99679e-07	Egf
ENSMUSG00000028024	-1.0723	0.0244381	Enpep
ENSMUSG00000028033	1.01578	7.29273e-05	Kcnq5
ENSMUSG00000028037	-2.12203	0.0321319	Ifi44
ENSMUSG00000028063	1.63611	0.000266467	Lmna
ENSMUSG00000028064	1.21429	0.0185952	Sema4a
ENSMUSG00000028082	2.78043	2.79494e-29	Sh3d19
ENSMUSG00000028137	2.53318	0.0157737	Celf3
ENSMUSG00000028152	1.2293	2.99491e-14	Tspan5
ENSMUSG00000028159	-1.03674	0.000835914	Dapp1
ENSMUSG00000028184	-1.04511	0.000140733	Adgrl2
ENSMUSG00000028238	2.7918	0.00223731	Atp6v0d2
ENSMUSG00000028255	7.87488	2.38232e-12	Clca1
ENSMUSG00000028259	-1.36894	0.0489011	Fhl5
ENSMUSG00000028262	4.89119	0.00411971	Clca3a2
ENSMUSG00000028289	-1.32736	0.000217812	Epha7
ENSMUSG00000028339	-1.05575	0.0394638	Col15a1
ENSMUSG00000028347	1.93018	6.10526e-07	Tmeff1
ENSMUSG00000028359	3.6289	0.0157006	Orm3
ENSMUSG00000028381	1.23004	6.07508e-05	Ugcg
ENSMUSG00000028391	1.63826	0.0171075	Wdr31
ENSMUSG00000028412	1.05021	4.92083e-07	Slc44a1
ENSMUSG00000028417	1.73691	1.93109e-06	Tal2
ENSMUSG00000028427	-1.28551	4.93709e-07	Aqp7
ENSMUSG00000028497	-1.05894	0.00198166	Hacd4
ENSMUSG00000028539	2.3372	0.0184615	Artn
ENSMUSG00000028555	1.72942	0.0154785	Ttc39a
ENSMUSG00000028558	1.44708	0.0321962	Calr4
ENSMUSG00000028581	1.22844	0.00487055	Laptm5
ENSMUSG00000028613	2.8813	1.89982e-06	Lrp8
ENSMUSG00000028645	1.39446	0.000585657	Slc2a1
ENSMUSG00000028654	2.63109	0.000746006	Mycl
ENSMUSG00000028664	1.56945	0.00120846	Ephb2
ENSMUSG00000028713	-1.13771	0.00251642	Cyp4b1
ENSMUSG00000028736	-1.27143	3.04589e-05	Pax7
ENSMUSG00000028766	-2.03718	1.20019e-07	Alpl
ENSMUSG00000028773	-1.04983	0.00366575	Fabp3
ENSMUSG00000028834	1.57271	3.76933e-11	Trim63
ENSMUSG00000028840	1.16149	0.00452683	Zfp593
ENSMUSG00000028841	1.16911	5.80424e-05	Cnksr1
ENSMUSG00000028874	1.02788	0.0426876	Fgr
ENSMUSG00000028885	-1.00755	0.0289595	Smpdl3b
ENSMUSG00000028961	1.1835	0.000290517	Pgd
ENSMUSG00000028978	-1.27258	0.041416	Nos3
ENSMUSG00000029026	3.91039	8.27935e-06	Trp73
ENSMUSG00000029049	1.05228	0.00896643	Morn1
ENSMUSG00000029084	-1.22961	5.10674e-07	Cd38
ENSMUSG00000029122	-1.33066	8.47804e-07	Evc
ENSMUSG00000029161	1.4113	1.25568e-06	Cgref1
ENSMUSG00000029168	-1.03447	0.00435497	Dpysl5
ENSMUSG00000029205	3.95591	3.87321e-21	Chrna9
ENSMUSG00000029217	1.82951	1.13741e-16	Tec
ENSMUSG00000029223	3.054	9.41201e-11	Uchl1
ENSMUSG00000029304	2.20282	4.22268e-10	Spp1
ENSMUSG00000029330	-2.0883	2.36575e-14	Cds1
ENSMUSG00000029337	-1.49097	0.0186598	Fgf5
ENSMUSG00000029361	-1.29396	8.3933e-05	Nos1
ENSMUSG00000029381	2.15512	0.000195899	Shroom3
ENSMUSG00000029417	-2.13218	1.10422e-07	Cxcl9
ENSMUSG00000029490	3.16776	8.54954e-51	Mfsd7a
ENSMUSG00000029521	-1.61897	2.98607e-08	Chek2
ENSMUSG00000029591	-1.41488	0.000223852	Ung
ENSMUSG00000029648	-1.36161	3.93254e-11	Flt1
ENSMUSG00000029651	1.62981	7.37674e-05	Mtus2
ENSMUSG00000029669	-1.23316	4.46238e-05	Tspan12
ENSMUSG00000029671	-2.55591	0.00858452	Wnt16
ENSMUSG00000029723	1.22957	0.00618167	Tsc22d4
ENSMUSG00000029757	1.66394	0.0147884	Dync1i1
ENSMUSG00000029762	1.74166	5.40845e-14	Akr1b8
ENSMUSG00000029769	1.21727	1.92288e-06	Ccdc136
ENSMUSG00000029771	-1.28706	0.016524	Irf5
ENSMUSG00000029810	1.44707	4.62237e-06	Tmem176b
ENSMUSG00000029811	3.98253	0.0279167	Aoc1
ENSMUSG00000029816	1.99724	2.47372e-05	Gpnmb
ENSMUSG00000029821	2.6521	1.25839e-14	Gsdme
ENSMUSG00000029822	2.22098	3.3996e-22	Osbpl3
ENSMUSG00000029843	2.23061	0.00301092	Slc13a4
ENSMUSG00000029994	2.16275	4.42785e-20	Anxa4
ENSMUSG00000029999	1.34577	0.00190988	Tgfa
ENSMUSG00000030031	-1.188	0.0318652	Kbtbd8
ENSMUSG00000030048	-1.4404	0.00270245	Gkn3
ENSMUSG00000030095	1.53553	2.56703e-16	Tmem43
ENSMUSG00000030107	-1.23251	0.0211936	Usp18
ENSMUSG00000030110	-1.51764	0.000121635	Ret
ENSMUSG00000030144	3.91568	0.00713903	Clec4d
ENSMUSG00000030147	1.4843	0.0358258	Clec4b1
ENSMUSG00000030148	1.04352	0.0352962	Clec4a2
ENSMUSG00000030218	1.35935	0.00164621	Mgp
ENSMUSG00000030231	1.24196	2.82556e-12	Plekha5
ENSMUSG00000030244	-2.26051	5.71436e-05	Gys2
ENSMUSG00000030246	-1.52178	3.43491e-05	Ldhb
ENSMUSG00000030247	-1.24063	0.000900165	Kcnj8
ENSMUSG00000030257	1.8388	9.49163e-10	Srgap3
ENSMUSG00000030302	-1.67537	0.0485849	Atp2b2
ENSMUSG00000030317	-1.71998	3.01162e-05	Timp4
ENSMUSG00000030323	1.88005	6.00762e-23	Ift122
ENSMUSG00000030324	1.67564	4.51556e-05	Rho
ENSMUSG00000030336	-2.67304	3.45736e-05	Cd27
ENSMUSG00000030353	1.69374	5.67265e-09	Tead4
ENSMUSG00000030402	-2.86677	0.00111728	Ppm1n
ENSMUSG00000030433	2.83905	1.57855e-15	Sbk2
ENSMUSG00000030470	1.40034	0.000602253	Csrp3
ENSMUSG00000030507	-4.07053	0.0123931	Dbx1
ENSMUSG00000030513	-1.03091	0.0220681	Pcsk6
ENSMUSG00000030523	-1.21556	0.0435446	Trpm1
ENSMUSG00000030539	1.2324	0.000571006	Sema4b
ENSMUSG00000030553	1.40429	2.00611e-05	Pgpep1l
ENSMUSG00000030559	1.89739	0.0139675	Rab38
ENSMUSG00000030562	1.03165	0.0268092	Nox4
ENSMUSG00000030657	-1.07591	0.0046242	Xylt1
ENSMUSG00000030681	1.73842	0.00011275	Mvp
ENSMUSG00000030729	-1.0747	0.00066847	Pgm2l1
ENSMUSG00000030731	-1.64554	0.00287592	Syt3
ENSMUSG00000030772	-1.73766	1.30429e-07	Dkk3
ENSMUSG00000030789	1.78922	0.000383181	Itgax
ENSMUSG00000030825	1.12784	0.0195882	Hsd17b14
ENSMUSG00000030827	4.39386	0.00240882	Fgf21
ENSMUSG00000030830	-1.0204	0.0110738	Itgal
ENSMUSG00000030858	2.98523	0.0174081	Fam24b
ENSMUSG00000030911	2.15003	1.71179e-06	Zp2
ENSMUSG00000030921	-1.17042	0.00403343	Trim30a
ENSMUSG00000030935	-1.73135	0.036812	Acsm3
ENSMUSG00000031007	1.25643	1.93764e-07	Atp6ap2
ENSMUSG00000031111	1.77824	5.67704e-10	Igsf1
ENSMUSG00000031129	2.09998	2.42914e-11	Slc9a9
ENSMUSG00000031146	2.0296	2.91687e-16	Plp2
ENSMUSG00000031147	-1.84667	1.0698e-14	Magix
ENSMUSG00000031209	-1.24648	0.00641948	Heph
ENSMUSG00000031255	-1.02964	0.00414313	Sytl4
ENSMUSG00000031274	1.40242	8.3933e-05	Col4a5
ENSMUSG00000031285	-1.94928	0.015512	Dcx
ENSMUSG00000031286	1.41019	0.00135803	Glt28d2
ENSMUSG00000031337	-2.09017	3.83904e-15	Mtm1
ENSMUSG00000031377	-1.23613	0.0144312	Bmx
ENSMUSG00000031379	1.13576	0.0054188	Pir
ENSMUSG00000031385	-1.10958	0.00883565	Plxnb3
ENSMUSG00000031402	1.2786	6.02556e-09	Mpp1
ENSMUSG00000031465	-1.0841	7.34565e-05	Angpt2
ENSMUSG00000031488	1.47456	0.00954868	Rab11fip1
ENSMUSG00000031508	1.58119	6.16442e-34	Ankrd10
ENSMUSG00000031530	3.77771	6.36541e-34	Dusp4
ENSMUSG00000031562	1.42543	0.00158777	Dctd
ENSMUSG00000031586	-1.18951	9.57707e-09	Rbpms
ENSMUSG00000031608	1.49223	8.47563e-07	Galnt7
ENSMUSG00000031609	1.92732	6.5004e-09	Sap30
ENSMUSG00000031613	2.88667	2.06902e-18	Hpgd
ENSMUSG00000031628	1.99179	3.20096e-11	Casp3
ENSMUSG00000031636	1.42051	9.32639e-12	Pdlim3
ENSMUSG00000031710	3.30805	3.23802e-07	Ucp1
ENSMUSG00000031712	-1.43421	1.15915e-12	Il15
ENSMUSG00000031757	3.47962	0.0185817	Mt4
ENSMUSG00000031760	5.57004	1.27847e-52	Mt3
ENSMUSG00000031762	5.18414	2.70127e-43	Mt2
ENSMUSG00000031765	2.73339	3.37262e-08	Mt1
ENSMUSG00000031772	3.66148	0.0103542	Cntnap4
ENSMUSG00000031778	3.37288	2.75059e-28	Cx3cl1
ENSMUSG00000031779	3.22537	0.0187999	Ccl22
ENSMUSG00000031780	3.23267	0.00435996	Ccl17
ENSMUSG00000031803	-1.30072	5.71436e-05	B3gnt3
ENSMUSG00000031808	-1.33111	0.00303694	Slc27a1
ENSMUSG00000031822	1.16696	5.56906e-05	Gse1
ENSMUSG00000031827	1.01216	0.0386033	Cotl1
ENSMUSG00000031842	-1.03407	0.00978266	Pde4c
ENSMUSG00000031871	-1.28599	0.000438746	Cdh5
ENSMUSG00000031872	2.44184	3.49193e-06	Bean1
ENSMUSG00000031880	6.47044	6.57469e-56	Rrad
ENSMUSG00000031910	-1.42081	1.13384e-05	Has3
ENSMUSG00000031934	1.09766	3.33611e-05	Panx1
ENSMUSG00000031936	2.72291	1.15947e-07	Hephl1
ENSMUSG00000031983	1.2653	5.48618e-08	2310022B05Rik
ENSMUSG00000031994	-3.88403	2.43859e-15	Adamts8
ENSMUSG00000032006	-1.01672	0.000461573	Pdgfd
ENSMUSG00000032011	-1.18824	0.00682081	Thy1
ENSMUSG00000032020	1.79766	9.38523e-06	Ubash3b
ENSMUSG00000032035	-1.19435	6.72325e-07	Ets1
ENSMUSG00000032068	5.18519	2.75641e-06	Plet1
ENSMUSG00000032089	1.34986	0.00072329	Il10ra
ENSMUSG00000032118	2.87145	1.11546e-09	Fez1
ENSMUSG00000032122	1.25521	0.000141122	Slc37a2
ENSMUSG00000032177	-1.53834	2.4082e-05	Pde4a
ENSMUSG00000032204	2.20285	2.95483e-05	Aqp9
ENSMUSG00000032231	1.40199	3.56138e-14	Anxa2
ENSMUSG00000032246	1.23816	1.33873e-05	Calml4
ENSMUSG00000032313	-1.4811	0.0270348	Tmem266
ENSMUSG00000032322	1.51483	0.00416552	Pstpip1
ENSMUSG00000032357	-3.00108	0.000658609	Tinag
ENSMUSG00000032373	-1.83091	0.00257683	Car12
ENSMUSG00000032380	1.44991	4.84372e-08	Dapk2
ENSMUSG00000032388	1.04763	9.23664e-09	Spg21
ENSMUSG00000032487	2.97034	8.14734e-06	Ptgs2
ENSMUSG00000032500	-1.1328	0.0308637	Dclk3
ENSMUSG00000032503	1.76207	4.77003e-15	Arpp21
ENSMUSG00000032511	3.5594	1.69216e-13	Scn5a
ENSMUSG00000032515	1.66989	1.14624e-05	Csrnp1
ENSMUSG00000032528	-1.98004	1.49501e-08	Vipr1
ENSMUSG00000032549	-1.24748	0.0181472	Rab6b
ENSMUSG00000032565	1.3854	1.73528e-05	Nudt16
ENSMUSG00000032593	-2.56597	3.22502e-09	Amigo3
ENSMUSG00000032649	-1.09977	8.14734e-06	Colgalt2
ENSMUSG00000032690	-1.25687	0.0277526	Oas2
ENSMUSG00000032702	1.32872	1.88849e-09	Kank1
ENSMUSG00000032712	1.28909	0.00330004	Resf1
ENSMUSG00000032718	-1.09972	0.0031361	Mansc1
ENSMUSG00000032726	-3.29246	0.00119497	Bmp8a
ENSMUSG00000032744	-1.51381	0.00107463	Heyl
ENSMUSG00000032802	1.45964	6.92051e-10	Srxn1
ENSMUSG00000032878	-1.31719	8.62324e-09	Ccdc85a
ENSMUSG00000032911	1.00355	0.0041881	Cspg4
ENSMUSG00000032946	-1.30071	0.00181715	Rasgrp2
ENSMUSG00000033024	-2.07975	6.80239e-08	Klra9
ENSMUSG00000033039	1.30708	4.74256e-11	Micall1
ENSMUSG00000033107	-1.48072	0.00766482	Rnf125
ENSMUSG00000033191	-1.25205	0.00472714	Tie1
ENSMUSG00000033276	1.74428	1.09561e-05	Stk36
ENSMUSG00000033295	1.04854	0.000944346	Ptprf
ENSMUSG00000033355	-1.46636	0.00400441	Rtp4
ENSMUSG00000033383	-5.20954	7.80885e-06	Rtp1
ENSMUSG00000033389	1.04455	5.94363e-05	Arhgap44
ENSMUSG00000033544	-1.1695	0.0439822	Angptl1
ENSMUSG00000033581	1.57816	0.000573225	Igf2bp2
ENSMUSG00000033624	-1.22071	0.0170902	Pdpr
ENSMUSG00000033684	1.21484	6.81317e-07	Qsox1
ENSMUSG00000033685	1.76568	3.33492e-05	Ucp2
ENSMUSG00000033715	-1.77976	3.33325e-09	Akr1c14
ENSMUSG00000033730	2.73128	3.37525e-14	Egr3
ENSMUSG00000033768	-1.52297	0.0215872	Nrxn2
ENSMUSG00000033788	1.05312	7.75631e-12	Dysf
ENSMUSG00000033805	1.27463	0.00330562	Ephx4
ENSMUSG00000033826	-1.23911	0.005649	Dnah8
ENSMUSG00000033849	1.90628	0.000297784	B3galt2
ENSMUSG00000033910	-1.20592	7.37674e-05	Gucy1a1
ENSMUSG00000033960	-1.02026	2.32814e-05	Jcad
ENSMUSG00000033981	1.94174	0.00266585	Gria2
ENSMUSG00000034006	1.13515	0.00183818	Slc66a2
ENSMUSG00000034028	1.86346	0.0101829	Cd226
ENSMUSG00000034037	-1.23826	0.000526315	Fgd5
ENSMUSG00000034057	1.27491	0.0395267	Myrfl
ENSMUSG00000034161	1.85044	0.000126893	Scx
ENSMUSG00000034164	-1.17282	0.000151194	Emid1
ENSMUSG00000034173	1.35013	0.00118854	Zbed5
ENSMUSG00000034206	-1.26711	0.00111728	Polq
ENSMUSG00000034248	1.03744	5.09059e-06	Slc25a37
ENSMUSG00000034361	4.20474	4.42479e-96	Cpne2
ENSMUSG00000034422	-1.10676	0.0100005	Parp14
ENSMUSG00000034435	1.5787	0.0321962	Tmem30b
ENSMUSG00000034457	4.03743	3.21974e-39	Eda2r
ENSMUSG00000034593	1.28913	6.34102e-06	Myo5a
ENSMUSG00000034645	-2.64623	0.00172914	Zyg11a
ENSMUSG00000034674	1.21729	0.0344077	Tdg
ENSMUSG00000034762	2.52489	0.00037193	Glis1
ENSMUSG00000034765	1.86176	3.97897e-08	Dusp5
ENSMUSG00000034795	1.19811	0.00267587	Ccdc122
ENSMUSG00000034825	3.24535	3.04287e-05	Nrip3
ENSMUSG00000034855	6.12871	2.02694e-16	Cxcl10
ENSMUSG00000034872	-1.75854	0.00051138	Gipc3
ENSMUSG00000034912	-3.13679	0.0287956	Mdga2
ENSMUSG00000034917	3.76088	0.00795421	Tjp3
ENSMUSG00000034957	1.15573	0.00086419	Cebpa
ENSMUSG00000034987	-2.27464	0.000432489	Hrh2
ENSMUSG00000035095	-2.48323	0.00551464	Fam167a
ENSMUSG00000035105	1.25113	3.49483e-05	Egln3
ENSMUSG00000035109	1.40869	0.000548138	Shc4
ENSMUSG00000035148	2.02923	0.00868833	Gpr33
ENSMUSG00000035199	1.36228	1.7306e-17	Arl6ip5
ENSMUSG00000035232	1.31152	8.34708e-06	Pdk3
ENSMUSG00000035270	1.81203	0.0162175	Impg2
ENSMUSG00000035275	-2.46996	7.98286e-07	Raver2
ENSMUSG00000035299	1.21501	0.000593039	Mid1
ENSMUSG00000035459	-1.72258	4.74651e-08	Stab2
ENSMUSG00000035561	1.91779	6.99265e-05	Aldh1b1
ENSMUSG00000035566	-1.35485	0.00306769	Pcdh17
ENSMUSG00000035578	-1.41772	8.04948e-05	Iqcg
ENSMUSG00000035621	1.19763	4.05035e-06	Midn
ENSMUSG00000035735	-1.03017	0.0227353	Dagla
ENSMUSG00000035778	-1.26747	2.27736e-06	Ggta1
ENSMUSG00000035896	2.55214	0.000386485	Rnase1
ENSMUSG00000035923	1.56965	1.62828e-12	Myf6
ENSMUSG00000035936	-1.05986	1.60995e-11	Aldh5a1
ENSMUSG00000036002	1.51715	1.0792e-09	Fam214b
ENSMUSG00000036019	-1.44544	0.000835914	Tmtc2
ENSMUSG00000036067	2.74012	1.19096e-05	Slc2a6
ENSMUSG00000036198	2.72816	1.40481e-05	Arhgap36
ENSMUSG00000036242	1.94262	6.95076e-07	Armh4
ENSMUSG00000036295	-1.52374	0.0272616	Lrrn3
ENSMUSG00000036381	-1.10105	0.0325291	P2ry14
ENSMUSG00000036390	3.27638	3.23371e-21	Gadd45a
ENSMUSG00000036526	-1.90424	0.0106563	Card11
ENSMUSG00000036528	1.08962	1.05274e-12	Ppfibp2
ENSMUSG00000036594	1.29784	7.63989e-06	H2-Aa
ENSMUSG00000036655	-1.15525	0.0237205	Colec11
ENSMUSG00000036855	2.16945	0.00724052	Gjd4
ENSMUSG00000036902	-2.04625	1.91751e-05	Neto2
ENSMUSG00000036913	-2.33252	0.00456326	Trim67
ENSMUSG00000037016	2.9301	1.00559e-12	Frem2
ENSMUSG00000037086	3.51885	4.18362e-10	Prr32
ENSMUSG00000037095	-1.19203	0.0442771	Lrg1
ENSMUSG00000037129	-2.67645	0.000101729	Tmprss13
ENSMUSG00000037139	2.31013	3.79514e-11	Myom3
ENSMUSG00000037185	3.53592	6.38765e-33	Krt80
ENSMUSG00000037188	5.78771	3.98577e-07	Grhl3
ENSMUSG00000037196	1.02403	0.000803941	Pacrg
ENSMUSG00000037224	1.84213	0.00441718	Zfyve28
ENSMUSG00000037295	1.24042	7.203e-09	Ldlrap1
ENSMUSG00000037358	-1.2972	3.02142e-05	Dipk2b
ENSMUSG00000037411	1.95135	1.23435e-06	Serpine1
ENSMUSG00000037447	1.64723	0.000373858	Arid5a
ENSMUSG00000037465	1.32502	1.89798e-05	Klf10
ENSMUSG00000037474	2.29303	0.000179619	Dtl
ENSMUSG00000037477	4.29769	0.00606358	Tbx10
ENSMUSG00000037492	-1.10993	0.0241848	Zmat4
ENSMUSG00000037548	1.27448	0.01027	H2-DMb2
ENSMUSG00000037568	2.8487	1.24472e-17	Vash2
ENSMUSG00000037606	1.4629	1.43259e-06	Osbpl5
ENSMUSG00000037613	3.25261	2.41743e-58	Tnfrsf23
ENSMUSG00000037617	1.13398	1.91452e-05	Spag1
ENSMUSG00000037649	1.28825	9.43946e-05	H2-DMa
ENSMUSG00000037705	-2.28148	0.00131163	Tecta
ENSMUSG00000037742	1.6123	2.60155e-21	Eef1a1
ENSMUSG00000037754	-1.2878	0.000172364	Ppp1r16b
ENSMUSG00000037846	-1.06037	0.00543063	Rtkn2
ENSMUSG00000037855	1.04621	0.0461611	Zfp365
ENSMUSG00000037868	1.38253	0.0341134	Egr2
ENSMUSG00000037966	1.02498	0.0301584	Ninj1
ENSMUSG00000037979	1.46712	0.0202355	Ccdc92
ENSMUSG00000037991	-1.65674	0.000655022	Rmi2
ENSMUSG00000037994	3.51805	2.56601e-12	Slc9b2
ENSMUSG00000038059	1.24653	8.27323e-06	Smim3
ENSMUSG00000038094	6.78051	3.22581e-09	Atp13a4
ENSMUSG00000038147	1.41955	0.0249073	Cd84
ENSMUSG00000038151	-1.10901	0.0162504	Prdm1
ENSMUSG00000038156	-1.53206	0.000119254	Spon1
ENSMUSG00000038173	-1.9086	1.13098e-05	Enpp6
ENSMUSG00000038181	1.04109	0.0127796	Chpf2
ENSMUSG00000038216	1.57531	0.0160897	Pnmt
ENSMUSG00000038235	-1.02132	4.35087e-06	F11r
ENSMUSG00000038244	-1.11834	1.13799e-05	Mical2
ENSMUSG00000038259	3.61406	2.85937e-14	Gdf5
ENSMUSG00000038264	-1.18207	0.00698786	Sema7a
ENSMUSG00000038354	1.6134	0.00162529	Ankrd35
ENSMUSG00000038387	1.49587	6.60059e-07	Rras
ENSMUSG00000038418	2.89075	9.47416e-11	Egr1
ENSMUSG00000038451	3.17958	1.74802e-14	Spsb2
ENSMUSG00000038453	-1.21006	0.000461221	Srcin1
ENSMUSG00000038459	1.54631	4.33289e-16	Abhd17c
ENSMUSG00000038481	-1.08465	0.000401334	Cdk19
ENSMUSG00000038515	-1.14733	1.22687e-06	Grtp1
ENSMUSG00000038530	-1.09528	2.13812e-05	Rgs4
ENSMUSG00000038555	1.29584	0.00419889	Reep2
ENSMUSG00000038578	1.0892	0.0297994	Susd1
ENSMUSG00000038582	-1.03954	0.000647089	Pptc7
ENSMUSG00000038602	-1.28982	0.00227512	Slc35f1
ENSMUSG00000038618	3.24512	2.92949e-11	Rassf7
ENSMUSG00000038642	1.36452	6.82651e-05	Ctss
ENSMUSG00000038650	1.19583	0.000109711	Rnh1
ENSMUSG00000038651	1.9795	0.0133648	Sycp2l
ENSMUSG00000038692	-1.07087	0.0316351	Hoxb4
ENSMUSG00000038700	-1.03963	0.0473962	Hoxb5
ENSMUSG00000038764	-1.7705	2.96153e-07	Ptpn3
ENSMUSG00000038807	1.33883	1.15069e-07	Rap1gap2
ENSMUSG00000038855	-1.35829	5.53411e-07	Itpkb
ENSMUSG00000038930	1.35077	1.02117e-12	Rccd1
ENSMUSG00000039004	-1.32886	4.90181e-06	Bmp6
ENSMUSG00000039005	1.81949	6.04001e-07	Tlr4
ENSMUSG00000039115	1.82074	8.36555e-12	Itga9
ENSMUSG00000039167	-1.04601	0.000290936	Adgrl4
ENSMUSG00000039179	5.54803	7.65923e-06	Tekt5
ENSMUSG00000039197	-1.04317	4.17551e-07	Adk
ENSMUSG00000039202	1.41193	5.93338e-06	Abhd2
ENSMUSG00000039232	3.48958	2.71979e-22	Stx11
ENSMUSG00000039238	-5.27573	1.03216e-14	Zfp750
ENSMUSG00000039252	-1.37345	0.000227942	Lgi2
ENSMUSG00000039304	-1.04561	0.00971299	Tnfsf10
ENSMUSG00000039323	4.97166	1.10829e-14	Igfbp2
ENSMUSG00000039410	-1.24969	0.000611356	Prdm16
ENSMUSG00000039462	5.44867	0.000182569	Col10a1
ENSMUSG00000039476	1.50187	0.00383874	Prrx2
ENSMUSG00000039542	3.05798	2.02227e-79	Ncam1
ENSMUSG00000039601	-1.07754	0.000205322	Rcan2
ENSMUSG00000039621	1.02238	0.000966785	Prex1
ENSMUSG00000039745	1.70587	1.08503e-11	Htatip2
ENSMUSG00000039747	2.2943	1.04792e-24	Orai2
ENSMUSG00000039760	2.62344	0.0284424	Il22ra2
ENSMUSG00000039883	1.26718	0.00330867	Lrrc17
ENSMUSG00000039911	1.12362	0.0068804	Spsb1
ENSMUSG00000039982	-1.08923	0.0109078	Dtx4
ENSMUSG00000039994	-1.11178	0.0443516	Timeless
ENSMUSG00000039997	-1.30557	0.000106788	Ifi203
ENSMUSG00000040010	1.21612	0.000195416	Slc7a5
ENSMUSG00000040046	-1.87798	4.01471e-06	Tph1
ENSMUSG00000040111	1.28352	2.07719e-07	Gramd1b
ENSMUSG00000040113	-2.00649	8.47135e-11	Mettl11b
ENSMUSG00000040136	1.78244	4.18362e-10	Abcc8
ENSMUSG00000040205	-1.39254	1.14639e-06	Cuzd1
ENSMUSG00000040280	-1.23278	0.00476834	Ndufa4l2
ENSMUSG00000040282	-1.00117	0.000381357	Cdin1
ENSMUSG00000040283	-1.39235	4.85244e-09	Btnl9
ENSMUSG00000040322	2.33377	3.41399e-18	Slc25a24
ENSMUSG00000040389	1.17718	7.17558e-08	Wdr47
ENSMUSG00000040430	-1.05108	1.941e-05	Pitpnc1
ENSMUSG00000040471	5.9871	1.49908e-06	Ggt6
ENSMUSG00000040483	-1.05843	0.0158072	Xaf1
ENSMUSG00000040485	-1.56159	0.000620882	Lrrc52
ENSMUSG00000040511	1.31167	5.52596e-07	Pvr
ENSMUSG00000040525	3.21321	0.00510406	Cblc
ENSMUSG00000040537	-1.198	1.99707e-05	Adam22
ENSMUSG00000040557	1.56668	2.92703e-05	Mettl27
ENSMUSG00000040563	1.11671	0.0130158	Plppr2
ENSMUSG00000040570	-1.10299	0.0422256	Rundc3b
ENSMUSG00000040631	-1.29883	0.021728	Dok4
ENSMUSG00000040706	3.9727	1.20476e-07	Agmat
ENSMUSG00000040710	-1.40707	0.00112787	St8sia4
ENSMUSG00000040711	1.02418	0.00212751	Sh3pxd2b
ENSMUSG00000040732	-1.16462	8.11758e-06	Erg
ENSMUSG00000040797	-1.26217	0.00123285	Iqsec3
ENSMUSG00000040852	2.20684	1.04902e-10	Plekhh2
ENSMUSG00000040867	1.39151	0.0251267	Begain
ENSMUSG00000040883	1.16284	0.00122181	Tmem205
ENSMUSG00000040907	1.33174	0.0372007	Atp1a3
ENSMUSG00000040990	-1.07887	0.00065707	Sh3kbp1
ENSMUSG00000041046	-1.01824	0.00449774	Ramp3
ENSMUSG00000041134	-1.41973	0.000884632	Cyyr1
ENSMUSG00000041189	1.30416	6.3405e-17	Chrnb1
ENSMUSG00000041193	-2.80421	0.000571006	Pla2g5
ENSMUSG00000041261	-1.41139	6.63246e-07	Car8
ENSMUSG00000041445	-1.19983	0.000339309	Mmrn2
ENSMUSG00000041449	4.51273	0.0221981	ENSMUSG00000041449
ENSMUSG00000041460	-2.00902	0.000140348	Cacna2d4
ENSMUSG00000041476	1.10223	4.41513e-06	Smpx
ENSMUSG00000041482	1.39372	0.00489489	Piezo2
ENSMUSG00000041548	2.05715	4.98253e-26	Hspb8
ENSMUSG00000041617	1.74712	0.012975	Ccdc74a
ENSMUSG00000041624	-1.34883	0.036978	Gucy1a2
ENSMUSG00000041633	-1.27251	0.0128684	Kctd12b
ENSMUSG00000041660	4.14975	2.84539e-06	Bbox1
ENSMUSG00000041669	-2.60278	4.27755e-07	Prima1
ENSMUSG00000041731	1.29827	1.9836e-11	Pgm5
ENSMUSG00000041736	2.13534	1.35358e-05	Tspo
ENSMUSG00000041827	-2.27989	0.00493169	Oasl1
ENSMUSG00000041954	3.0014	0.00994315	Tnfrsf18
ENSMUSG00000041957	1.14978	3.64026e-05	Pkp2
ENSMUSG00000042045	8.06787	5.16094e-89	Sln
ENSMUSG00000042115	3.06821	2.75409e-19	Klhdc8a
ENSMUSG00000042124	3.95108	0.0443248	Lce1f
ENSMUSG00000042129	2.21979	2.33316e-08	Rassf4
ENSMUSG00000042246	-1.43652	1.08039e-08	Tmc7
ENSMUSG00000042254	4.8768	7.41636e-34	Cilp
ENSMUSG00000042279	3.2279	0.0145496	H1f8
ENSMUSG00000042284	-1.15149	2.42978e-05	Itga1
ENSMUSG00000042312	2.05172	5.38411e-20	S100a13
ENSMUSG00000042351	1.64564	0.0389252	Grap2
ENSMUSG00000042359	-1.52846	1.55994e-06	Osbpl6
ENSMUSG00000042377	3.68277	2.67162e-32	Fam83g
ENSMUSG00000042379	-1.93782	0.000173126	Esm1
ENSMUSG00000042436	1.19084	0.0263387	Mfap4
ENSMUSG00000042451	3.60233	5.44816e-24	Mybph
ENSMUSG00000042485	2.11883	5.72742e-12	Mustn1
ENSMUSG00000042532	2.03257	4.22268e-10	Golga7b
ENSMUSG00000042589	-2.10544	0.000309819	Cux2
ENSMUSG00000042622	2.09618	1.75042e-06	Maff
ENSMUSG00000042684	-1.0088	0.0046604	Npl
ENSMUSG00000042724	1.62828	0.0134754	Map3k9
ENSMUSG00000042734	3.59694	1.17579e-56	Ttc9
ENSMUSG00000042793	-2.71992	2.16039e-09	Lgr6
ENSMUSG00000042834	-1.94673	3.89389e-06	Nrep
ENSMUSG00000042961	-1.0112	0.000311101	Egflam
ENSMUSG00000043091	1.0863	0.00255219	Tuba1c
ENSMUSG00000043333	4.96968	0.000194166	Rhbdl2
ENSMUSG00000043415	2.07311	1.09048e-07	Otud1
ENSMUSG00000043460	-3.8017	0.0400944	Elfn2
ENSMUSG00000043487	1.16241	2.58608e-07	Acot6
ENSMUSG00000043505	-1.33438	0.000233407	Gimap5
ENSMUSG00000043542	1.3432	1.29515e-05	Zc2hc1a
ENSMUSG00000043557	-1.81875	0.00144441	Mdga1
ENSMUSG00000043670	1.87503	0.0420759	Diras1
ENSMUSG00000043760	3.37636	1.50728e-07	Pkhd1
ENSMUSG00000043794	1.45113	0.0399128	ENSMUSG00000043794
ENSMUSG00000044033	1.2608	1.69037e-05	Ccdc141
ENSMUSG00000044055	3.6023	6.05146e-08	Otos
ENSMUSG00000044056	-1.33949	0.00770826	Efcab9
ENSMUSG00000044083	2.07436	0.00155992	Efcab8
ENSMUSG00000044244	2.94298	1.16001e-27	Il20rb
ENSMUSG00000044288	1.55437	0.0394242	Cnr1
ENSMUSG00000044313	4.89726	0.000127858	Mab21l3
ENSMUSG00000044317	-1.3286	0.000594845	Gpr4
ENSMUSG00000044320	-3.60945	0.0224959	1700001O22Rik
ENSMUSG00000044338	-1.35054	0.0148945	Aplnr
ENSMUSG00000044364	-1.61538	0.00867597	Tmem74b
ENSMUSG00000044367	-1.00348	0.0187007	Slc16a13
ENSMUSG00000044378	-4.31467	0.000803941	Slc15a5
ENSMUSG00000044505	-1.30664	0.0214796	Lingo4
ENSMUSG00000044734	3.99645	1.386e-64	Serpinb1a
ENSMUSG00000044770	2.21325	2.90409e-05	Scml4
ENSMUSG00000044786	1.23489	0.00405396	Zfp36
ENSMUSG00000044811	1.46284	0.00412135	Cd300c2
ENSMUSG00000045092	-1.0609	1.63158e-08	S1pr1
ENSMUSG00000045094	1.22243	1.62591e-07	Arhgef37
ENSMUSG00000045201	-1.24444	2.50014e-07	Lrrc3b
ENSMUSG00000045246	-1.83407	1.39279e-05	Kcng4
ENSMUSG00000045288	1.20829	0.0423777	Ush1g
ENSMUSG00000045377	-1.16322	0.0210036	Tmem88
ENSMUSG00000045534	-1.27092	0.000222335	Kcna5
ENSMUSG00000045620	3.17816	4.90181e-06	Odf3l1
ENSMUSG00000045629	-1.18147	0.00082941	Sh3tc2
ENSMUSG00000045776	-1.90317	3.20096e-11	Lrtm1
ENSMUSG00000045875	-1.61605	0.000113272	Adra1a
ENSMUSG00000045932	-1.20155	0.033769	Ifit2
ENSMUSG00000045954	-1.33942	4.03263e-06	Cavin2
ENSMUSG00000045968	1.24334	0.00374244	Teddm2
ENSMUSG00000045994	1.70967	0.00778441	B3gat1
ENSMUSG00000046056	1.15963	0.0423284	Sbsn
ENSMUSG00000046167	1.20432	0.012927	Gldn
ENSMUSG00000046179	2.75458	1.51979e-10	E2f8
ENSMUSG00000046207	-1.35429	8.29031e-07	Pik3r6
ENSMUSG00000046280	-1.30608	4.81067e-06	She
ENSMUSG00000046314	-1.10151	0.000597375	Stxbp6
ENSMUSG00000046345	-1.14953	7.29273e-05	Smco1
ENSMUSG00000046402	1.19897	2.15682e-05	Rbp1
ENSMUSG00000046442	-1.04254	0.00846417	Ppm1e
ENSMUSG00000046500	-2.57833	1.38645e-10	Tafa4
ENSMUSG00000046598	-3.00771	0.00266507	Bdh1
ENSMUSG00000046618	1.00743	0.00167511	Olfml2a
ENSMUSG00000046709	-2.57138	0.000837293	Mapk10
ENSMUSG00000046761	3.87423	1.46442e-10	Fam83h
ENSMUSG00000046805	1.36283	0.00420666	Mpeg1
ENSMUSG00000046841	1.24839	1.8196e-07	Ckap4
ENSMUSG00000046916	-1.33698	1.87763e-06	Myct1
ENSMUSG00000047129	-1.91328	3.05617e-06	1700113H08Rik
ENSMUSG00000047139	-1.25983	8.73216e-06	Cd24a
ENSMUSG00000047180	1.24502	6.27946e-06	Neurl3
ENSMUSG00000047205	1.18154	0.000132729	Dusp18
ENSMUSG00000047222	4.75095	0.00130076	Rnase2a
ENSMUSG00000047230	5.98107	3.58575e-11	Cldn2
ENSMUSG00000047343	-1.87318	0.000128666	Mettl21c
ENSMUSG00000047407	1.80502	1.09379e-06	Tgif1
ENSMUSG00000047428	1.90121	0.0228568	Dlk2
ENSMUSG00000047485	-1.49714	0.0152602	Klhl34
ENSMUSG00000047604	-1.02249	0.00201103	Frat2
ENSMUSG00000047735	-1.07304	0.00244655	Samd9l
ENSMUSG00000047759	1.41545	6.82041e-05	Hs3st3a1
ENSMUSG00000047798	2.16547	0.0167842	Cd300lf
ENSMUSG00000047867	-1.32635	1.00394e-07	Gimap6
ENSMUSG00000047878	1.41227	1.13411e-07	A4galt
ENSMUSG00000047894	6.25282	5.16428e-08	Ang2
ENSMUSG00000047904	5.57532	3.45986e-05	Sstr2
ENSMUSG00000047945	1.14209	0.00355753	Marcksl1
ENSMUSG00000047976	-1.68299	0.00864346	Kcna1
ENSMUSG00000047986	1.63019	0.0117007	Palm3
ENSMUSG00000048022	-1.50917	0.031256	Tmem229a
ENSMUSG00000048058	1.72638	1.80139e-10	Ldlrad3
ENSMUSG00000048078	-1.25376	0.0178715	Tenm4
ENSMUSG00000048163	1.32705	0.0154552	Selplg
ENSMUSG00000048251	-3.23745	0.023548	Bcl11b
ENSMUSG00000048337	-2.05063	0.0347839	Npy4r
ENSMUSG00000048373	-3.47066	3.82775e-20	Fgfbp1
ENSMUSG00000048388	2.6926	4.38485e-07	Fam171b
ENSMUSG00000048489	2.36653	4.50451e-05	Depp1
ENSMUSG00000048520	5.42914	1.95936e-21	Fbxl13
ENSMUSG00000048582	3.73834	3.63902e-13	Gja3
ENSMUSG00000048583	1.38518	0.0115881	Igf2
ENSMUSG00000048721	3.81466	0.0363945	Fndc9
ENSMUSG00000048852	1.58727	0.00551464	Gm12185
ENSMUSG00000048895	2.17536	1.869e-08	Cdk5r1
ENSMUSG00000048939	-1.18371	0.00465127	Atp13a5
ENSMUSG00000048960	-1.17983	0.000345294	Prex2
ENSMUSG00000049103	1.22061	0.00287788	Ccr2
ENSMUSG00000049107	-1.15779	0.000582996	Ntf3
ENSMUSG00000049357	1.31046	0.0183318	Brd8dc
ENSMUSG00000049382	8.03722	4.64426e-30	Krt8
ENSMUSG00000049409	-1.61073	0.00109235	Prokr1
ENSMUSG00000049436	5.46435	9.79829e-05	Upk1b
ENSMUSG00000049493	3.23397	0.0208078	Pls1
ENSMUSG00000049515	3.33649	0.000121635	Espnl
ENSMUSG00000049526	2.5707	3.03112e-10	Tmem202
ENSMUSG00000049556	2.46066	0.000392994	Lingo1
ENSMUSG00000049565	2.11317	0.00256534	Aknad1
ENSMUSG00000049690	1.43262	0.00119376	Nckap5
ENSMUSG00000049709	-1.16166	0.00288289	Nlrp10
ENSMUSG00000049723	1.65466	0.00803009	Mmp12
ENSMUSG00000049866	1.26316	2.84691e-05	Arl4c
ENSMUSG00000049871	3.59557	4.15227e-35	Nlrc3
ENSMUSG00000049985	3.66919	6.35179e-12	Ankrd55
ENSMUSG00000050010	-1.37765	0.000293174	Shisa3
ENSMUSG00000050014	-1.57898	7.28701e-08	Apol10b
ENSMUSG00000050064	1.04019	0.0339039	Zfp697
ENSMUSG00000050071	1.87796	1.3401e-10	Bex1
ENSMUSG00000050122	-1.18692	5.00515e-06	Vwa3b
ENSMUSG00000050157	3.71824	0.000126893	Gm867
ENSMUSG00000050164	-1.72765	3.91575e-05	Mchr1
ENSMUSG00000050234	-1.20649	0.0252227	Gja4
ENSMUSG00000050335	2.54335	9.90813e-09	Lgals3
ENSMUSG00000050359	4.73726	0.000269177	Sprr1a
ENSMUSG00000050390	1.60309	7.97198e-05	C77080
ENSMUSG00000050447	-1.06353	0.0107945	Lypd6
ENSMUSG00000050765	1.7839	0.0273971	Gm5084
ENSMUSG00000050808	4.20203	1.45607e-15	Muc15
ENSMUSG00000050821	-1.30183	0.000123674	Fam131a
ENSMUSG00000050830	4.20488	0.0213732	Vwc2
ENSMUSG00000050855	-1.07616	0.00502695	Zfp940
ENSMUSG00000050919	-1.48667	2.6936e-09	Zfp366
ENSMUSG00000050931	2.58994	1.54014e-15	Sgms2
ENSMUSG00000051124	-1.30323	0.0033686	Gimap9
ENSMUSG00000051279	2.67534	9.25444e-07	Gdf6
ENSMUSG00000051343	1.51773	2.24326e-16	Rab11fip5
ENSMUSG00000051439	1.24941	0.0205831	Cd14
ENSMUSG00000051627	-1.13398	0.000291699	H1f4
ENSMUSG00000051678	-1.22974	0.026166	Pcdhb6
ENSMUSG00000051860	4.43044	0.0168466	Samd7
ENSMUSG00000051985	2.17256	0.00646711	Igfn1
ENSMUSG00000052013	-1.03099	0.0191592	Btla
ENSMUSG00000052085	1.24346	0.00142876	Dock8
ENSMUSG00000052160	1.04863	0.00796658	Pld4
ENSMUSG00000052353	2.68027	0.000497922	Cemip
ENSMUSG00000052387	-1.2111	0.000522555	Trpm3
ENSMUSG00000052392	2.25929	1.57209e-05	Acot4
ENSMUSG00000052397	1.10899	3.89389e-06	Ezr
ENSMUSG00000052544	-1.36628	4.43091e-07	St6galnac3
ENSMUSG00000052631	1.36458	9.58441e-06	Sh2d6
ENSMUSG00000052727	1.59245	1.70213e-08	Map1b
ENSMUSG00000052837	3.33033	0.00071447	Junb
ENSMUSG00000052921	-1.28508	1.87774e-06	Arhgef15
ENSMUSG00000052942	1.36281	0.00252186	Glis3
ENSMUSG00000052949	-1.03559	0.000224599	Rnf157
ENSMUSG00000053024	5.47203	1.47853e-18	Cntn2
ENSMUSG00000053025	1.73075	0.0201724	Sv2b
ENSMUSG00000053062	-1.38733	2.49078e-11	Jam2
ENSMUSG00000053101	1.86235	0.012057	Gpr141
ENSMUSG00000053113	1.29731	4.1769e-05	Socs3
ENSMUSG00000053166	-2.42969	0.00855583	Cdh22
ENSMUSG00000053168	2.56532	0.0124133	9030619P08Rik
ENSMUSG00000053368	-5.52311	2.72934e-06	Rxfp2
ENSMUSG00000053541	-2.45316	0.0427864	ENSMUSG00000053541
ENSMUSG00000053647	-1.07806	0.0313794	Gper1
ENSMUSG00000053746	1.20063	0.00522874	Ptrh1
ENSMUSG00000053819	1.16325	0.0003762	Camk2d
ENSMUSG00000053886	3.23932	1.24314e-40	Sh2d4a
ENSMUSG00000053909	3.99483	0.0167606	Rhox10
ENSMUSG00000054003	1.99895	1.13794e-06	Tdrd9
ENSMUSG00000054057	-1.18559	0.0186809	A930004D18Rik
ENSMUSG00000054074	-1.14159	0.0261192	Skida1
ENSMUSG00000054146	-5.3487	0.0283649	Krt15
ENSMUSG00000054277	1.74682	1.30409e-14	Arfgap3
ENSMUSG00000054293	-1.46246	0.0284663	P2ry10b
ENSMUSG00000054385	-3.30946	0.0415496	Ceacam2
ENSMUSG00000054404	-1.47618	6.11756e-06	Slfn5
ENSMUSG00000054435	-1.14676	0.000859865	Gimap4
ENSMUSG00000054477	-2.39704	4.2211e-13	Kcnn2
ENSMUSG00000054520	1.93218	7.76364e-13	Sh3bp2
ENSMUSG00000054659	-1.71883	4.20523e-06	Pm20d2
ENSMUSG00000054690	-1.13485	2.73169e-07	Emcn
ENSMUSG00000054752	1.08175	0.00259881	Fsd1l
ENSMUSG00000054855	1.2328	0.0153776	Rnd1
ENSMUSG00000054871	2.69429	2.65286e-16	Tmem158
ENSMUSG00000054889	3.77704	0.00469924	Dsp
ENSMUSG00000054958	-2.96931	0.000727522	Nt5c1a
ENSMUSG00000054978	-1.59423	1.19788e-06	Kbtbd13
ENSMUSG00000055022	-2.60617	4.64673e-05	Cntn1
ENSMUSG00000055114	3.04294	3.09187e-05	Anxa13
ENSMUSG00000055214	-1.28719	0.00120846	Pld5
ENSMUSG00000055235	2.56878	0.0182139	Wdr86
ENSMUSG00000055341	-1.23761	0.00142593	Zfp457
ENSMUSG00000055546	-2.42546	0.000880871	Timd4
ENSMUSG00000055639	-1.04464	0.00577148	Dach1
ENSMUSG00000056032	1.84745	4.63859e-07	ENSMUSG00000056032
ENSMUSG00000056043	-2.91728	1.37992e-09	Rgs9bp
ENSMUSG00000056054	2.56611	7.14038e-05	S100a8
ENSMUSG00000056313	-1.00549	0.000145741	Tcim
ENSMUSG00000056359	-1.38823	0.00139839	D830013O20Rik
ENSMUSG00000056367	-2.19481	5.94352e-06	Actr3b
ENSMUSG00000056492	-1.04835	0.000140733	Adgrf5
ENSMUSG00000056656	2.31217	0.00352709	Apol8
ENSMUSG00000056708	1.09007	7.67772e-05	Ier5
ENSMUSG00000056738	1.57878	0.0487845	A730036I17Rik
ENSMUSG00000056888	2.95436	1.1378e-05	Glipr1
ENSMUSG00000056973	-1.89566	6.25971e-07	Ces1d
ENSMUSG00000057123	-1.77165	7.53883e-08	Gja5
ENSMUSG00000057182	1.57177	0.00037907	Scn3a
ENSMUSG00000057191	1.46674	0.00111728	AB124611
ENSMUSG00000057280	1.51594	1.75628e-05	Musk
ENSMUSG00000057329	-1.27054	0.000865173	Bcl2
ENSMUSG00000057337	-1.0465	0.0105424	Chst3
ENSMUSG00000057604	1.09649	0.00113393	Lmcd1
ENSMUSG00000057606	1.48109	2.20414e-06	Colq
ENSMUSG00000057710	-1.43574	0.00383542	ENSMUSG00000057710
ENSMUSG00000057913	-4.40002	1.29063e-19	ENSMUSG00000057913
ENSMUSG00000057948	1.3576	0.027826	Unc13d
ENSMUSG00000058022	4.33469	0.00476369	Adtrp
ENSMUSG00000058207	3.75822	1.48113e-06	Serpina3k
ENSMUSG00000058297	1.62678	0.00100854	Spock2
ENSMUSG00000058354	-4.02847	0.0443798	Krt6a
ENSMUSG00000058498	1.94182	0.00480414	Rnf207
ENSMUSG00000058620	-1.37634	0.000924058	Adra2b
ENSMUSG00000058626	1.9678	0.000891265	Capn11
ENSMUSG00000058656	-1.40708	1.76187e-06	Samd12
ENSMUSG00000058728	3.80958	0.0152602	Cd300c
ENSMUSG00000058831	3.30818	2.85145e-08	Opn1sw
ENSMUSG00000058925	2.8207	2.65581e-07	Ccdc192
ENSMUSG00000058932	-2.76371	0.000397365	ENSMUSG00000058932
ENSMUSG00000058934	-3.871	0.00136972	ENSMUSG00000058934
ENSMUSG00000058966	-2.06207	1.42553e-09	Tlcd3b
ENSMUSG00000059027	-1.4705	0.000323154	ENSMUSG00000059027
ENSMUSG00000059108	2.60068	2.28952e-06	Ifitm6
ENSMUSG00000059430	-1.20076	0.0116562	Actg2
ENSMUSG00000059493	-1.02967	0.0130674	Nhs
ENSMUSG00000059741	-3.34036	0.000115431	Myl3
ENSMUSG00000059810	-1.02649	0.00046109	Rgs3
ENSMUSG00000060131	1.29035	0.0228955	Atp8b4
ENSMUSG00000060147	1.76505	1.51343e-14	Serpinb6a
ENSMUSG00000060183	-1.14138	0.00049589	Cxcl11
ENSMUSG00000060212	-1.70237	0.0102356	Pcnx2
ENSMUSG00000060224	1.44373	8.01367e-08	Pyroxd2
ENSMUSG00000060275	2.72147	0.0121872	Nrg2
ENSMUSG00000060311	2.86284	0.00268262	Mucl1
ENSMUSG00000060429	-1.27831	1.9049e-05	Sntb1
ENSMUSG00000060487	-1.38386	0.000883346	Samd5
ENSMUSG00000060512	-3.08168	4.23029e-11	0610040J01Rik
ENSMUSG00000060530	-1.902	0.000179399	2310069G16Rik
ENSMUSG00000060572	1.71074	0.0110076	Mfap2
ENSMUSG00000060586	1.31174	3.60113e-05	H2-Eb1
ENSMUSG00000060716	3.93541	4.60111e-21	Plekhh1
ENSMUSG00000060882	-2.54774	0.0270534	Kcnd2
ENSMUSG00000061086	2.28283	3.6278e-08	Myl4
ENSMUSG00000061100	1.47077	2.74194e-05	Retnla
ENSMUSG00000061126	-2.48081	1.34398e-08	Cyp4f39
ENSMUSG00000061353	-1.0498	1.63492e-05	Cxcl12
ENSMUSG00000061436	-1.04762	0.0494481	Hipk2
ENSMUSG00000061451	4.30205	4.90236e-11	Tmem151a
ENSMUSG00000061527	-5.97668	0.03195	Krt5
ENSMUSG00000061540	5.03769	0.00308036	Orm2
ENSMUSG00000061577	1.57212	0.00280625	Adgrg5
ENSMUSG00000061825	4.29495	1.45607e-15	Ces2c
ENSMUSG00000061877	-3.38093	1.89682e-11	BC048679
ENSMUSG00000061959	-2.03217	8.11758e-06	Ces1e
ENSMUSG00000062151	-1.46109	0.00646776	Unc13c
ENSMUSG00000062257	-1.31899	2.51747e-05	Opcml
ENSMUSG00000062278	-3.80514	0.0112099	Gm11562
ENSMUSG00000062312	1.42305	0.000125142	Erbb2
ENSMUSG00000062329	-1.14263	0.00362569	Cytl1
ENSMUSG00000062373	-1.06523	7.59731e-06	Tmem65
ENSMUSG00000062488	-2.47962	0.000804928	Ifit3b
ENSMUSG00000062542	-1.31036	0.0112754	Syt9
ENSMUSG00000062609	-1.65174	0.000526315	Kcnj15
ENSMUSG00000062661	1.20808	1.5808e-12	Ncs1
ENSMUSG00000062760	3.67039	8.14153e-33	Shisal1
ENSMUSG00000062960	-1.9232	1.4404e-09	Kdr
ENSMUSG00000062991	4.53097	0.000507166	Nrg1
ENSMUSG00000062995	-1.15711	3.73945e-06	Ica1
ENSMUSG00000063011	4.29371	2.09798e-39	Msln
ENSMUSG00000063018	-1.40318	0.0146332	ENSMUSG00000063018
ENSMUSG00000063060	-1.08452	0.00160004	Sox7
ENSMUSG00000063193	1.68153	0.00154158	Cd300lb
ENSMUSG00000063286	-1.22348	0.00488784	Gm8995
ENSMUSG00000063506	1.45559	0.00577603	Arhgap22
ENSMUSG00000063535	-1.51088	0.00390994	Zfp773
ENSMUSG00000063564	1.02911	0.00455883	Col23a1
ENSMUSG00000063632	6.1575	6.7606e-65	Sox11
ENSMUSG00000063821	1.87734	2.19915e-07	Dupd1
ENSMUSG00000064179	1.74029	0.00191632	Tnnt1
ENSMUSG00000064202	-1.06853	0.00997822	Spata6l
ENSMUSG00000064246	1.19708	0.0351711	Chil1
ENSMUSG00000064262	-1.16803	1.6261e-05	Gimap8
ENSMUSG00000064267	1.35734	0.0418227	Hvcn1
ENSMUSG00000064280	-1.25915	0.00211269	Ccdc146
ENSMUSG00000064342	-1.63618	2.2333e-07	ENSMUSG00000064342
ENSMUSG00000064344	-1.40393	0.000386485	ENSMUSG00000064344
ENSMUSG00000064648	-3.55763	0.0466772	Gm23303
ENSMUSG00000064918	3.40665	0.0337951	Gm22571
ENSMUSG00000065444	2.67448	0.0245577	Mir27a
ENSMUSG00000065559	3.96968	0.0121714	Mir206
ENSMUSG00000066000	-1.20211	5.78794e-05	Zfp979
ENSMUSG00000066319	-1.23626	0.00601857	Rtp3
ENSMUSG00000066361	1.73	0.00276199	Serpina3c
ENSMUSG00000066363	3.36054	1.2054e-07	Serpina3f
ENSMUSG00000066510	4.48614	0.00165761	Ankdd1a
ENSMUSG00000066705	1.08679	0.000581916	Fxyd6
ENSMUSG00000067071	1.00422	0.00417185	Hes6
ENSMUSG00000067158	-1.21382	0.010492	Col4a4
ENSMUSG00000067242	-1.8781	0.00070344	Lgi1
ENSMUSG00000067586	-1.25026	5.17705e-06	S1pr3
ENSMUSG00000067591	-1.43041	0.0360347	Klra3
ENSMUSG00000068036	-1.24652	3.19382e-07	Afdn
ENSMUSG00000068037	1.17438	0.0270534	Mas1
ENSMUSG00000068079	-1.75717	0.00105152	Tcf15
ENSMUSG00000068114	1.10119	1.96001e-06	Ccdc134
ENSMUSG00000068115	1.11868	0.00863133	Ninl
ENSMUSG00000068220	1.2722	4.58911e-10	Lgals1
ENSMUSG00000068231	4.39612	0.00621338	Vmn1r43
ENSMUSG00000068245	-1.49754	0.00107463	Phf11d
ENSMUSG00000068270	-1.32283	3.91763e-07	Shroom4
ENSMUSG00000068373	-2.58401	1.26974e-10	D430041D05Rik
ENSMUSG00000068547	2.8089	0.00271794	Clca4a
ENSMUSG00000068740	-1.05384	0.00618342	Celsr2
ENSMUSG00000068748	-1.94064	0.00229043	Ptprz1
ENSMUSG00000069184	-1.03545	0.00862791	Zfp72
ENSMUSG00000069372	3.66308	2.57002e-17	Ctxn3
ENSMUSG00000069515	1.54831	0.000602253	Lyz1
ENSMUSG00000069516	1.11548	0.0272059	Lyz2
ENSMUSG00000069806	-1.04856	0.0169374	Cacng7
ENSMUSG00000069892	-2.0253	0.009036	9930111J21Rik2
ENSMUSG00000069911	1.97721	2.32514e-06	Insyn2b
ENSMUSG00000070304	-1.02643	0.00471703	Scn2b
ENSMUSG00000070366	-1.0601	0.00169721	Plpp4
ENSMUSG00000070462	1.10542	8.07408e-05	Tlnrd1
ENSMUSG00000070476	-1.00236	9.46671e-05	Fam217b
ENSMUSG00000070498	-2.26138	1.46282e-05	Tmem132b
ENSMUSG00000070570	1.53201	0.000167165	Slc17a7
ENSMUSG00000070643	-1.16172	0.0235601	Sox13
ENSMUSG00000070691	1.78997	0.0378155	Runx3
ENSMUSG00000070780	1.98062	0.00295715	Rbm47
ENSMUSG00000070822	1.15345	4.57469e-05	Zscan18
ENSMUSG00000070867	-1.07316	8.29031e-07	Trabd2b
ENSMUSG00000071104	2.01906	6.79778e-06	Ccdc110
ENSMUSG00000071178	-1.1573	0.030691	Serpina1b
ENSMUSG00000071192	1.46522	0.0109274	Wfikkn1
ENSMUSG00000071347	-1.15408	0.000178437	C1qtnf9
ENSMUSG00000071392	3.79154	5.7173e-07	Ect2l
ENSMUSG00000071424	-3.89526	0.00796658	Grid2
ENSMUSG00000071547	-1.45154	0.00782567	Nt5dc2
ENSMUSG00000071552	4.87323	0.000168301	Tigit
ENSMUSG00000072214	1.36608	0.000754571	Septin5
ENSMUSG00000072596	2.47743	1.51656e-06	Ear2
ENSMUSG00000072778	3.48509	0.0391446	Vmn2r27
ENSMUSG00000072812	4.20854	2.42994e-36	ENSMUSG00000072812
ENSMUSG00000072825	1.108	0.00229794	Cep170b
ENSMUSG00000072878	-2.49326	0.0447722	1700123L14Rik
ENSMUSG00000072945	6.04904	2.98607e-08	Ripply1
ENSMUSG00000072964	1.32582	0.000204124	Bhlhb9
ENSMUSG00000073155	1.00115	0.00158597	1810058I24Rik
ENSMUSG00000073413	-1.8669	0.0358466	Ly6g6d
ENSMUSG00000073421	1.41146	9.43946e-05	H2-Ab1
ENSMUSG00000073433	2.28585	7.43504e-08	Arhgdig
ENSMUSG00000073530	2.82445	0.000870485	Pappa2
ENSMUSG00000073532	-1.29441	1.58875e-05	ENSMUSG00000073532
ENSMUSG00000073598	1.2984	0.0149608	1700066B19Rik
ENSMUSG00000073684	1.61271	1.93907e-08	Faap20
ENSMUSG00000073730	3.88054	4.20505e-18	Ppp1r14bl
ENSMUSG00000073787	1.31666	0.00272335	Gm10575
ENSMUSG00000073988	-1.21847	0.0370061	Ttpa
ENSMUSG00000074001	1.2136	0.00188072	Klhl40
ENSMUSG00000074203	1.97323	0.00266332	G430095P16Rik
ENSMUSG00000074264	-1.03187	0.00172914	Amy1
ENSMUSG00000074272	-1.27167	0.000311792	Ceacam1
ENSMUSG00000074452	3.24923	0.0336236	Pate2
ENSMUSG00000074505	-1.92551	7.86403e-08	Fat3
ENSMUSG00000074623	-1.32557	0.00303454	Gm826
ENSMUSG00000074738	1.12794	0.000156919	Fndc10
ENSMUSG00000074793	-1.09326	0.00425263	Hspa12b
ENSMUSG00000074912	-1.09994	0.00254519	Gm14207
ENSMUSG00000074971	1.40502	6.63037e-05	Fibin
ENSMUSG00000075010	-1.02629	0.000114074	AW112010
ENSMUSG00000075027	-2.05978	0.0233937	4631405J19Rik
ENSMUSG00000075033	1.06119	0.019812	Nxpe3
ENSMUSG00000075184	-2.77984	0.0477069	F930017D23Rik
ENSMUSG00000075232	-3.15346	9.64866e-24	Amd1
ENSMUSG00000075330	2.51496	1.69115e-09	A930003A15Rik
ENSMUSG00000076431	1.50193	4.97586e-08	Sox4
ENSMUSG00000076441	1.96892	4.42366e-07	Ass1
ENSMUSG00000076617	-3.36928	5.0672e-19	Ighm
ENSMUSG00000078154	1.61316	0.0459541	Gm12184
ENSMUSG00000078202	-1.29994	0.00181241	Nrarp
ENSMUSG00000078234	3.55771	9.99676e-09	Klhdc7a
ENSMUSG00000078307	-2.10143	0.00556454	AI593442
ENSMUSG00000078486	-1.22367	0.00123493	Perm1
ENSMUSG00000078496	-1.3848	0.0371343	Zfp982
ENSMUSG00000078648	-1.42728	0.000145393	Gm17546
ENSMUSG00000078719	-1.6868	0.0373777	Msmp
ENSMUSG00000078771	1.56645	3.58369e-19	Evi2a
ENSMUSG00000078915	2.66649	0.00944436	ENSMUSG00000078915
ENSMUSG00000079012	3.9397	3.56744e-12	Serpina3m
ENSMUSG00000079071	-1.38853	1.58224e-07	Slc28a2b
ENSMUSG00000079243	1.3057	0.00803009	Xirp1
ENSMUSG00000079293	1.38535	0.00712062	Clec7a
ENSMUSG00000079298	4.24467	0.00194793	Klrb1b
ENSMUSG00000079428	2.02151	4.23359e-05	Tceal7
ENSMUSG00000079471	5.91577	6.47526e-10	Mymx
ENSMUSG00000079547	1.52983	9.41835e-06	H2-DMb1
ENSMUSG00000079559	1.32503	0.000752119	Colca2
ENSMUSG00000079669	1.22059	0.00528331	Gm17396
ENSMUSG00000079845	4.43076	0.0117886	Xlr4a
ENSMUSG00000081194	-1.10096	0.0187559	Gm8424
ENSMUSG00000081650	-1.81194	0.0394316	ENSMUSG00000081650
ENSMUSG00000081890	5.35493	2.18351e-05	ENSMUSG00000081890
ENSMUSG00000082082	-1.93962	0.00268262	ENSMUSG00000082082
ENSMUSG00000082361	-1.13021	0.0130158	Btc
ENSMUSG00000082536	1.63851	4.41513e-06	ENSMUSG00000082536
ENSMUSG00000083579	-3.33247	0.0485028	ENSMUSG00000083579
ENSMUSG00000083823	-2.81434	0.010825	ENSMUSG00000083823
ENSMUSG00000084169	-3.56227	0.00221603	ENSMUSG00000084169
ENSMUSG00000084797	1.77844	0.0186598	ENSMUSG00000084797
ENSMUSG00000084819	-1.54119	0.00615574	Gm11967
ENSMUSG00000084826	1.57109	0.0395267	AI847159
ENSMUSG00000084839	-2.29982	5.32909e-08	ENSMUSG00000084839
ENSMUSG00000084850	3.34086	1.38049e-06	Gm12092
ENSMUSG00000084883	-1.86208	8.48634e-07	Ccdc85c
ENSMUSG00000084904	-1.08214	0.00245364	Gm14827
ENSMUSG00000084939	3.46621	1.0242e-21	ENSMUSG00000084939
ENSMUSG00000084940	5.22858	6.59834e-08	ENSMUSG00000084940
ENSMUSG00000084942	-3.33718	4.74411e-06	ENSMUSG00000084942
ENSMUSG00000085001	3.88858	0.00318245	ENSMUSG00000085001
ENSMUSG00000085095	1.47365	0.0100438	ENSMUSG00000085095
ENSMUSG00000085156	1.28721	0.00551464	Snhg15
ENSMUSG00000085201	-1.24976	0.0182789	ENSMUSG00000085201
ENSMUSG00000085260	1.10287	0.0327875	Med9os
ENSMUSG00000085272	4.48515	6.67028e-20	Sbk3
ENSMUSG00000085382	-1.03165	0.00581515	Gm13861
ENSMUSG00000085419	1.23324	0.00852134	ENSMUSG00000085419
ENSMUSG00000085440	5.32244	3.1455e-05	Sorbs2os
ENSMUSG00000085457	2.19086	1.6384e-09	1110046J04Rik
ENSMUSG00000085519	2.39273	0.00298317	ENSMUSG00000085519
ENSMUSG00000085604	2.47251	0.000193454	ENSMUSG00000085604
ENSMUSG00000085755	2.23578	0.000164535	ENSMUSG00000085755
ENSMUSG00000085772	2.91988	1.45699e-10	D630024D03Rik
ENSMUSG00000085873	1.84874	0.00807767	ENSMUSG00000085873
ENSMUSG00000085980	4.16709	2.0795e-05	Gm12408
ENSMUSG00000086134	1.73491	0.00522874	Gm16159
ENSMUSG00000086177	-5.20355	7.98406e-05	ENSMUSG00000086177
ENSMUSG00000086219	5.59749	6.67144e-59	Srrm4os
ENSMUSG00000086231	4.44551	0.000918802	ENSMUSG00000086231
ENSMUSG00000086287	1.15593	0.0261688	Gm15972
ENSMUSG00000086291	1.80608	0.037899	ENSMUSG00000086291
ENSMUSG00000086322	5.16335	9.0092e-05	E130218I03Rik
ENSMUSG00000086474	1.47198	0.0277249	ENSMUSG00000086474
ENSMUSG00000086534	-1.99841	0.00881795	ENSMUSG00000086534
ENSMUSG00000086554	2.20042	0.0128398	9530034E10Rik
ENSMUSG00000086564	6.64866	1.08836e-09	Cd101
ENSMUSG00000086578	8.14047	2.91441e-14	ENSMUSG00000086578
ENSMUSG00000086584	-2.08776	8.94443e-09	ENSMUSG00000086584
ENSMUSG00000086592	4.52339	9.81702e-07	ENSMUSG00000086592
ENSMUSG00000086652	1.43662	9.11505e-06	ENSMUSG00000086652
ENSMUSG00000086670	-1.08488	0.0434366	ENSMUSG00000086670
ENSMUSG00000086716	4.75771	0.000196628	ENSMUSG00000086716
ENSMUSG00000086765	1.10045	0.0280279	Gm11827
ENSMUSG00000086825	1.19157	0.00474276	ENSMUSG00000086825
ENSMUSG00000086863	-3.25572	0.0226408	Gm15543
ENSMUSG00000086866	1.29105	0.00112106	ENSMUSG00000086866
ENSMUSG00000086916	3.3001	0.0355121	ENSMUSG00000086916
ENSMUSG00000087006	2.30344	5.86493e-07	Gm13889
ENSMUSG00000087038	2.6206	2.59005e-08	2900079G21Rik
ENSMUSG00000087042	-1.34941	0.0155267	ENSMUSG00000087042
ENSMUSG00000087051	-1.9298	0.0482523	ENSMUSG00000087051
ENSMUSG00000087054	3.10495	0.0476679	ENSMUSG00000087054
ENSMUSG00000087080	-1.61346	0.00148066	ENSMUSG00000087080
ENSMUSG00000087132	3.9638	0.044415	A930001C03Rik
ENSMUSG00000087168	-1.16478	0.036287	ENSMUSG00000087168
ENSMUSG00000087231	1.1049	0.00327087	E230016M11Rik
ENSMUSG00000087236	2.13547	0.000732257	Kif28
ENSMUSG00000087265	5.24183	0.000112805	ENSMUSG00000087265
ENSMUSG00000087366	-1.45677	1.09255e-06	ENSMUSG00000087366
ENSMUSG00000087410	-1.86229	8.81739e-12	2310065F04Rik
ENSMUSG00000087440	-1.00799	0.00710123	4930577N17Rik
ENSMUSG00000087579	1.32883	0.000147428	Hectd2os
ENSMUSG00000087591	5.30292	1.19096e-05	Gm14635
ENSMUSG00000087624	1.89091	0.000276852	ENSMUSG00000087624
ENSMUSG00000088872	-2.99261	0.000225914	ENSMUSG00000088872
ENSMUSG00000089633	-1.99837	1.77364e-07	A230009B12Rik
ENSMUSG00000089656	-1.68666	0.0186468	ENSMUSG00000089656
ENSMUSG00000089706	2.53029	3.09837e-08	B230216N24Rik
ENSMUSG00000089789	-3.22258	0.0239253	Rdh1
ENSMUSG00000089984	3.0249	1.06569e-13	Fbxo24
ENSMUSG00000090084	1.23587	0.00987693	Srpx
ENSMUSG00000090088	2.35042	5.13502e-08	Gm15934
ENSMUSG00000090122	3.55872	1.35332e-16	Kcne1l
ENSMUSG00000090151	2.97714	0.00892715	ENSMUSG00000090151
ENSMUSG00000090157	-1.39865	0.0268735	Fam78a
ENSMUSG00000090215	-1.0976	0.0326693	Trim34b
ENSMUSG00000090222	-1.80141	0.000329949	ENSMUSG00000090222
ENSMUSG00000090486	4.53034	0.00243872	ENSMUSG00000090486
ENSMUSG00000090673	1.00394	0.0152687	ENSMUSG00000090673
ENSMUSG00000090733	1.45039	0.0393776	Rps27
ENSMUSG00000090778	-1.14547	5.97784e-06	ENSMUSG00000090778
ENSMUSG00000090877	1.87661	0.000186784	Hspa1b
ENSMUSG00000091078	-3.4849	0.00258218	ENSMUSG00000091078
ENSMUSG00000091337	1.00189	1.88576e-05	Eid1
ENSMUSG00000091366	-1.26761	0.0339039	ENSMUSG00000091366
ENSMUSG00000091636	4.30939	0.0276831	Akain1
ENSMUSG00000091898	2.0404	0.000159845	Tnnc1
ENSMUSG00000091968	2.08035	0.016428	ENSMUSG00000091968
ENSMUSG00000091971	1.89649	6.63246e-07	Hspa1a
ENSMUSG00000091996	-2.20645	3.54939e-05	BC049352
ENSMUSG00000092035	1.373	0.000622321	Peg10
ENSMUSG00000092171	-4.65813	1.49908e-06	4833427F10Rik
ENSMUSG00000092201	-3.65425	3.82171e-06	ENSMUSG00000092201
ENSMUSG00000092286	-2.67681	0.0415496	ENSMUSG00000092286
ENSMUSG00000092397	-3.59128	0.00128135	C130080G10Rik
ENSMUSG00000092483	-3.99507	0.00767824	ENSMUSG00000092483
ENSMUSG00000092569	-1.59682	3.85715e-06	ENSMUSG00000092569
ENSMUSG00000093553	1.47046	0.0144852	ENSMUSG00000093553
ENSMUSG00000095079	-1.63169	0.00152485	Igha
ENSMUSG00000096944	1.12423	4.0269e-05	ENSMUSG00000096944
ENSMUSG00000096957	-1.44226	1.36437e-05	E230013L22Rik
ENSMUSG00000096971	-1.35929	1.5711e-05	4930556M19Rik
ENSMUSG00000097016	3.94454	0.00665835	Gm53174
ENSMUSG00000097039	1.52037	1.29515e-05	Pvt1
ENSMUSG00000097047	1.09888	0.000312106	1110020A21Rik
ENSMUSG00000097081	1.75801	0.0383049	ENSMUSG00000097081
ENSMUSG00000097107	4.47044	0.000539527	ENSMUSG00000097107
ENSMUSG00000097139	4.46819	0.00577603	ENSMUSG00000097139
ENSMUSG00000097184	-1.43803	2.66767e-05	4632428C04Rik
ENSMUSG00000097282	3.2869	0.000269659	ENSMUSG00000097282
ENSMUSG00000097296	1.81752	2.80965e-10	ENSMUSG00000097296
ENSMUSG00000097307	-4.34896	0.0147884	ENSMUSG00000097307
ENSMUSG00000097378	2.77901	0.00227512	B230208H11Rik
ENSMUSG00000097391	-1.08775	0.0109866	Mirg
ENSMUSG00000097451	-1.67871	0.000196628	ENSMUSG00000097451
ENSMUSG00000097459	-1.17173	0.0315872	ENSMUSG00000097459
ENSMUSG00000097574	1.20198	0.0150235	C920006O11Rik
ENSMUSG00000097587	2.61458	0.0111427	4930578M01Rik
ENSMUSG00000097603	2.29778	0.00194105	ENSMUSG00000097603
ENSMUSG00000097636	3.52686	0.00836772	ENSMUSG00000097636
ENSMUSG00000097645	2.22199	0.00528331	ENSMUSG00000097645
ENSMUSG00000097724	2.39093	0.0103547	ENSMUSG00000097724
ENSMUSG00000097727	-1.6611	0.0116408	F630040K05Rik
ENSMUSG00000097825	-2.84716	0.00123572	9630001P10Rik
ENSMUSG00000097848	2.55911	0.000135368	Gm807
ENSMUSG00000097912	2.3903	0.000332905	ENSMUSG00000097912
ENSMUSG00000097915	-1.21541	0.00393378	A330009N23Rik
ENSMUSG00000097960	1.44581	1.99707e-05	A330074K22Rik
ENSMUSG00000099137	1.70917	0.000573225	ENSMUSG00000099137
ENSMUSG00000099143	2.48979	0.00159862	ENSMUSG00000099143
ENSMUSG00000099162	-6.03331	0.00561119	ENSMUSG00000099162
ENSMUSG00000099338	1.49359	0.00046109	ENSMUSG00000099338
ENSMUSG00000099364	4.90716	5.09698e-27	ENSMUSG00000099364
ENSMUSG00000099375	-1.04413	0.0241848	ENSMUSG00000099375
ENSMUSG00000099413	4.38436	2.46468e-08	Gm17767
ENSMUSG00000099552	-1.14154	0.00606363	ENSMUSG00000099552
ENSMUSG00000099760	1.46465	0.0186809	ENSMUSG00000099760
ENSMUSG00000099906	5.33852	3.07848e-50	Lincmd1
ENSMUSG00000100147	-1.32893	0.0191157	1700047M11Rik
ENSMUSG00000100457	-1.47252	9.62479e-05	D830032E09Rik
ENSMUSG00000100546	2.69212	0.00349823	ENSMUSG00000100546
ENSMUSG00000100550	-1.45854	0.000167402	2310039L15Rik
ENSMUSG00000100658	-1.46764	0.0212116	ENSMUSG00000100658
ENSMUSG00000100681	-2.23594	0.0481753	1700064J06Rik
ENSMUSG00000100685	-1.17772	0.0233393	ENSMUSG00000100685
ENSMUSG00000100807	-1.04725	0.0120153	ENSMUSG00000100807
ENSMUSG00000100813	-1.51071	0.0490398	ENSMUSG00000100813
ENSMUSG00000100865	1.43086	0.0313178	Gm9320
ENSMUSG00000101009	4.19997	0.00299768	1700108F19Rik
ENSMUSG00000101086	-1.82898	9.34784e-14	ENSMUSG00000101086
ENSMUSG00000101133	-1.9872	0.0151117	ENSMUSG00000101133
ENSMUSG00000101174	-1.31866	0.0160897	Hoxd4
ENSMUSG00000101227	3.5677	5.25036e-08	ENSMUSG00000101227
ENSMUSG00000101389	1.16013	0.0320092	Ms4a4a
ENSMUSG00000101693	-1.71811	0.00496024	Gm19461
ENSMUSG00000101746	2.5747	2.29112e-05	2310043L19Rik
ENSMUSG00000102018	1.87356	0.0026043	Iqank1
ENSMUSG00000102070	-1.59279	0.00137497	ENSMUSG00000102070
ENSMUSG00000102095	3.75368	0.038218	ENSMUSG00000102095
ENSMUSG00000102098	-3.00873	2.13393e-05	2310016D03Rik
ENSMUSG00000102112	-2.11561	0.00270245	1810041H14Rik
ENSMUSG00000102252	-1.32739	1.21633e-11	Snrpn
ENSMUSG00000102437	-3.54937	0.0150476	ENSMUSG00000102437
ENSMUSG00000102813	1.07377	0.0104635	ENSMUSG00000102813
ENSMUSG00000103292	2.36778	5.49632e-05	ENSMUSG00000103292
ENSMUSG00000103308	4.172	6.58345e-06	ENSMUSG00000103308
ENSMUSG00000103309	1.80757	0.0264611	ENSMUSG00000103309
ENSMUSG00000103441	1.24197	0.0139539	ENSMUSG00000103441
ENSMUSG00000103593	2.22793	0.000865173	ENSMUSG00000103593
ENSMUSG00000103961	-4.0811	0.0212248	ENSMUSG00000103961
ENSMUSG00000104348	-1.15111	0.0114106	ENSMUSG00000104348
ENSMUSG00000104459	-1.33684	0.00163722	ENSMUSG00000104459
ENSMUSG00000104694	1.92011	0.00150883	ENSMUSG00000104694
ENSMUSG00000104765	2.83054	0.000397365	ENSMUSG00000104765
ENSMUSG00000104835	1.95353	0.0435423	Gm5547
ENSMUSG00000104876	4.82558	4.65512e-12	ENSMUSG00000104876
ENSMUSG00000104945	5.27969	6.15558e-06	Gm35715
ENSMUSG00000105127	2.75714	0.000360428	ENSMUSG00000105127
ENSMUSG00000105139	2.09641	1.15248e-07	ENSMUSG00000105139
ENSMUSG00000105168	1.09768	0.0279167	ENSMUSG00000105168
ENSMUSG00000105444	1.71181	0.00208987	ENSMUSG00000105444
ENSMUSG00000105814	1.38096	0.00763715	Mir703
ENSMUSG00000105895	-1.18048	0.00739793	ENSMUSG00000105895
ENSMUSG00000105940	3.32677	0.046939	ENSMUSG00000105940
ENSMUSG00000106116	3.85835	0.00807767	Gm18830
ENSMUSG00000106357	2.418	0.00114129	Gm8013
ENSMUSG00000106583	3.54352	0.0149434	4930447N08Rik
ENSMUSG00000106734	-1.12681	0.00623496	ENSMUSG00000106734
ENSMUSG00000107017	-1.19779	0.0171011	ENSMUSG00000107017
ENSMUSG00000107134	-1.39677	0.0378689	ENSMUSG00000107134
ENSMUSG00000107215	-3.30523	0.00208778	ENSMUSG00000107215
ENSMUSG00000107244	-1.61058	0.0196689	ENSMUSG00000107244
ENSMUSG00000107271	3.26257	0.0467105	ENSMUSG00000107271
ENSMUSG00000107439	4.13755	0.00065707	ENSMUSG00000107439
ENSMUSG00000107634	3.89335	0.0241246	ENSMUSG00000107634
ENSMUSG00000107728	-1.20734	0.000202854	ENSMUSG00000107728
ENSMUSG00000107750	3.89975	0.0277249	ENSMUSG00000107750
ENSMUSG00000108161	4.98421	9.23664e-09	ENSMUSG00000108161
ENSMUSG00000108196	4.93119	0.000382711	ENSMUSG00000108196
ENSMUSG00000108280	3.20064	0.0455582	ENSMUSG00000108280
ENSMUSG00000108322	1.39372	0.00148753	5430431A17Rik
ENSMUSG00000108468	4.25204	0.0123039	Gm30459
ENSMUSG00000108634	2.08157	0.000263164	ENSMUSG00000108634
ENSMUSG00000108726	-1.34095	1.32568e-08	ENSMUSG00000108726
ENSMUSG00000108763	3.19055	0.0047243	Gm36028
ENSMUSG00000108896	-1.44995	0.0133125	ENSMUSG00000108896
ENSMUSG00000109015	1.05771	0.0233442	ENSMUSG00000109015
ENSMUSG00000109049	6.44752	1.22562e-08	ENSMUSG00000109049
ENSMUSG00000109134	-1.5702	0.0101959	ENSMUSG00000109134
ENSMUSG00000109157	1.75898	0.0279532	ENSMUSG00000109157
ENSMUSG00000109198	1.36792	0.000365537	ENSMUSG00000109198
ENSMUSG00000109232	-1.73151	0.00738895	ENSMUSG00000109232
ENSMUSG00000109255	1.10604	0.0372007	Gm7407
ENSMUSG00000109341	5.05879	8.9357e-06	ENSMUSG00000109341
ENSMUSG00000109371	-2.74907	0.0315719	ENSMUSG00000109371
ENSMUSG00000109498	1.27326	0.0308637	ENSMUSG00000109498
ENSMUSG00000109695	-1.25433	7.37674e-05	Gm31166
ENSMUSG00000109783	-1.40733	0.000351638	ENSMUSG00000109783
ENSMUSG00000109962	2.38179	2.75599e-09	ENSMUSG00000109962
ENSMUSG00000110071	1.9248	3.3679e-05	ENSMUSG00000110071
ENSMUSG00000110125	3.14151	5.83819e-05	Gm33148
ENSMUSG00000110177	3.58852	0.0121708	Gm6524
ENSMUSG00000110179	-1.91871	0.0351599	Gm39168
ENSMUSG00000110353	-2.22558	1.79843e-10	Gm33543
ENSMUSG00000110397	4.62013	0.000396766	ENSMUSG00000110397
ENSMUSG00000110408	3.31678	0.00681402	ENSMUSG00000110408
ENSMUSG00000110489	2.33917	3.048e-07	ENSMUSG00000110489
ENSMUSG00000110580	-1.63912	0.00146338	ENSMUSG00000110580
ENSMUSG00000110588	2.52902	0.000416147	ENSMUSG00000110588
ENSMUSG00000110597	5.57546	1.50817e-05	ENSMUSG00000110597
ENSMUSG00000110626	2.24561	0.00329551	ENSMUSG00000110626
ENSMUSG00000110652	1.41047	0.0338949	Gm33023
ENSMUSG00000110656	1.61178	0.0205666	Gm20735
ENSMUSG00000110682	1.789	0.0218917	A530010L16Rik
ENSMUSG00000110710	1.96364	0.00749863	ENSMUSG00000110710
ENSMUSG00000111045	4.16305	0.00363188	ENSMUSG00000111045
ENSMUSG00000111086	4.66092	4.8586e-05	ENSMUSG00000111086
ENSMUSG00000111203	-1.2592	0.000924058	ENSMUSG00000111203
ENSMUSG00000111254	2.04338	0.0236738	ENSMUSG00000111254
ENSMUSG00000111283	-2.1311	0.0155267	ENSMUSG00000111283
ENSMUSG00000111293	2.43037	6.25971e-07	ENSMUSG00000111293
ENSMUSG00000111377	-1.40121	0.0102588	ENSMUSG00000111377
ENSMUSG00000111399	-3.23665	0.00900157	ENSMUSG00000111399
ENSMUSG00000111422	-1.88546	0.00758151	1700027J07Rik
ENSMUSG00000111531	-1.1281	0.00552479	Gm32688
ENSMUSG00000111709	4.51737	0.0026563	Gm3776
ENSMUSG00000111774	4.61352	0.00119319	ENSMUSG00000111774
ENSMUSG00000112023	1.20283	0.0262751	Lilrb4b
ENSMUSG00000112058	3.44411	0.000603936	ENSMUSG00000112058
ENSMUSG00000112080	3.76981	0.00148294	ENSMUSG00000112080
ENSMUSG00000112213	-3.25735	7.84931e-06	ENSMUSG00000112213
ENSMUSG00000112233	5.05324	5.60568e-05	ENSMUSG00000112233
ENSMUSG00000112276	2.89405	0.000410745	ENSMUSG00000112276
ENSMUSG00000112442	1.96423	0.0131094	ENSMUSG00000112442
ENSMUSG00000112533	6.04386	1.72192e-06	Gm20758
ENSMUSG00000112593	-2.20296	1.98549e-08	ENSMUSG00000112593
ENSMUSG00000112739	-2.52281	8.95512e-08	Gm20597
ENSMUSG00000112803	2.94811	8.31254e-08	ENSMUSG00000112803
ENSMUSG00000112854	2.72189	0.00243188	Gm38403
ENSMUSG00000112858	-2.54154	1.98052e-06	Rnf212b
ENSMUSG00000112977	-3.74673	0.0251267	ENSMUSG00000112977
ENSMUSG00000112983	1.52676	0.00672306	ENSMUSG00000112983
ENSMUSG00000113017	3.91402	0.0106799	ENSMUSG00000113017
ENSMUSG00000113035	2.00959	0.00955136	5830428M24Rik
ENSMUSG00000113101	4.62124	8.09764e-09	ENSMUSG00000113101
ENSMUSG00000113128	3.67969	0.0430778	ENSMUSG00000113128
ENSMUSG00000113184	2.66555	0.00612016	ENSMUSG00000113184
ENSMUSG00000113334	-2.08451	0.00161852	ENSMUSG00000113334
ENSMUSG00000113389	1.39365	0.0196031	ENSMUSG00000113389
ENSMUSG00000113586	2.97997	4.29476e-09	ENSMUSG00000113586
ENSMUSG00000113634	2.95488	0.000161847	Gm36756
ENSMUSG00000113739	3.06667	5.27652e-08	ENSMUSG00000113739
ENSMUSG00000113853	2.97915	0.00378552	ENSMUSG00000113853
ENSMUSG00000114019	-1.31432	0.000224599	ENSMUSG00000114019
ENSMUSG00000114274	3.76392	0.0110589	Gm35333
ENSMUSG00000114276	4.37172	0.00336716	ENSMUSG00000114276
ENSMUSG00000114388	3.16719	0.00485978	ENSMUSG00000114388
ENSMUSG00000114439	7.96191	3.72509e-19	ENSMUSG00000114439
ENSMUSG00000114452	1.39048	0.00163921	ENSMUSG00000114452
ENSMUSG00000114488	-1.55996	0.0305778	Gm5802
ENSMUSG00000114493	1.77862	0.010961	ENSMUSG00000114493
ENSMUSG00000114596	6.10333	2.1644e-07	ENSMUSG00000114596
ENSMUSG00000114654	4.00883	0.0024907	ENSMUSG00000114654
ENSMUSG00000114822	6.0483	8.17392e-23	Gm4813
ENSMUSG00000114838	4.11779	0.00606358	ENSMUSG00000114838
ENSMUSG00000115009	4.99595	6.49856e-08	ENSMUSG00000115009
ENSMUSG00000115212	2.05401	0.00455883	Gm8417
ENSMUSG00000115276	1.06015	0.011909	ENSMUSG00000115276
ENSMUSG00000115326	3.0645	3.14324e-08	Gm35019
ENSMUSG00000115405	4.82471	1.24802e-05	ENSMUSG00000115405
ENSMUSG00000115709	3.364	2.44434e-05	4930431P22Rik
ENSMUSG00000115724	4.5215	0.0215043	ENSMUSG00000115724
ENSMUSG00000115852	2.56052	7.67081e-06	ENSMUSG00000115852
ENSMUSG00000115869	1.66247	4.9607e-08	Gm31814
ENSMUSG00000115970	-3.04125	5.85734e-15	8430426J06Rik
ENSMUSG00000116066	-1.84787	2.54195e-11	ENSMUSG00000116066
ENSMUSG00000116114	2.62305	1.22624e-10	ENSMUSG00000116114
ENSMUSG00000116173	3.11633	0.000905984	ENSMUSG00000116173
ENSMUSG00000116270	5.50055	2.27166e-05	Gm1600
ENSMUSG00000116295	-2.19305	0.00139425	Gm32885
ENSMUSG00000116355	1.25381	0.0216279	ENSMUSG00000116355
ENSMUSG00000116657	3.94045	0.00271753	ENSMUSG00000116657
ENSMUSG00000116665	-4.32611	0.000319279	E130310I04Rik
ENSMUSG00000116879	-1.69697	1.4359e-08	ENSMUSG00000116879
ENSMUSG00000116903	-1.31291	0.0001336	Gm19522
ENSMUSG00000116946	2.45865	1.63158e-08	ENSMUSG00000116946
ENSMUSG00000117007	3.44148	0.00762834	ENSMUSG00000117007
ENSMUSG00000117263	-1.2946	0.00482452	ENSMUSG00000117263
ENSMUSG00000117355	4.89461	1.63158e-08	ENSMUSG00000117355
ENSMUSG00000117365	2.34708	0.00213419	ENSMUSG00000117365
ENSMUSG00000117508	3.76998	2.39082e-23	ENSMUSG00000117508
ENSMUSG00000117519	2.6531	0.00343462	ENSMUSG00000117519
ENSMUSG00000117545	-1.95355	0.000602859	Gm30794
ENSMUSG00000117560	4.63592	0.00111728	Gm31759
ENSMUSG00000117642	-3.69236	0.00120948	ENSMUSG00000117642
ENSMUSG00000117664	2.89144	0.000682686	ENSMUSG00000117664
ENSMUSG00000117692	4.77479	0.00404224	ENSMUSG00000117692
ENSMUSG00000117721	3.36483	4.14265e-18	ENSMUSG00000117721
ENSMUSG00000117770	2.48627	0.000382711	ENSMUSG00000117770
ENSMUSG00000117822	1.53259	7.70423e-10	Eef1a1-ps1
ENSMUSG00000117864	6.11489	6.01325e-18	Gm19500
ENSMUSG00000117879	6.95095	2.57955e-10	ENSMUSG00000117879
ENSMUSG00000117901	2.19322	0.00645423	ENSMUSG00000117901
ENSMUSG00000117959	1.17921	0.0150814	ENSMUSG00000117959
ENSMUSG00000117980	5.45577	8.08155e-06	ENSMUSG00000117980
ENSMUSG00000118010	3.6934	0.0245577	ENSMUSG00000118010
ENSMUSG00000118038	-1.16103	0.0190408	Gm9895
ENSMUSG00000118086	2.14543	0.000748098	ENSMUSG00000118086
ENSMUSG00000118107	-1.05368	0.0385268	ENSMUSG00000118107
ENSMUSG00000118132	1.46128	0.015512	ENSMUSG00000118132
ENSMUSG00000118163	2.11016	5.00137e-11	ENSMUSG00000118163
ENSMUSG00000118202	-2.08786	0.00483483	ENSMUSG00000118202
ENSMUSG00000118221	-1.17556	1.19023e-05	ENSMUSG00000118221
ENSMUSG00000118292	-1.74025	0.00469512	Gm10549
ENSMUSG00000118319	-1.33591	0.000883346	Gm2176
ENSMUSG00000118342	3.9933	0.000186154	ENSMUSG00000118342
ENSMUSG00000118365	3.01039	0.00999334	ENSMUSG00000118365

## Sheet: Dataset S7
Dataset S7. Enriched GO terms in diaphragm of Mtm1-/y mice
ONTOLOGY	ID	Description	GeneRatio	BgRatio	pvalue	p.adjust	qvalue	geneID
BP	GO:0001501	skeletal system development	30/261	538/20278	1.64439e-11	5.98559e-08	4.99203e-08	Col1a1/Ncan/Ccn4/Ccn2/Vcan/Fst/Trp63/Runx1/Lox/Fbn2/Col5a2/Col3a1/Fbn1/Col11a1/Ctsk/Col1a2/Mgp/Chrdl2/Bgn/Sfrp1/Prrx2/Sh3pxd2b/Mustn1/Ttc9/Gdf6/Frem1/Sox11/Ripply1/Pappa2/Dnm3os
BP	GO:0060537	muscle tissue development	26/261	469/20278	4.567e-10	8.31194e-07	6.93223e-07	Ccn4/Klf5/Cdk1/Myh10/Meg3/Trp63/Rcan1/Lox/Ankrd1/Ankrd2/Col3a1/Mstn/Tnnt2/Myog/Cenpf/Atf3/Col11a1/Eln/Csrp3/Mtm1/AW551984/Ncam1/Myl6b/Bdnf/Camk2d/Sox11
BP	GO:0014706	striated muscle tissue development	24/261	444/20278	3.63429e-09	4.4096e-06	3.67765e-06	Ccn4/Klf5/Cdk1/Myh10/Meg3/Rcan1/Lox/Ankrd1/Ankrd2/Mstn/Tnnt2/Myog/Cenpf/Atf3/Col11a1/Eln/Csrp3/Mtm1/AW551984/Ncam1/Myl6b/Bdnf/Camk2d/Sox11
BP	GO:0061061	muscle structure development	30/261	689/20278	5.97457e-09	5.43686e-06	4.53439e-06	Nmrk2/Ccn4/Klf5/Mymk/Myh10/Meg3/Rcan1/Lox/Ankrd1/Ankrd2/Col3a1/Mstn/Tnnt2/Myog/Cenpf/Atf3/Col11a1/Uchl1/Eln/Csrp3/Mtm1/Pdlim3/Ccl17/Cxcl10/AW551984/Myl6b/Npnt/Bdnf/Camk2d/Sox11
BP	GO:0030198	extracellular matrix organization	19/261	307/20278	1.94057e-08	1.00358e-05	8.36997e-06	Loxl3/Col1a1/Adamts4/Ccn2/Adamts20/Lox/Col5a2/Col3a1/Postn/Col11a1/Col1a2/Eln/Lum/Sh3pxd2b/Npnt/Mfap4/Mmp12/Tnfrsf11b/Col8a1
BP	GO:0043062	extracellular structure organization	19/261	308/20278	2.0446e-08	1.00358e-05	8.36997e-06	Loxl3/Col1a1/Adamts4/Ccn2/Adamts20/Lox/Col5a2/Col3a1/Postn/Col11a1/Col1a2/Eln/Lum/Sh3pxd2b/Npnt/Mfap4/Mmp12/Tnfrsf11b/Col8a1
BP	GO:0045229	external encapsulating structure organization	19/261	309/20278	2.15374e-08	1.00358e-05	8.36997e-06	Loxl3/Col1a1/Adamts4/Ccn2/Adamts20/Lox/Col5a2/Col3a1/Postn/Col11a1/Col1a2/Eln/Lum/Sh3pxd2b/Npnt/Mfap4/Mmp12/Tnfrsf11b/Col8a1
BP	GO:0007517	muscle organ development	20/261	343/20278	2.20568e-08	1.00358e-05	8.36997e-06	Klf5/Mymk/Meg3/Rcan1/Lox/Ankrd1/Ankrd2/Col3a1/Mstn/Tnnt2/Myog/Cenpf/Atf3/Col11a1/Eln/Csrp3/Mtm1/Myl6b/Bdnf/Sox11
BP	GO:0097435	supramolecular fiber organization	29/261	750/20278	1.40992e-07	5.70234e-05	4.7558e-05	Loxl3/Col1a1/Ltbp2/Rhoc/Ccn2/Ccl11/Myh10/Fam107a/Dpysl3/Lox/Col5a2/Col3a1/Tnnt2/Map1a/Col11a1/Kif2c/Col1a2/Eln/Add2/Mfap5/Csrp3/Mtm1/Pdlim3/Cx3cl1/Lum/Sh3pxd2b/Plekhh2/Mfap4/Map1b
BP	GO:0001944	vasculature development	29/261	778/20278	3.02665e-07	0.000108686	9.06452e-05	Itga5/Col1a1/Hspb1/Klf5/Ephb3/Ccn2/Ccl11/Myh10/Runx1/Tnfrsf12a/Lox/Fosl1/Col3a1/Svep1/Col1a2/Srpx2/Cx3cl1/Ramp1/Cxcl10/Ccl12/Vash2/Prrx2/E2f8/Scg2/Cx3cr1/Sphk1/Chil1/Col8a1/Ism1
BP	GO:0001503	ossification	20/261	405/20278	3.28447e-07	0.000108686	9.06452e-05	Col1a1/Ccn4/Ccn2/Aspn/Trp63/Runx1/Calcr/Lox/Fbn2/Myog/Col1a2/Mgp/Chrdl2/Sfrp1/Igsf10/Sh3pxd2b/Npnt/Cthrc1/Sox11/Dnm3os
BP	GO:0001568	blood vessel development	28/261	743/20278	3.94952e-07	0.000119802	9.9916e-05	Itga5/Col1a1/Hspb1/Klf5/Ephb3/Ccn2/Ccl11/Myh10/Runx1/Tnfrsf12a/Lox/Fosl1/Col3a1/Col1a2/Srpx2/Cx3cl1/Ramp1/Cxcl10/Ccl12/Vash2/Prrx2/E2f8/Scg2/Cx3cr1/Sphk1/Chil1/Col8a1/Ism1
BP	GO:0035239	tube morphogenesis	32/261	937/20278	4.96415e-07	0.000138996	0.000115924	Itga5/Hspb1/Klf5/Ephb3/Ccn2/Ccl11/Trp63/Runx1/Tnfrsf12a/Lox/Col3a1/Tnc/Mgp/Ift122/Srpx2/Sfrp1/Cx3cl1/Ramp1/Cxcl10/Ccl12/Vash2/Prrx2/Npnt/E2f8/Scg2/Cx3cr1/Cthrc1/Sphk1/Sox11/Chil1/Col8a1/Ism1
BP	GO:0071363	cellular response to growth factor stimulus	25/261	624/20278	5.66659e-07	0.000147331	0.000122876	Hspb1/Ccn2/Aspn/Fst/Fstl1/Runx1/Lox/Fbn2/Ankrd1/Col3a1/Mstn/Myog/Fbn1/Ehd4/Col1a2/Chrdl2/Sfrp1/Npnt/Cilp/Bdnf/Bex1/Gdf6/Sphk1/Sox11/Peg10
BP	GO:0003012	muscle system process	20/261	424/20278	6.75388e-07	0.000163894	0.000136689	Ccn4/Mymk/Ccn2/Myh3/Cacna1h/Mstn/Chrng/Tnnt2/Myog/Csrp3/Scn5a/Myl6b/Npnt/Kcne4/Camk2d/Myh8/Lmcd1/Myl4/Sphk1/Aldoart2
BP	GO:0070848	response to growth factor	25/261	637/20278	8.26004e-07	0.000182182	0.000151941	Hspb1/Ccn2/Aspn/Fst/Fstl1/Runx1/Lox/Fbn2/Ankrd1/Col3a1/Mstn/Myog/Fbn1/Ehd4/Col1a2/Chrdl2/Sfrp1/Npnt/Cilp/Bdnf/Bex1/Gdf6/Sphk1/Sox11/Peg10
BP	GO:0030199	collagen fibril organization	8/261	59/20278	8.50849e-07	0.000182182	0.000151941	Loxl3/Col1a1/Lox/Col5a2/Col3a1/Col11a1/Col1a2/Lum
BP	GO:0090092	regulation of transmembrane receptor protein serine/threonine kinase signaling pathway	15/261	251/20278	9.75219e-07	0.000197211	0.000164476	Aspn/Fst/Fstl1/Lox/Fbn2/Mstn/Fbn1/Chrdl2/Igsf1/Sfrp1/Npnt/Cilp/Gdf6/Sox11/Peg10
BP	GO:0007167	enzyme linked receptor protein signaling pathway	31/261	945/20278	1.76867e-06	0.0003269	0.000272638	Col1a1/Hspb1/Ephb3/Ccn2/Meg3/Aspn/Fst/Fstl1/Lox/Fbn2/Col3a1/Mstn/Fbn1/Svep1/Col1a2/Csrp3/Chrdl2/Igsf1/Sfrp1/Ubash3b/Shc4/Ndrg4/Npnt/Cilp/Erfe/Bdnf/Cdk5r1/Bex1/Gdf6/Sox11/Peg10
BP	GO:0007178	transmembrane receptor protein serine/threonine kinase signaling pathway	18/261	373/20278	1.79616e-06	0.0003269	0.000272638	Meg3/Aspn/Fst/Fstl1/Lox/Fbn2/Col3a1/Mstn/Fbn1/Col1a2/Chrdl2/Igsf1/Sfrp1/Npnt/Cilp/Gdf6/Sox11/Peg10
BP	GO:0045662	negative regulation of myoblast differentiation	6/261	30/20278	1.96677e-06	0.000340906	0.000284319	Nmrk2/Ankrd2/Mstn/Csrp3/Ccl17/Cxcl10
BP	GO:0006941	striated muscle contraction	12/261	173/20278	2.60834e-06	0.000431562	0.000359926	Ccn2/Myh3/Cacna1h/Chrng/Tnnt2/Csrp3/Scn5a/Kcne4/Camk2d/Myh8/Myl4/Aldoart2
BP	GO:0008284	positive regulation of cell population proliferation	31/261	972/20278	3.15718e-06	0.00048296	0.000402793	Timp1/Nes/Ccn4/Cdk1/Ccn2/Thbs4/Dct/Trp63/Lamc2/Atf3/Il2ra/Ccna2/Tnc/Sfrp1/Cx3cl1/Scn5a/Cxcl10/Shc4/Vash2/Prc1/Prrx2/Ncam1/Mustn1/Mmp12/Bex1/Scg2/Cx3cr1/Camk2d/Cthrc1/Sphk1/Sox11
BP	GO:0051216	cartilage development	13/261	208/20278	3.18435e-06	0.00048296	0.000402793	Col1a1/Ccn4/Ccn2/Runx1/Col3a1/Col11a1/Ctsk/Mgp/Chrdl2/Bgn/Prrx2/Mustn1/Gdf6
BP	GO:0048514	blood vessel morphogenesis	24/261	648/20278	3.76091e-06	0.000547589	0.000456693	Itga5/Hspb1/Klf5/Ephb3/Ccn2/Ccl11/Runx1/Tnfrsf12a/Lox/Col3a1/Srpx2/Cx3cl1/Ramp1/Cxcl10/Ccl12/Vash2/Prrx2/E2f8/Scg2/Cx3cr1/Sphk1/Chil1/Col8a1/Ism1
BP	GO:0061448	connective tissue development	15/261	282/20278	4.1177e-06	0.000576478	0.000480787	Col1a1/Ccn4/Ccn2/Runx1/Lox/Col3a1/Col11a1/Ctsk/Mgp/Chrdl2/Bgn/Prrx2/Sh3pxd2b/Mustn1/Gdf6
BP	GO:0007519	skeletal muscle tissue development	12/261	185/20278	5.22377e-06	0.000704242	0.000587343	Klf5/Meg3/Rcan1/Ankrd1/Ankrd2/Mstn/Myog/Atf3/Eln/Mtm1/Myl6b/Sox11
BP	GO:0001525	angiogenesis	21/261	536/20278	6.65615e-06	0.0008653	0.000721667	Itga5/Hspb1/Klf5/Ephb3/Ccn2/Ccl11/Runx1/Tnfrsf12a/Srpx2/Cx3cl1/Ramp1/Cxcl10/Ccl12/Vash2/E2f8/Scg2/Cx3cr1/Sphk1/Chil1/Col8a1/Ism1
BP	GO:0071356	cellular response to tumor necrosis factor	11/261	162/20278	8.3859e-06	0.00105258	0.000877856	Card14/Ccl11/Ankrd1/Myog/Sfrp1/Cx3cl1/Ccl17/Eda2r/Ccl12/Npnt/Sphk1
BP	GO:0060538	skeletal muscle organ development	12/261	196/20278	9.4166e-06	0.00114255	0.000952893	Klf5/Meg3/Rcan1/Ankrd1/Ankrd2/Mstn/Myog/Atf3/Eln/Mtm1/Myl6b/Sox11
BP	GO:0045596	negative regulation of cell differentiation	24/261	691/20278	1.10349e-05	0.00128369	0.00107061	Loxl3/Nmrk2/Hspb1/Ccn4/Ccl11/Fst/Trp63/Rcan1/Runx1/Ankrd2/Col5a2/Mstn/Fbn1/Postn/Csrp3/Plxna3/Sfrp1/Ccl17/Ubash3b/Cxcl10/Bdnf/Cdk5r1/Bex1/Sox11
BP	GO:0048589	developmental growth	26/261	787/20278	1.12852e-05	0.00128369	0.00107061	Ccn4/Klf5/Mymk/Cdk1/Ccl11/Meg3/Tnfrsf12a/St8sia2/Col3a1/Mstn/Olfm1/Postn/Tnc/Mtm1/Plxna3/Sfrp1/Igsf10/Ncam1/Sh3pxd2b/Mustn1/Lgr6/Bdnf/Cdk5r1/Map1b/Camk2d/Dio3
BP	GO:0006936	muscle contraction	15/261	311/20278	1.33081e-05	0.00146792	0.00122426	Ccn2/Myh3/Cacna1h/Chrng/Tnnt2/Csrp3/Scn5a/Myl6b/Npnt/Kcne4/Camk2d/Myh8/Myl4/Sphk1/Aldoart2
BP	GO:0045661	regulation of myoblast differentiation	7/261	62/20278	1.452e-05	0.00155449	0.00129646	Nmrk2/Ankrd2/Mstn/Myog/Csrp3/Ccl17/Cxcl10
BP	GO:0030334	regulation of cell migration	29/261	952/20278	1.59396e-05	0.00165772	0.00138255	Itga5/Timp1/Col1a1/Rhoc/Hspb1/Ccn4/Thbs4/Fam107a/Dpysl3/Col3a1/Mstn/Lamc2/Olfm1/Postn/Srgap3/Srpx2/Plxna3/Sfrp1/Cx3cl1/Cxcl10/Ccl12/Igsf10/Ndrg4/Lgr6/Mmp12/Cx3cr1/Cemip/Camk2d/Sphk1
BP	GO:0051093	negative regulation of developmental process	29/261	970/20278	2.25138e-05	0.00221945	0.00185104	Loxl3/Nmrk2/Hspb1/Ccn4/Ccl11/Aspn/Fst/Trp63/Rcan1/Runx1/Ankrd2/Col5a2/Mstn/Fbn1/Postn/Ctsk/Csrp3/Plxna3/Sfrp1/Ccl17/Ubash3b/Cxcl10/Bdnf/Cdk5r1/Bex1/Cx3cr1/Sox11/Tnfrsf11b/Ism1
BP	GO:0031099	regeneration	10/261	148/20278	2.25604e-05	0.00221945	0.00185104	Klf5/Mymk/Cdk1/Mstn/Tnc/Igsf10/Mustn1/Lgr6/Bdnf/Bex1
BP	GO:0034612	response to tumor necrosis factor	11/261	184/20278	2.76969e-05	0.00265307	0.00221269	Card14/Ccl11/Ankrd1/Myog/Sfrp1/Cx3cl1/Ccl17/Eda2r/Ccl12/Npnt/Sphk1
BP	GO:0007507	heart development	22/261	639/20278	2.96587e-05	0.00276815	0.00230866	Ccn4/Cdk1/Myh10/Vcan/Lox/Ankrd1/Col3a1/Tnnt2/Fbn1/Col11a1/Wnt16/Eln/Ift122/Csrp3/Pdlim3/Scn5a/Ndrg4/AW551984/Ncam1/Sh3pxd2b/Camk2d/Sox11
BP	GO:1990868	response to chemokine	7/261	70/20278	3.24294e-05	0.00282346	0.00235479	Ccl11/Lox/Cx3cl1/Ccl17/Cxcl10/Ccl12/Cx3cr1
BP	GO:1990869	cellular response to chemokine	7/261	70/20278	3.24294e-05	0.00282346	0.00235479	Ccl11/Lox/Cx3cl1/Ccl17/Cxcl10/Ccl12/Cx3cr1
BP	GO:0071560	cellular response to transforming growth factor beta stimulus	12/261	222/20278	3.25784e-05	0.00282346	0.00235479	Aspn/Runx1/Lox/Fbn2/Ankrd1/Col3a1/Mstn/Fbn1/Col1a2/Npnt/Cilp/Peg10
BP	GO:0071621	granulocyte chemotaxis	9/261	125/20278	3.52242e-05	0.00298177	0.00248682	Ccl11/Thbs4/Mstn/Cx3cl1/Ccl17/Cxcl10/Ccl12/Itga9/Scg2
BP	GO:0090101	negative regulation of transmembrane receptor protein serine/threonine kinase signaling pathway	9/261	126/20278	3.75134e-05	0.00310338	0.00258824	Aspn/Fst/Fbn2/Fbn1/Chrdl2/Igsf1/Sfrp1/Cilp/Peg10
BP	GO:0071559	response to transforming growth factor beta	12/261	226/20278	3.87881e-05	0.00313753	0.00261672	Aspn/Runx1/Lox/Fbn2/Ankrd1/Col3a1/Mstn/Fbn1/Col1a2/Npnt/Cilp/Peg10
BP	GO:0045597	positive regulation of cell differentiation	28/261	952/20278	4.19234e-05	0.00331742	0.00276675	Col1a1/Ccn4/Klf5/Ccn2/Dct/Adamts20/Trp63/Runx1/Tiam2/Tnfrsf12a/Fbn2/Myog/Il2ra/Csrp3/Plxna3/Sfrp1/Cx3cl1/H2-Aa/Sh3pxd2b/Npnt/Mustn1/Bdnf/Bex1/Gdf6/Cx3cr1/Map1b/Cthrc1/Sox11
BP	GO:0090596	sensory organ morphogenesis	14/261	308/20278	4.93765e-05	0.00382405	0.00318929	Cdh23/Col5a2/Col11a1/Mfap5/Ift122/Grk1/Lctl/Prrx2/Bdnf/Cthrc1/Mfap2/Sox11/Col8a1/Dio3
BP	GO:0048245	eosinophil chemotaxis	4/261	18/20278	7.11979e-05	0.00539917	0.00450295	Ccl11/Cx3cl1/Ccl12/Scg2
BP	GO:0002548	monocyte chemotaxis	6/261	58/20278	9.91888e-05	0.00736831	0.00614523	Ccl11/Cx3cl1/Ccl17/Cxcl10/Ccl12/Cx3cr1
BP	GO:0032692	negative regulation of interleukin-1 production	5/261	37/20278	0.000105812	0.00770315	0.00642449	Mefv/Cx3cl1/Serpinb1a/Nlrc3/Cx3cr1
BP	GO:0048592	eye morphogenesis	10/261	179/20278	0.000112755	0.00804427	0.00670899	Col5a2/Mfap5/Ift122/Grk1/Lctl/Bdnf/Mfap2/Sox11/Col8a1/Dio3
BP	GO:0032652	regulation of interleukin-1 production	8/261	114/20278	0.000114918	0.00804427	0.00670899	Hspb1/Mefv/Cx3cl1/Panx1/Serpinb1a/Nlrc3/Cx3cr1/Sphk1
BP	GO:0090257	regulation of muscle system process	12/261	254/20278	0.000118664	0.00809443	0.00675082	Ccn4/Mymk/Ccn2/Cacna1h/Mstn/Tnnt2/Myog/Scn5a/Npnt/Camk2d/Lmcd1/Sphk1
BP	GO:0070098	chemokine-mediated signaling pathway	6/261	60/20278	0.000120082	0.00809443	0.00675082	Ccl11/Cx3cl1/Ccl17/Cxcl10/Ccl12/Cx3cr1
BP	GO:0048705	skeletal system morphogenesis	12/261	255/20278	0.000123124	0.0081486	0.006796	Col1a1/Ccn2/Fbn2/Col3a1/Col11a1/Sfrp1/Prrx2/Sh3pxd2b/Frem1/Sox11/Ripply1/Pappa2
BP	GO:0051272	positive regulation of cellular component movement	20/261	610/20278	0.000133019	0.00830301	0.00692478	Itga5/Col1a1/Rhoc/Hspb1/Ccn4/Thbs4/Fam107a/Cacna1h/Mstn/Lamc2/Postn/Srpx2/Cx3cl1/Cxcl10/Ccl12/Lgr6/Cx3cr1/Cemip/Camk2d/Sphk1
BP	GO:0042692	muscle cell differentiation	16/261	425/20278	0.000134861	0.00830301	0.00692478	Ccn4/Klf5/Mymk/Myh10/Rcan1/Lox/Ankrd2/Tnnt2/Myog/Uchl1/Csrp3/Cxcl10/AW551984/Npnt/Bdnf/Camk2d
BP	GO:0040017	positive regulation of locomotion	20/261	611/20278	0.000135954	0.00830301	0.00692478	Itga5/Col1a1/Rhoc/Hspb1/Ccn4/Thbs4/Fam107a/Mstn/Lamc2/Postn/Srpx2/Cx3cl1/Cxcl10/Ccl12/Lgr6/Scg2/Cx3cr1/Cemip/Camk2d/Sphk1
BP	GO:0002931	response to ischemia	5/261	39/20278	0.000136863	0.00830301	0.00692478	Rcan1/Uchl1/Cx3cl1/Panx1/Cx3cr1
BP	GO:1902692	regulation of neuroblast proliferation	5/261	39/20278	0.000136863	0.00830301	0.00692478	Dct/Cx3cl1/Bdnf/Bex1/Cx3cr1
BP	GO:0030335	positive regulation of cell migration	19/261	568/20278	0.000151689	0.00905163	0.00754914	Itga5/Col1a1/Rhoc/Hspb1/Ccn4/Thbs4/Fam107a/Mstn/Lamc2/Postn/Srpx2/Cx3cl1/Cxcl10/Ccl12/Lgr6/Cx3cr1/Cemip/Camk2d/Sphk1
BP	GO:0042246	tissue regeneration	6/261	63/20278	0.000157814	0.00910212	0.00759124	Klf5/Mymk/Mstn/Igsf10/Mustn1/Lgr6
BP	GO:0070374	positive regulation of ERK1 and ERK2 cascade	11/261	224/20278	0.000162375	0.00910212	0.00759124	Ccn2/Ccl11/Calcr/Cx3cl1/Ccl17/Ccl12/Ndrg4/Npnt/Camk2d/C1qtnf3/Chil1
BP	GO:0072677	eosinophil migration	4/261	22/20278	0.000163441	0.00910212	0.00759124	Ccl11/Cx3cl1/Ccl12/Scg2
BP	GO:0032612	interleukin-1 production	8/261	120/20278	0.000164232	0.00910212	0.00759124	Hspb1/Mefv/Cx3cl1/Panx1/Serpinb1a/Nlrc3/Cx3cr1/Sphk1
BP	GO:0042404	thyroid hormone catabolic process	2/261	2/20278	0.000165038	0.00910212	0.00759124	Dio2/Dio3
BP	GO:0097530	granulocyte migration	9/261	153/20278	0.000168046	0.00912969	0.00761423	Ccl11/Thbs4/Mstn/Cx3cl1/Ccl17/Cxcl10/Ccl12/Itga9/Scg2
BP	GO:0046716	muscle cell cellular homeostasis	4/261	23/20278	0.000195858	0.0104842	0.00874387	Lox/Mstn/Mtm1/Aldoart2
BP	GO:0032651	regulation of interleukin-1 beta production	7/261	93/20278	0.000199433	0.0105208	0.00877444	Hspb1/Mefv/Panx1/Serpinb1a/Nlrc3/Cx3cr1/Sphk1
BP	GO:0045445	myoblast differentiation	7/261	94/20278	0.000213147	0.0110837	0.00924385	Nmrk2/Ankrd2/Mstn/Myog/Csrp3/Ccl17/Cxcl10
BP	GO:0007229	integrin-mediated signaling pathway	7/261	95/20278	0.000227612	0.0116691	0.00973214	Itga5/Loxl3/Timp1/Ccn2/Col3a1/Itgbl1/Itga9
BP	GO:0030049	muscle filament sliding	3/261	10/20278	0.000236583	0.0119606	0.00997524	Tnnt2/Myl6b/Myh8
BP	GO:0044057	regulation of system process	20/261	638/20278	0.000240139	0.0119741	0.00998646	Ccn4/Slc4a3/Mymk/Fcgr1/Ccn2/Runx1/Cacna1h/Mstn/Tnnt2/Myog/Csrp3/Cx3cl1/Scn5a/Ncam1/Npnt/Kcne4/Camk2d/Lmcd1/Myl4/Sphk1
BP	GO:0051146	striated muscle cell differentiation	13/261	317/20278	0.000252606	0.0121915	0.0101678	Ccn4/Klf5/Mymk/Myh10/Rcan1/Ankrd2/Tnnt2/Myog/Csrp3/Cxcl10/AW551984/Bdnf/Camk2d
BP	GO:0030048	actin filament-based movement	8/261	128/20278	0.00025588	0.0121915	0.0101678	Myh10/Cacna1h/Tnnt2/Scn5a/Myl6b/Kcne4/Camk2d/Myh8
BP	GO:0002683	negative regulation of immune system process	16/261	450/20278	0.000257143	0.0121915	0.0101678	Loxl3/Hspb1/Runx1/Col3a1/Il2ra/Fbn1/Sfrp1/Cx3cl1/Ubash3b/Ccl12/H2-Aa/Mmp12/Nlrc3/Cx3cr1/Sox11/Klrb1b
BP	GO:0070252	actin-mediated cell contraction	7/261	97/20278	0.000258915	0.0121915	0.0101678	Cacna1h/Tnnt2/Scn5a/Myl6b/Kcne4/Camk2d/Myh8
BP	GO:2000147	positive regulation of cell motility	19/261	593/20278	0.000261639	0.0121915	0.0101678	Itga5/Col1a1/Rhoc/Hspb1/Ccn4/Thbs4/Fam107a/Mstn/Lamc2/Postn/Srpx2/Cx3cl1/Cxcl10/Ccl12/Lgr6/Cx3cr1/Cemip/Camk2d/Sphk1
BP	GO:0060348	bone development	11/261	237/20278	0.000264596	0.0121915	0.0101678	Col1a1/Ccn4/Lox/Col3a1/Fbn1/Bgn/Sh3pxd2b/Ttc9/Frem1/Ripply1/Pappa2
BP	GO:0031589	cell-substrate adhesion	14/261	364/20278	0.000283815	0.0129136	0.01077	Itga5/Col1a1/Ephb3/Ccn2/Fam107a/Tnfrsf12a/Col3a1/Postn/Sfrp1/Itgbl1/Npnt/Mmp12/Frem1/Col8a1
BP	GO:0032611	interleukin-1 beta production	7/261	99/20278	0.000293592	0.0131236	0.0109452	Hspb1/Mefv/Panx1/Serpinb1a/Nlrc3/Cx3cr1/Sphk1
BP	GO:0014902	myotube differentiation	8/261	131/20278	0.000299541	0.0131236	0.0109452	Klf5/Mymk/Rcan1/Ankrd2/Myog/Csrp3/Cxcl10/Bdnf
BP	GO:0060048	cardiac muscle contraction	8/261	131/20278	0.000299541	0.0131236	0.0109452	Ccn2/Cacna1h/Tnnt2/Csrp3/Scn5a/Kcne4/Camk2d/Myl4
BP	GO:0006935	chemotaxis	19/261	600/20278	0.000302851	0.0131236	0.0109452	Hspb1/Ephb3/Ccl11/Myh10/Thbs4/Lox/Mstn/Lamc2/Plxna3/Cx3cl1/Ccl17/Cxcl10/Ccl12/Itga9/Ncam1/Bdnf/Cdk5r1/Scg2/Cx3cr1
BP	GO:0030593	neutrophil chemotaxis	7/261	100/20278	0.000312277	0.0133728	0.011153	Ccl11/Thbs4/Cx3cl1/Ccl17/Cxcl10/Ccl12/Itga9
BP	GO:0002052	positive regulation of neuroblast proliferation	4/261	26/20278	0.000320789	0.0135776	0.0113238	Dct/Cx3cl1/Bex1/Cx3cr1
BP	GO:0042330	taxis	19/261	605/20278	0.000335659	0.0140437	0.0117125	Hspb1/Ephb3/Ccl11/Myh10/Thbs4/Lox/Mstn/Lamc2/Plxna3/Cx3cl1/Ccl17/Cxcl10/Ccl12/Itga9/Ncam1/Bdnf/Cdk5r1/Scg2/Cx3cr1
BP	GO:0051017	actin filament bundle assembly	9/261	172/20278	0.000400927	0.0163864	0.0136664	Rhoc/Ccn2/Myh10/Fam107a/Dpysl3/Eln/Add2/Cx3cl1/Sh3pxd2b
BP	GO:0061564	axon development	17/261	516/20278	0.000401094	0.0163864	0.0136664	Ephb3/Myh10/Tiam2/Tnfrsf12a/Lamc2/Olfm1/Map1a/Tnc/Uchl1/Plxna3/Vash2/Ncam1/Bdnf/Cdk5r1/Bex1/Map1b/Actbl2
BP	GO:0034341	response to interferon-gamma	8/261	137/20278	0.000405158	0.0163864	0.0136664	Ccl11/Ciita/Mefv/Cx3cl1/Ccl17/Ccl12/H2-Aa/H2-Eb1
BP	GO:0001649	osteoblast differentiation	10/261	211/20278	0.000424789	0.0166553	0.0138907	Col1a1/Ccn4/Trp63/Lox/Fbn2/Sfrp1/Sh3pxd2b/Npnt/Cthrc1/Sox11
BP	GO:0033275	actin-myosin filament sliding	3/261	12/20278	0.000425534	0.0166553	0.0138907	Tnnt2/Myl6b/Myh8
BP	GO:0048251	elastic fiber assembly	3/261	12/20278	0.000425534	0.0166553	0.0138907	Lox/Col3a1/Mfap4
BP	GO:0045669	positive regulation of osteoblast differentiation	6/261	76/20278	0.000441821	0.0171088	0.0142689	Ccn4/Trp63/Fbn2/Npnt/Cthrc1/Sox11
BP	GO:0022603	regulation of anatomical structure morphogenesis	26/261	987/20278	0.000447117	0.0171316	0.0142879	Itga5/Rhoc/Hspb1/Ephb3/Ccl11/Myh10/Runx1/Tiam2/Tnfrsf12a/Postn/Plxna3/Sfrp1/Cx3cl1/Cxcl10/Ccl12/Vash2/Bdnf/Cdk5r1/Cx3cr1/Map1b/Cthrc1/Sphk1/Aldoart2/Tnfrsf11b/Chil1/Ism1
BP	GO:0061572	actin filament bundle organization	9/261	175/20278	0.000454797	0.0172444	0.014382	Rhoc/Ccn2/Myh10/Fam107a/Dpysl3/Eln/Add2/Cx3cl1/Sh3pxd2b
BP	GO:0045766	positive regulation of angiogenesis	9/261	176/20278	0.000474024	0.0174303	0.014537	Itga5/Hspb1/Ccl11/Runx1/Cx3cl1/Vash2/Cx3cr1/Sphk1/Chil1
BP	GO:1904018	positive regulation of vasculature development	9/261	176/20278	0.000474024	0.0174303	0.014537	Itga5/Hspb1/Ccl11/Runx1/Cx3cl1/Vash2/Cx3cr1/Sphk1/Chil1
BP	GO:0035914	skeletal muscle cell differentiation	6/261	77/20278	0.000474065	0.0174303	0.014537	Klf5/Ankrd1/Ankrd2/Myog/Atf3/Sox11
BP	GO:0032691	negative regulation of interleukin-1 beta production	4/261	29/20278	0.000494426	0.0179659	0.0149837	Mefv/Serpinb1a/Nlrc3/Cx3cr1
BP	GO:0032989	cellular component morphogenesis	23/261	832/20278	0.000498505	0.0179659	0.0149837	Nes/Ephb3/Myh10/Thbs4/Tiam2/Tnfrsf12a/St8sia2/Tnnt2/Lamc2/Olfm1/Map1a/Postn/Uchl1/Ccdc136/Csrp3/Mtm1/Plxna3/Ncam1/Bdnf/Cdk5r1/Map1b/Spink2/Actbl2
BP	GO:0045765	regulation of angiogenesis	12/261	299/20278	0.000526356	0.0187837	0.0156658	Itga5/Hspb1/Ccl11/Runx1/Tnfrsf12a/Cx3cl1/Cxcl10/Vash2/Cx3cr1/Sphk1/Chil1/Ism1
BP	GO:0016202	regulation of striated muscle tissue development	5/261	52/20278	0.000539241	0.0188162	0.0156928	Lox/Myog/Cenpf/Mtm1/Bdnf
BP	GO:0032905	transforming growth factor beta1 production	3/261	13/20278	0.000547943	0.0188162	0.0156928	Col3a1/Cx3cl1/Lum
BP	GO:0043589	skin morphogenesis	3/261	13/20278	0.000547943	0.0188162	0.0156928	Col1a1/Trp63/Col1a2
BP	GO:0060346	bone trabecula formation	3/261	13/20278	0.000547943	0.0188162	0.0156928	Col1a1/Fbn2/Sfrp1
BP	GO:0010522	regulation of calcium ion transport into cytosol	7/261	111/20278	0.000587961	0.0195871	0.0163358	Calcr/Adcyap1r1/Cx3cl1/Ubash3b/Cxcl10/Cemip/Camk2d
BP	GO:0030324	lung development	10/261	220/20278	0.000588656	0.0195871	0.0163358	Loxl3/Ccn2/Meg3/Lox/Col3a1/Tnc/Mgp/Mmp12/Sox11/Chil1
BP	GO:0048247	lymphocyte chemotaxis	5/261	53/20278	0.000589228	0.0195871	0.0163358	Ccl11/Cx3cl1/Ccl17/Cxcl10/Ccl12
BP	GO:1901342	regulation of vasculature development	12/261	303/20278	0.000591917	0.0195871	0.0163358	Itga5/Hspb1/Ccl11/Runx1/Tnfrsf12a/Cx3cl1/Cxcl10/Vash2/Cx3cr1/Sphk1/Chil1/Ism1
BP	GO:0060326	cell chemotaxis	12/261	305/20278	0.000627188	0.0201812	0.0168313	Hspb1/Ccl11/Thbs4/Lox/Mstn/Cx3cl1/Ccl17/Cxcl10/Ccl12/Itga9/Scg2/Cx3cr1
BP	GO:0097529	myeloid leukocyte migration	10/261	222/20278	0.000631395	0.0201812	0.0168313	Ccl11/Thbs4/Mstn/Cx3cl1/Ccl17/Cxcl10/Ccl12/Itga9/Scg2/Cx3cr1
BP	GO:0086010	membrane depolarization during action potential	4/261	31/20278	0.000641925	0.0201812	0.0168313	Cacna1h/Scn5a/Scn3a/Scn2a
BP	GO:0007162	negative regulation of cell adhesion	12/261	306/20278	0.000645475	0.0201812	0.0168313	Loxl3/Col1a1/Hspb1/Fam107a/Runx1/Il2ra/Postn/Tnc/Plxna3/Ubash3b/H2-Aa/Mmp12
BP	GO:0007179	transforming growth factor beta receptor signaling pathway	9/261	184/20278	0.000653197	0.0201812	0.0168313	Aspn/Lox/Fbn2/Col3a1/Mstn/Fbn1/Col1a2/Npnt/Peg10
BP	GO:0030323	respiratory tube development	10/261	223/20278	0.000653707	0.0201812	0.0168313	Loxl3/Ccn2/Meg3/Lox/Col3a1/Tnc/Mgp/Mmp12/Sox11/Chil1
BP	GO:0002062	chondrocyte differentiation	7/261	113/20278	0.000654227	0.0201812	0.0168313	Ccn4/Ccn2/Runx1/Col3a1/Col11a1/Mustn1/Gdf6
BP	GO:0032963	collagen metabolic process	7/261	113/20278	0.000654227	0.0201812	0.0168313	Col1a1/Ccn2/Mrc2/Ctsk/Col1a2/Mfap4/Mmp12
BP	GO:0051962	positive regulation of nervous system development	13/261	351/20278	0.000662515	0.0202652	0.0169013	Ephb3/Dct/Tiam2/Tnfrsf12a/St8sia2/Srpx2/Plxna3/Cx3cl1/Bdnf/Bex1/Cx3cr1/Map1b/Sox11
BP	GO:0030595	leukocyte chemotaxis	10/261	224/20278	0.000676666	0.0205255	0.0171185	Ccl11/Thbs4/Mstn/Cx3cl1/Ccl17/Cxcl10/Ccl12/Itga9/Scg2/Cx3cr1
BP	GO:0048634	regulation of muscle organ development	5/261	55/20278	0.000699536	0.0208714	0.0174069	Lox/Myog/Cenpf/Mtm1/Bdnf
BP	GO:1901861	regulation of muscle tissue development	5/261	55/20278	0.000699536	0.0208714	0.0174069	Lox/Myog/Cenpf/Mtm1/Bdnf
BP	GO:0002478	antigen processing and presentation of exogenous peptide antigen	4/261	32/20278	0.000726269	0.0214928	0.0179252	Fcgr1/H2-Aa/Clec4a1/H2-Eb1
BP	GO:0060249	anatomical structure homeostasis	12/261	313/20278	0.00078644	0.0230858	0.0192538	Cdh23/Ccn2/Lox/Col3a1/Mstn/Map1a/Ctsk/Mtm1/Cx3cl1/Ubash3b/Aldoart2/Tnfrsf11b
BP	GO:0030029	actin filament-based process	22/261	810/20278	0.000831742	0.0242203	0.0201999	Rhoc/Ccn2/Ccl11/Myh10/Fam107a/Cacna1h/Dpysl3/Tnnt2/Eln/Add2/Csrp3/Sfrp1/Pdlim3/Cx3cl1/Scn5a/Myl6b/Sh3pxd2b/Plekhh2/Kcne4/Cdk5r1/Camk2d/Myh8
BP	GO:0050673	epithelial cell proliferation	15/261	454/20278	0.000848352	0.0245079	0.0204398	Thbs4/Fst/Trp63/Wnt16/Ift122/Sfrp1/Scn5a/Ccl12/Vash2/Serpinb1a/Mmp12/Nlrc3/Scg2/Sox11/Col8a1
BP	GO:0006954	inflammatory response	20/261	711/20278	0.000937367	0.0268663	0.0224067	Loxl3/Timp1/Relb/Ccn4/Fcgr1/Ccl11/Ciita/Mefv/Il2ra/Csrp3/Cx3cl1/Ccl17/Cxcl10/Ccl12/Serpinb1a/Nlrc3/Cx3cr1/C1qtnf3/Sphk1/Chil1
BP	GO:0007412	axon target recognition	2/261	4/20278	0.000973446	0.0271804	0.0226686	Uchl1/Bdnf
BP	GO:0035583	sequestering of TGFbeta in extracellular matrix	2/261	4/20278	0.000973446	0.0271804	0.0226686	Fbn2/Fbn1
BP	GO:0110091	negative regulation of hippocampal neuron apoptotic process	2/261	4/20278	0.000973446	0.0271804	0.0226686	Cx3cl1/Cx3cr1
BP	GO:0070372	regulation of ERK1 and ERK2 cascade	12/261	321/20278	0.000978194	0.0271804	0.0226686	Ccn2/Ccl11/Calcr/Atf3/Cx3cl1/Ccl17/Ccl12/Ndrg4/Npnt/Camk2d/C1qtnf3/Chil1
BP	GO:0034097	response to cytokine	24/261	931/20278	0.00100019	0.0273909	0.0228442	Timp1/Relb/Klf5/Card14/Ccl11/Ciita/Mefv/Lox/Ankrd1/Col3a1/Myog/Timp4/Sfrp1/Cx3cl1/Ccl17/Eda2r/Cxcl10/Ccl12/H2-Aa/Npnt/Mmp12/Cx3cr1/H2-Eb1/Sphk1
BP	GO:0060560	developmental growth involved in morphogenesis	11/261	278/20278	0.00100082	0.0273909	0.0228442	Ccl11/Tnfrsf12a/St8sia2/Olfm1/Postn/Tnc/Plxna3/Sfrp1/Bdnf/Cdk5r1/Map1b
BP	GO:0048771	tissue remodeling	9/261	197/20278	0.00105972	0.0287863	0.024008	Timp1/Thbs4/Ctsk/Wnt16/Eln/Sfrp1/Ubash3b/Cthrc1/Tnfrsf11b
BP	GO:1990266	neutrophil migration	7/261	124/20278	0.00113189	0.0305192	0.0254532	Ccl11/Thbs4/Cx3cl1/Ccl17/Cxcl10/Ccl12/Itga9
BP	GO:0048048	embryonic eye morphogenesis	4/261	36/20278	0.0011427	0.0305841	0.0255074	Mfap5/Ift122/Mfap2/Sox11
BP	GO:0061430	bone trabecula morphogenesis	3/261	17/20278	0.00125411	0.0332966	0.0277696	Col1a1/Fbn2/Sfrp1
BP	GO:0043491	protein kinase B signaling	9/261	202/20278	0.00126234	0.0332966	0.0277696	Calcr/Lox/Mstn/Mtm1/Cx3cl1/Ccl12/Cx3cr1/C1qtnf3/Chil1
BP	GO:0008347	glial cell migration	5/261	63/20278	0.00130038	0.0340531	0.0284006	Vcan/Cx3cl1/Ccl12/Cdk5r1/Cx3cr1
BP	GO:0006816	calcium ion transport	14/261	431/20278	0.00147112	0.0382492	0.0319001	Cdh23/Ccn2/Calcr/Cacna1h/Adcyap1r1/Cx3cl1/Rrad/Panx1/Ubash3b/Ramp1/Cxcl10/Ccl12/Cemip/Camk2d
BP	GO:0019884	antigen processing and presentation of exogenous antigen	4/261	39/20278	0.00154817	0.0399671	0.0333328	Fcgr1/H2-Aa/Clec4a1/H2-Eb1
BP	GO:0110148	biomineralization	8/261	169/20278	0.00159204	0.0406324	0.0338877	Col1a1/Aspn/Lox/Fbn2/Fbln7/Col1a2/Mgp/Dnm3os
BP	GO:0010524	positive regulation of calcium ion transport into cytosol	5/261	66/20278	0.00160259	0.0406324	0.0338877	Calcr/Adcyap1r1/Cx3cl1/Cxcl10/Cemip
BP	GO:0018057	peptidyl-lysine oxidation	2/261	5/20278	0.00160862	0.0406324	0.0338877	Loxl3/Lox
BP	GO:1902533	positive regulation of intracellular signal transduction	24/261	965/20278	0.0016186	0.0406324	0.0338877	S100a4/Ccn2/Ccl11/Clec4n/Calcr/Ankrd1/Col3a1/Wnt16/Adcyap1r1/Cx3cl1/Ccl17/Eda2r/Ccl12/Ndrg4/Ncam1/Npnt/Gdf6/Cx3cr1/Camk2d/Lmcd1/C1qtnf3/Sphk1/Sox11/Chil1
BP	GO:0060541	respiratory system development	10/261	252/20278	0.00164611	0.0410401	0.0342277	Loxl3/Ccn2/Meg3/Lox/Col3a1/Tnc/Mgp/Mmp12/Sox11/Chil1
BP	GO:0090287	regulation of cellular response to growth factor stimulus	11/261	297/20278	0.00169617	0.0420004	0.0350287	Aspn/Fst/Fstl1/Lox/Fbn2/Fbn1/Chrdl2/Sfrp1/Npnt/Sox11/Peg10
BP	GO:0070371	ERK1 and ERK2 cascade	12/261	343/20278	0.00171524	0.0421857	0.0351832	Ccn2/Ccl11/Calcr/Atf3/Cx3cl1/Ccl17/Ccl12/Ndrg4/Npnt/Camk2d/C1qtnf3/Chil1
BP	GO:0098609	cell-cell adhesion	21/261	806/20278	0.00181147	0.0439946	0.0366919	Itga5/Loxl3/Hspb1/Ephb3/Cdh23/Thbs4/Runx1/Il2ra/Svep1/Add2/Srpx2/Cx3cl1/Ubash3b/H2-Aa/Ncam1/Pvr/Npnt/Cdk5r1/Cx3cr1/H2-Eb1/Sirpb1a
BP	GO:0032101	regulation of response to external stimulus	23/261	917/20278	0.00181296	0.0439946	0.0366919	Hspb1/Ccn4/Fcgr1/Thbs4/Mefv/Clec4n/Mstn/Il2ra/Plxna3/Grk1/Cx3cl1/Ubash3b/Cxcl10/Ccl12/Pvr/Serpinb1a/Mmp12/Nlrc3/Scg2/Cx3cr1/C1qtnf3/Sphk1/Klrb1b
BP	GO:2000179	positive regulation of neural precursor cell proliferation	5/261	69/20278	0.00195346	0.0466832	0.0389341	Nes/Dct/Cx3cl1/Bex1/Cx3cr1
BP	GO:0030510	regulation of BMP signaling pathway	6/261	101/20278	0.00196223	0.0466832	0.0389341	Fst/Fstl1/Fbn1/Chrdl2/Sfrp1/Sox11
BP	GO:0043502	regulation of muscle adaptation	6/261	101/20278	0.00196223	0.0466832	0.0389341	Ccn4/Mymk/Myog/Scn5a/Camk2d/Lmcd1
BP	GO:0001817	regulation of cytokine production	20/261	759/20278	0.00203375	0.0479871	0.0400216	Relb/Hspb1/Ccn4/Mefv/Runx1/Clec4n/Ankrd2/Postn/Cx3cl1/Panx1/Lum/Serpinb1a/Cd300c2/Clec4a1/Mmp12/Nlrc3/Cx3cr1/C1qtnf3/Sphk1/Chil1
BP	GO:0046851	negative regulation of bone remodeling	3/261	20/20278	0.00204341	0.0479871	0.0400216	Sfrp1/Ubash3b/Tnfrsf11b
BP	GO:0007405	neuroblast proliferation	5/261	70/20278	0.00208199	0.0482704	0.0402579	Dct/Cx3cl1/Bdnf/Bex1/Cx3cr1
BP	GO:0061035	regulation of cartilage development	5/261	70/20278	0.00208199	0.0482704	0.0402579	Ccn4/Ccn2/Ctsk/Mustn1/Gdf6
BP	GO:0001816	cytokine production	21/261	818/20278	0.00216191	0.0490595	0.040916	Relb/Hspb1/Ccn4/Mefv/Runx1/Clec4n/Ankrd2/Col3a1/Postn/Cx3cl1/Panx1/Lum/Serpinb1a/Cd300c2/Clec4a1/Mmp12/Nlrc3/Cx3cr1/C1qtnf3/Sphk1/Chil1
BP	GO:0046849	bone remodeling	6/261	103/20278	0.0021673	0.0490595	0.040916	Ctsk/Wnt16/Sfrp1/Ubash3b/Cthrc1/Tnfrsf11b
BP	GO:0048638	regulation of developmental growth	13/261	401/20278	0.00218908	0.0490595	0.040916	Ccn4/Cdk1/Tnfrsf12a/Mstn/Olfm1/Mtm1/Plxna3/Ncam1/Sh3pxd2b/Bdnf/Cdk5r1/Map1b/Dio3
BP	GO:0048639	positive regulation of developmental growth	9/261	219/20278	0.00219632	0.0490595	0.040916	Ccn4/Cdk1/Tnfrsf12a/Mtm1/Ncam1/Sh3pxd2b/Bdnf/Map1b/Dio3
BP	GO:0055001	muscle cell development	9/261	219/20278	0.00219632	0.0490595	0.040916	Ccn4/Myh10/Rcan1/Lox/Tnnt2/Myog/Uchl1/Csrp3/Camk2d
BP	GO:0045927	positive regulation of growth	11/261	307/20278	0.0021969	0.0490595	0.040916	Ccn4/Cdk1/Tnfrsf12a/Mtm1/Sfrp1/Ncam1/Sh3pxd2b/Bdnf/Map1b/Sphk1/Dio3
BP	GO:0085029	extracellular matrix assembly	4/261	43/20278	0.00223144	0.049527	0.041306	Lox/Col3a1/Col1a2/Mfap4
CC	GO:0031012	extracellular matrix	45/264	514/20363	1.73564e-24	3.62162e-22	3.09929e-22	Timp1/Col1a1/Ltbp2/Ncan/Ccn4/Adamts4/Ccn2/Aspn/Vcan/Thbs4/Adamts20/Runx1/Lox/Fbn2/Col5a2/Col3a1/Lrrn2/Lamc2/Fbn1/Fbln7/Postn/Col11a1/Tnc/Svep1/Col1a2/Eln/Mfap5/Mgp/Timp4/Srpx2/Bgn/Sfrp1/Col12a1/Lum/Npnt/Cilp/Mfap4/Lgr6/Serpinb1a/Mmp12/Cthrc1/Frem1/Mfap2/Tnfrsf11b/Col8a1
CC	GO:0030312	external encapsulating structure	45/264	515/20363	1.88136e-24	3.62162e-22	3.09929e-22	Timp1/Col1a1/Ltbp2/Ncan/Ccn4/Adamts4/Ccn2/Aspn/Vcan/Thbs4/Adamts20/Runx1/Lox/Fbn2/Col5a2/Col3a1/Lrrn2/Lamc2/Fbn1/Fbln7/Postn/Col11a1/Tnc/Svep1/Col1a2/Eln/Mfap5/Mgp/Timp4/Srpx2/Bgn/Sfrp1/Col12a1/Lum/Npnt/Cilp/Mfap4/Lgr6/Serpinb1a/Mmp12/Cthrc1/Frem1/Mfap2/Tnfrsf11b/Col8a1
CC	GO:0062023	collagen-containing extracellular matrix	34/264	387/20363	1.09399e-18	1.40396e-16	1.20147e-16	Timp1/Col1a1/Ltbp2/Ncan/Adamts4/Aspn/Vcan/Thbs4/Runx1/Lox/Fbn2/Col5a2/Col3a1/Lamc2/Fbn1/Postn/Col11a1/Tnc/Col1a2/Eln/Mfap5/Mgp/Srpx2/Bgn/Sfrp1/Col12a1/Lum/Npnt/Cilp/Mfap4/Serpinb1a/Frem1/Mfap2/Col8a1
CC	GO:0099512	supramolecular fiber	43/264	911/20363	1.71314e-13	1.6489e-11	1.41109e-11	Tubb6/Col1a1/Spag5/Nes/Hspb1/Cdk1/Myh10/Myh3/Mefv/Dpysl3/Fbn2/Ankrd1/Ankrd2/Col5a2/Col3a1/Tnnt2/Fbn1/Map1a/Col11a1/Kif2c/Col1a2/Eln/Mfap5/Timp4/Csrp3/Mtm1/Pdlim3/Scn5a/Kif4/Odf3l2/Lum/Krt80/Prc1/Npnt/Mfap4/Mybph/Togaram2/Cdk5r1/Map1b/Actbl2/Myh8/Mfap2/Myl4
CC	GO:0099081	supramolecular polymer	43/264	918/20363	2.22043e-13	1.70973e-11	1.46315e-11	Tubb6/Col1a1/Spag5/Nes/Hspb1/Cdk1/Myh10/Myh3/Mefv/Dpysl3/Fbn2/Ankrd1/Ankrd2/Col5a2/Col3a1/Tnnt2/Fbn1/Map1a/Col11a1/Kif2c/Col1a2/Eln/Mfap5/Timp4/Csrp3/Mtm1/Pdlim3/Scn5a/Kif4/Odf3l2/Lum/Krt80/Prc1/Npnt/Mfap4/Mybph/Togaram2/Cdk5r1/Map1b/Actbl2/Myh8/Mfap2/Myl4
CC	GO:0005581	collagen trimer	12/264	80/20363	4.84279e-10	3.10746e-08	2.65929e-08	Col1a1/C1qtnf6/Lox/Col5a2/Col3a1/Col11a1/Col1a2/Col12a1/Lum/Cthrc1/C1qtnf3/Col8a1
CC	GO:0005583	fibrillar collagen trimer	6/264	11/20363	1.96325e-09	9.44816e-08	8.08551e-08	Col1a1/Col5a2/Col3a1/Col11a1/Col1a2/Lum
CC	GO:0098643	banded collagen fibril	6/264	11/20363	1.96325e-09	9.44816e-08	8.08551e-08	Col1a1/Col5a2/Col3a1/Col11a1/Col1a2/Lum
CC	GO:0098644	complex of collagen trimers	6/264	18/20363	7.30888e-08	3.12658e-06	2.67565e-06	Col1a1/Col5a2/Col3a1/Col11a1/Col1a2/Lum
CC	GO:0001527	microfibril	5/264	13/20363	4.16928e-07	1.60517e-05	1.37367e-05	Fbn2/Fbn1/Mfap5/Mfap4/Mfap2
CC	GO:0043292	contractile fiber	13/264	235/20363	1.29418e-05	0.000452964	0.000387636	Hspb1/Myh3/Ankrd1/Ankrd2/Tnnt2/Timp4/Csrp3/Mtm1/Pdlim3/Scn5a/Npnt/Cdk5r1/Myl4
CC	GO:0005604	basement membrane	9/264	118/20363	2.35856e-05	0.000756704	0.000647569	Timp1/Thbs4/Runx1/Lamc2/Fbn1/Tnc/Npnt/Frem1/Col8a1
CC	GO:0001518	voltage-gated sodium channel complex	4/264	17/20363	5.75438e-05	0.00158246	0.00135423	Cacna1h/Scn5a/Scn3a/Scn2a
CC	GO:0032982	myosin filament	4/264	17/20363	5.75438e-05	0.00158246	0.00135423	Myh10/Myh3/Mybph/Myh8
CC	GO:0098966	perisynaptic extracellular matrix	3/264	7/20363	7.25605e-05	0.00174599	0.00149417	Ncan/Vcan/Tnc
CC	GO:0099535	synapse-associated extracellular matrix	3/264	7/20363	7.25605e-05	0.00174599	0.00149417	Ncan/Vcan/Tnc
CC	GO:0005584	collagen type I trimer	2/264	2/20363	0.000167455	0.00358167	0.00306511	Col1a1/Col1a2
CC	GO:0150056	amylin receptor complex 1	2/264	2/20363	0.000167455	0.00358167	0.00306511	Calcr/Ramp1
CC	GO:0030017	sarcomere	10/264	197/20363	0.000260896	0.00528658	0.00452413	Hspb1/Ankrd1/Ankrd2/Tnnt2/Timp4/Csrp3/Mtm1/Pdlim3/Scn5a/Myl4
CC	GO:0034706	sodium channel complex	4/264	27/20363	0.000383189	0.00737639	0.00631253	Cacna1h/Scn5a/Scn3a/Scn2a
CC	GO:0016459	myosin complex	5/264	54/20363	0.000664053	0.0116884	0.0100027	Myh10/Myh3/Myl6b/Myh8/Myl4
CC	GO:0030016	myofibril	10/264	222/20363	0.00066791	0.0116884	0.0100027	Hspb1/Ankrd1/Ankrd2/Tnnt2/Timp4/Csrp3/Mtm1/Pdlim3/Scn5a/Myl4
CC	GO:1903440	amylin receptor complex	2/264	4/20363	0.000987573	0.0165311	0.0141469	Calcr/Ramp1
CC	GO:0098797	plasma membrane protein complex	17/264	560/20363	0.00107971	0.0173204	0.0148224	Itga5/Cdh23/Hcn2/Calcr/Cacna1h/Chrng/Olfm1/Scn5a/Itgbl1/Ramp1/H2-Aa/Tnfrsf23/Itga9/Kcne4/Scn3a/H2-Eb1/Scn2a
CC	GO:0071953	elastic fiber	2/264	5/20363	0.00163187	0.0241642	0.0206791	Eln/Mfap4
CC	GO:1903439	calcitonin family receptor complex	2/264	5/20363	0.00163187	0.0241642	0.0206791	Calcr/Ramp1
CC	GO:0043194	axon initial segment	3/264	19/20363	0.00179021	0.025527	0.0218454	Map1a/Camk2d/Scn2a
CC	GO:0072534	perineuronal net	2/264	6/20363	0.00242687	0.0333694	0.0285567	Ncan/Vcan
CC	GO:0031674	I band	7/264	143/20363	0.00266532	0.0353844	0.0302811	Hspb1/Ankrd1/Ankrd2/Csrp3/Mtm1/Pdlim3/Scn5a
MF	GO:0005201	extracellular matrix structural constituent	24/263	149/19936	2.02623e-19	1.11645e-16	9.21399e-17	Col1a1/Ltbp2/Aspn/Vcan/Thbs4/Fbn2/Col5a2/Col3a1/Lamc2/Fbn1/Postn/Col11a1/Tnc/Col1a2/Eln/Mfap5/Srpx2/Bgn/Col12a1/Lum/Npnt/Mfap4/Mfap2/Col8a1
MF	GO:0005198	structural molecule activity	32/263	573/19936	6.01025e-12	1.65582e-09	1.36654e-09	Tubb6/Col1a1/Ltbp2/Aspn/Vcan/Thbs4/Fbn2/Col5a2/Col3a1/Tnnt2/Lamc2/Fbn1/Postn/Col11a1/Tnc/Col1a2/Eln/Add2/Mfap5/Csrp3/Srpx2/Bgn/Pdlim3/Panx1/Col12a1/Lum/Myl6b/Npnt/Mfap4/Actbl2/Mfap2/Col8a1
MF	GO:0005539	glycosaminoglycan binding	20/263	221/19936	1.52502e-11	2.80096e-09	2.31161e-09	Ltbp2/Ncan/Ccn4/Ccn2/Hmmr/Vcan/Thbs4/Fstl1/Dpysl3/Mstn/Lamc2/Fbn1/Fbln7/Postn/Col11a1/Bgn/Sfrp1/Cxcl10/Ncam1/Cemip
MF	GO:0008201	heparin binding	14/263	161/19936	3.07226e-08	4.23203e-06	3.49267e-06	Ltbp2/Ccn4/Ccn2/Thbs4/Fstl1/Mstn/Lamc2/Fbn1/Fbln7/Postn/Col11a1/Sfrp1/Cxcl10/Ncam1
MF	GO:0030020	extracellular matrix structural constituent conferring tensile strength	7/263	38/19936	5.71377e-07	5.99493e-05	4.94758e-05	Col1a1/Col5a2/Col3a1/Col11a1/Col1a2/Col12a1/Col8a1
MF	GO:1901681	sulfur compound binding	16/263	270/19936	6.52806e-07	5.99493e-05	4.94758e-05	Ltbp2/Ccn4/Ccn2/Thbs4/Fst/Fstl1/Dpysl3/Mstn/Lamc2/Fbn1/Fbln7/Postn/Col11a1/Sfrp1/Cxcl10/Ncam1
MF	GO:0005509	calcium ion binding	25/263	620/19936	7.89565e-07	6.215e-05	5.1292e-05	S100a4/Ltbp2/Ncan/Cdh23/Aspn/Vcan/Thbs4/Efcab6/Fstl1/Runx1/Clec4n/Fbn2/Fbn1/Ehd4/Fbln7/Svep1/Cgref1/Mgp/Myl6b/Npnt/Cdk5r1/Clec4a1/Mmp12/Myl4/Ncs1
MF	GO:0005518	collagen binding	8/263	76/19936	7.16615e-06	0.000493568	0.000407339	Mrc2/Aspn/Thbs4/Lox/Map1a/Ctsk/Lum/Mmp12
MF	GO:0005248	voltage-gated sodium channel activity	5/263	24/19936	1.33154e-05	0.000764099	0.000630606	Hcn2/Cacna1h/Scn5a/Scn3a/Scn2a
MF	GO:0001968	fibronectin binding	6/263	41/19936	1.51975e-05	0.000764099	0.000630606	Loxl3/Ccn2/Thbs4/Ctsk/Tnc/Mfap2
MF	GO:0042379	chemokine receptor binding	7/263	61/19936	1.52542e-05	0.000764099	0.000630606	Nes/Ccl11/Cx3cl1/Ccl17/Cxcl10/Ccl12/Cx3cr1
MF	GO:0030021	extracellular matrix structural constituent conferring compression resistance	4/263	14/19936	2.67044e-05	0.00122618	0.00101196	Aspn/Vcan/Bgn/Lum
MF	GO:0003779	actin binding	17/263	439/19936	7.97726e-05	0.00338113	0.00279043	S100a4/Myh10/Myh3/Fam107a/Mefv/Tnnt2/Map1a/Add2/Csrp3/Pdlim3/Panx1/Vash2/Plekhh2/Cdk5r1/Map1b/Myh8/Myl4
MF	GO:0005178	integrin binding	9/263	140/19936	0.000102805	0.00404613	0.00333924	Itga5/Ccn4/Ccn2/Thbs4/Col3a1/Fbn1/Cx3cl1/Itgbl1/Npnt
MF	GO:0050839	cell adhesion molecule binding	13/263	292/19936	0.00014371	0.00434633	0.003587	Itga5/Ccn4/Cdh23/Ccn2/Thbs4/Col3a1/Fbn1/Postn/Cx3cl1/Itgbl1/Pvr/Npnt/Cdk5r1
MF	GO:0030545	signaling receptor regulator activity	18/263	507/19936	0.000147336	0.00434633	0.003587	Timp1/Agrp/Ccn2/Ccl11/Thbs4/Fst/Mstn/Fbn1/Wnt16/Igsf1/Cx3cl1/Ccl17/Cxcl10/Ccl12/Erfe/Bdnf/Scg2/Gdf6
MF	GO:0019838	growth factor binding	9/263	148/19936	0.000156999	0.00434633	0.003587	Col1a1/Ltbp2/Ccn4/Ccn2/Col3a1/Il2ra/Col1a2/Srpx2/Scn5a
MF	GO:0033798	thyroxine 5-deiodinase activity	2/263	2/19936	0.000173382	0.00434633	0.003587	Dio2/Dio3
MF	GO:0038102	activin receptor antagonist activity	2/263	2/19936	0.000173382	0.00434633	0.003587	Fst/Igsf1
MF	GO:0008009	chemokine activity	5/263	40/19936	0.00017352	0.00434633	0.003587	Ccl11/Cx3cl1/Ccl17/Cxcl10/Ccl12
MF	GO:0048020	CCR chemokine receptor binding	5/263	40/19936	0.00017352	0.00434633	0.003587	Nes/Ccl11/Cx3cl1/Ccl17/Ccl12
MF	GO:0005540	hyaluronic acid binding	4/263	22/19936	0.000179579	0.00434633	0.003587	Ncan/Hmmr/Vcan/Cemip
MF	GO:0001664	G protein-coupled receptor binding	13/263	299/19936	0.000181426	0.00434633	0.003587	Nes/Agrp/Fcgr1/Ccl11/Uchl1/Wnt16/Sfrp1/Cx3cl1/Ccl17/Cxcl10/Ccl12/Cx3cr1/Cthrc1
MF	GO:0005516	calmodulin binding	10/263	189/19936	0.000214369	0.00492155	0.00406173	Myh10/Myh3/Add2/Rrad/Arpp21/Fbxl2/Scn5a/Camk2d/Scn3a/Sphk1
MF	GO:0005272	sodium channel activity	5/263	44/19936	0.000274351	0.00604669	0.00499029	Hcn2/Cacna1h/Scn5a/Scn3a/Scn2a
MF	GO:0048018	receptor ligand activity	16/263	456/19936	0.000390205	0.00826934	0.00682464	Timp1/Agrp/Ccn2/Ccl11/Thbs4/Mstn/Fbn1/Wnt16/Cx3cl1/Ccl17/Cxcl10/Ccl12/Erfe/Bdnf/Scg2/Gdf6
MF	GO:0031432	titin binding	3/263	12/19936	0.000457238	0.00848253	0.00700058	Ankrd1/Ankrd2/Camk2d
MF	GO:0048407	platelet-derived growth factor binding	3/263	12/19936	0.000457238	0.00848253	0.00700058	Col1a1/Col3a1/Col1a2
MF	GO:0030546	signaling receptor activator activity	16/263	464/19936	0.000471576	0.00848253	0.00700058	Timp1/Agrp/Ccn2/Ccl11/Thbs4/Mstn/Fbn1/Wnt16/Cx3cl1/Ccl17/Cxcl10/Ccl12/Erfe/Bdnf/Scg2/Gdf6
MF	GO:0000146	microfilament motor activity	4/263	28/19936	0.00047235	0.00848253	0.00700058	Myh10/Myh3/Tnnt2/Myh8
MF	GO:0005125	cytokine activity	10/263	209/19936	0.000477239	0.00848253	0.00700058	Timp1/Ccl11/Mstn/Wnt16/Cx3cl1/Ccl17/Cxcl10/Ccl12/Scg2/Gdf6
MF	GO:0004800	thyroxine 5'-deiodinase activity	2/263	3/19936	0.000515604	0.00860903	0.00710498	Dio2/Dio3
MF	GO:0031737	CX3C chemokine receptor binding	2/263	3/19936	0.000515604	0.00860903	0.00710498	Cx3cl1/Cx3cr1
MF	GO:0003774	cytoskeletal motor activity	7/263	107/19936	0.00054538	0.00883836	0.00729424	Myh10/Myh3/Tnnt2/Kif2c/Kif4/Myl6b/Myh8
MF	GO:0002020	protease binding	9/263	176/19936	0.000565233	0.00889838	0.00734378	Timp1/Col1a1/Adamts4/Col3a1/Col1a2/Timp4/Panx1/Tnfrsf23/Cdk5r1
MF	GO:0030246	carbohydrate binding	11/263	271/19936	0.000992288	0.014081	0.011621	Ncan/Mrc2/Vcan/Clec4n/Plod2/Clec4a1/P4ha3/Frem1/H2-Eb1/Aldoart2/Klrb1b
MF	GO:0001635	calcitonin gene-related peptide receptor activity	2/263	4/19936	0.00102222	0.014081	0.011621	Calcr/Ramp1
MF	GO:0046923	ER retention sequence binding	2/263	4/19936	0.00102222	0.014081	0.011621	Kdelr3/Cemip
MF	GO:0097643	amylin receptor activity	2/263	4/19936	0.00102222	0.014081	0.011621	Calcr/Ramp1
MF	GO:0097644	calcitonin family binding	2/263	4/19936	0.00102222	0.014081	0.011621	Calcr/Ramp1
MF	GO:0004720	protein-lysine 6-oxidase activity	2/263	5/19936	0.00168886	0.0226966	0.0187313	Loxl3/Lox
MF	GO:0030023	extracellular matrix constituent conferring elasticity	2/263	6/19936	0.00251124	0.0324447	0.0267764	Eln/Mfap5
MF	GO:0008307	structural constituent of muscle	3/263	21/19936	0.00253198	0.0324447	0.0267764	Csrp3/Pdlim3/Myl6b
MF	GO:0043426	MRF binding	2/263	7/19936	0.00348518	0.0426741	0.0352187	Klf5/Csrp3
MF	GO:0097642	calcitonin family receptor activity	2/263	7/19936	0.00348518	0.0426741	0.0352187	Calcr/Ramp1

## Sheet: Dataset S8
Dataset S8. Enriched GO terms in gastrocnemius of Mtm1-/y mice
ONTOLOGY	ID	Description	GeneRatio	BgRatio	pvalue	p.adjust	qvalue	geneID
BP	GO:0045321	leukocyte activation	137/994	981/20278	1.55951e-29	1.13672e-25	8.203e-26	Tspan32/Itgb2/Bcl11a/Spi1/Tgfb1/Relb/Ebi3/Ptpn6/Cd33/Stxbp2/Ly9/Cd244a/Hspb1/Cd44/Mmp8/Dnase1/Pou2f2/Tnfrsf13b/Tnfaip8l2/Ptgds/Cd48/Cd83/Ikzf1/Dock2/Id2/Gadd45g/F2rl1/Fgf10/Lcp1/Nckap1l/Cxadr/Cd86/Runx1/Cdkn1a/Trem2/Myo1f/Aif1/Cd74/Anxa1/Jak2/Hhex/Hps1/Adam8/Il6/Il1rl1/Zap70/Ptprc/Slamf9/Batf3/Fcgr2b/Tyro3/Rasgrp1/Il1b/Pck1/Lef1/Tlr2/Sema4a/Laptm5/Ephb2/Fgr/Stap1/Gpnmb/Clec4b1/Clec4a2/Cd27/Tyrobp…
BP	GO:0042330	taxis	102/994	605/20278	1.37019e-28	4.99367e-25	3.60361e-25	Itgb2/Cdh4/Spi1/Tgfb1/Pgf/Hspb1/Ephb3/Trpm2/Cxcl16/Ccl6/Ccl9/Dock2/Pik3cg/Id2/Lgmn/F2rl1/Emb/Fgf10/Gdnf/Nckap1l/Alcam/Cxadr/Nr4a1/Trem2/Aif1/Lox/Cd74/Csf1r/Anxa1/Adam8/Alox5/Ccr1/Mstn/Fn1/Gpr35/Lamc2/Slamf9/Il1b/Edn3/Rab13/Lef1/Sema4a/Ccn1/Epha7/Artn/Ephb2/Csf3r/Dpysl5/Stap1/Spp1/Cxcl1/Ptpro/Coro1a/Itgam/Plxna3/Cx3cl1/Ccl17/Tirap/Slc37a4/Rac2/Egr3/Vav1/Cxcl10/Tpbg/Ccl12/Ccl7/Ccl2/Serpine1/Egr2/It…
BP	GO:0006935	chemotaxis	101/994	600/20278	2.9441e-28	7.15317e-25	5.16198e-25	Itgb2/Cdh4/Spi1/Tgfb1/Pgf/Hspb1/Ephb3/Trpm2/Cxcl16/Ccl6/Ccl9/Dock2/Pik3cg/Lgmn/F2rl1/Emb/Fgf10/Gdnf/Nckap1l/Alcam/Cxadr/Nr4a1/Trem2/Aif1/Lox/Cd74/Csf1r/Anxa1/Adam8/Alox5/Ccr1/Mstn/Fn1/Gpr35/Lamc2/Slamf9/Il1b/Edn3/Rab13/Lef1/Sema4a/Ccn1/Epha7/Artn/Ephb2/Csf3r/Dpysl5/Stap1/Spp1/Cxcl1/Ptpro/Coro1a/Itgam/Plxna3/Cx3cl1/Ccl17/Tirap/Slc37a4/Rac2/Egr3/Vav1/Cxcl10/Tpbg/Ccl12/Ccl7/Ccl2/Serpine1/Egr2/Itga9/…
BP	GO:0006954	inflammatory response	110/994	711/20278	1.71185e-27	2.66658e-24	1.9243e-24	Itgb2/Timp1/Acp5/Tgfb1/Relb/Cd44/Mmp8/Dnase1/Tnfaip8l2/Cybb/Fcgr1/Ncf1/Cd68/Ccl6/Ccl9/Pik3cg/Serpina3n/Ly86/F2rl1/Pbk/Ciita/Mefv/Cd200r1/Kng1/Adipoq/Cela1/Trem2/Csf1r/Anxa1/Jak2/Pik3ap1/Hps1/Adam8/Alox5/Il6/Ccr1/Il1rl1/Fn1/Selp/Sele/Fcgr2b/Card9/Cers6/Tyro3/Rasgrp1/Il1b/Tlr2/Ephb2/Trp73/Stap1/Cxcl1/Irf5/Csrp3/Siglece/Itgam/Pycard/Cx3cl1/Ccl17/Tirap/Ptgs2/Pla2g3/Cxcl10/Cebpa/Ccl12/Ccl7/Ccl2/Sbno2/…
BP	GO:0002684	positive regulation of immune system process	130/994	943/20278	1.82918e-27	2.66658e-24	1.9243e-24	Itgb2/Spi1/Tgfb1/Ptpn6/Stxbp2/Cd244a/Pgf/Cd44/Mmp8/Cd83/Fcgr1/Ikzf1/Myo1g/Id2/Lgmn/F2rl1/Fgf10/Fyb/Nckap1l/Cd86/Runx1/Cdkn1a/Clec4n/Trem2/Themis3/Aif1/Cd74/Csf1r/Anxa1/Hps1/Adam8/Il6/Ccr1/Il1rl1/Mstn/Zap70/Ptprc/Selp/Sele/Card9/Rasgrp1/Il1b/Pck1/Edn3/Lef1/Tlr2/Laptm5/Ephb2/Fgr/Tec/Stap1/Ereg/Cxcl1/Gsdme/Cd27/Tyrobp/Coro1a/Itgam/Pycard/Cd37/Sash3/Btk/Cx3cl1/Tirap/Rac2/Egr3/Cd226/Vav1/Pla2g3/Cxcl10…
BP	GO:0050865	regulation of cell activation	103/994	674/20278	2.4656e-25	2.67083e-22	1.92737e-22	Tspan32/Itgb2/Spi1/Tgfb1/Ptpn6/Cd33/Stxbp2/Cd244a/Hspb1/Cd44/Mmp8/Tnfrsf13b/Tnfaip8l2/Cd83/Ikzf1/Id2/F2rl1/Fgf10/Nckap1l/Cd86/Runx1/Cdkn1a/Trem2/Aif1/Cd74/Anxa1/Jak2/Hps1/Adam8/Il6/Il1rl1/Zap70/Ptprc/Selp/Fcgr2b/Tyro3/Rasgrp1/Il1b/Pck1/Lef1/Laptm5/Ephb2/Fgr/Tec/Stap1/Gpnmb/Cd27/Tyrobp/Coro1a/Itgam/Pycard/Cd37/Sash3/Btk/Casp3/Cx3cl1/Ubash3b/Tirap/Rac2/Egr3/Cd226/Pla2g3/Cebpa/Ccl2/Card11/H2-Aa/Vnn1…
BP	GO:0002694	regulation of leukocyte activation	99/994	630/20278	2.56494e-25	2.67083e-22	1.92737e-22	Tspan32/Itgb2/Spi1/Tgfb1/Ptpn6/Cd33/Stxbp2/Cd244a/Hspb1/Cd44/Mmp8/Tnfrsf13b/Tnfaip8l2/Cd83/Ikzf1/Id2/F2rl1/Fgf10/Nckap1l/Cd86/Runx1/Cdkn1a/Trem2/Aif1/Cd74/Anxa1/Hps1/Adam8/Il6/Il1rl1/Zap70/Ptprc/Fcgr2b/Tyro3/Rasgrp1/Il1b/Pck1/Lef1/Laptm5/Ephb2/Fgr/Stap1/Gpnmb/Cd27/Tyrobp/Coro1a/Itgam/Pycard/Cd37/Sash3/Btk/Casp3/Cx3cl1/Tirap/Rac2/Egr3/Cd226/Pla2g3/Cebpa/Ccl2/Card11/H2-Aa/Vnn1/H2-DMb2/H2-DMa/Cd84/T…
BP	GO:0060326	cell chemotaxis	66/994	305/20278	5.67157e-25	5.16751e-22	3.72906e-22	Itgb2/Spi1/Pgf/Hspb1/Trpm2/Cxcl16/Ccl6/Ccl9/Lgmn/F2rl1/Nckap1l/Cxadr/Nr4a1/Aif1/Lox/Cd74/Csf1r/Anxa1/Adam8/Alox5/Ccr1/Mstn/Gpr35/Slamf9/Il1b/Edn3/Rab13/Lef1/Csf3r/Stap1/Spp1/Cxcl1/Ptpro/Coro1a/Itgam/Cx3cl1/Ccl17/Tirap/Slc37a4/Rac2/Egr3/Vav1/Cxcl10/Tpbg/Ccl12/Ccl7/Ccl2/Serpine1/Itga9/Thbs1/C3ar1/Ackr2/Tafa4/Cxcr6/Ccr2/C5ar1/Lgals3/Gpr183/Ffar2/Cx3cr1/S100a8/Fcer1g/Fcgr3/Xcr1/Ccr5/Bin2
BP	GO:0001817	regulation of cytokine production	107/994	759/20278	2.02086e-23	1.63667e-20	1.18108e-20	Acp5/Tgfb1/Relb/Ptpn6/Cd33/Ly9/Cd244a/Hspb1/Fgfr4/Mmp8/Pou2f2/Cd83/F2rl1/Nckap1l/Mefv/Cd200r1/Adipoq/Runx1/Clec4n/Trem2/Cyp1b1/Aif1/Aqp4/Cidea/Cd74/Csf1r/Anxa1/Jak2/Ankrd2/Adam8/Alox5/Il6/Il1rl1/Fn1/Ptprc/Fcgr2b/Card9/Rasgrp1/Il1b/Postn/Lef1/Tlr2/Laptm5/Ephb2/Fgr/Ereg/Irf5/Gpnmb/Anxa4/Clec4b1/Clec4a2/Cd27/Tyrobp/Pycard/Sash3/Btk/Cx3cl1/Tirap/Slc37a4/Ptgs2/Cd226/Pla2g3/Cd300ld/Ccl2/Card11/Spon2/Se…
BP	GO:0030595	leukocyte chemotaxis	54/994	224/20278	5.48968e-23	3.97634e-20	2.86947e-20	Itgb2/Spi1/Pgf/Trpm2/Cxcl16/Ccl6/Ccl9/Lgmn/F2rl1/Nckap1l/Cxadr/Aif1/Cd74/Csf1r/Anxa1/Adam8/Alox5/Ccr1/Mstn/Gpr35/Slamf9/Il1b/Edn3/Csf3r/Stap1/Spp1/Cxcl1/Ptpro/Coro1a/Itgam/Cx3cl1/Ccl17/Tirap/Slc37a4/Rac2/Vav1/Cxcl10/Ccl12/Ccl7/Ccl2/Serpine1/Itga9/Thbs1/C3ar1/Tafa4/Ccr2/C5ar1/Lgals3/Gpr183/Ffar2/Cx3cr1/S100a8/Fcer1g/Fcgr3
BP	GO:0001816	cytokine production	111/994	818/20278	6.53515e-23	3.97634e-20	2.86947e-20	Acp5/Tgfb1/Relb/Ptpn6/Cd33/Ly9/Cd244a/Hspb1/Fgfr4/Mmp8/Pou2f2/Cd83/Gadd45g/F2rl1/Nckap1l/Mefv/Cd200r1/Adipoq/Runx1/Clec4n/Trem2/Cyp1b1/Aif1/Aqp4/Cidea/Cd74/Csf1r/Anxa1/Jak2/Ankrd2/Adam8/Alox5/Il6/Il1rl1/Fn1/Ptprc/Slamf9/Fcgr2b/Card9/Rasgrp1/Il1b/Postn/Lef1/Tlr2/Laptm5/Ephb2/Fgr/Ereg/Irf5/Gpnmb/Anxa4/Clec4b1/Clec4a2/Cd27/Tyrobp/Pycard/Sash3/Btk/G6pdx/Cx3cl1/Tirap/Slc37a4/Ptgs2/Cd226/Pla2g3/Cd300ld…
BP	GO:0098609	cell-cell adhesion	110/994	806/20278	6.54632e-23	3.97634e-20	2.86947e-20	Tspan32/Itgb2/Cdh4/Sox9/Spi1/Tgfb1/Ptpn6/Cd33/Cd244a/Hspb1/Cd44/Ephb3/Cdh23/Tnfaip8l2/Cd83/Ikzf1/Emb/Nckap1l/Cldn1/Alcam/Cd200r1/Cxadr/Adipoq/Cd86/Runx1/Cyp1b1/Aif1/Aqp4/Cd74/Anxa1/Jak2/Fermt3/Adam8/Cdhr5/Alox5/Il6/Zap70/Fn1/Serpinb8/Ptprc/Selp/Sele/Tyro3/Rasgrp1/Il1b/Pck1/Lef1/Ccn1/Epha7/Svep1/Laptm5/Gpnmb/Ret/Cd27/Coro1a/Itgam/Itgax/Pycard/Sash3/Casp3/Cdh11/Cx3cl1/Ubash3b/Rac2/Egr3/Tjp3/Ccl2/Ca…
BP	GO:0002274	myeloid leukocyte activation	55/994	246/20278	1.03456e-21	5.80068e-19	4.18598e-19	Tspan32/Itgb2/Spi1/Tgfb1/Relb/Cd33/Stxbp2/Cd244a/Mmp8/Dnase1/Ptgds/Cd48/Dock2/F2rl1/Trem2/Myo1f/Aif1/Jak2/Il1rl1/Batf3/Rasgrp1/Tlr2/Fgr/Stap1/Tyrobp/Itgam/Pycard/Cd37/Cx3cl1/Rac2/Cd226/Pla2g3/Cebpa/Sbno2/C1qa/Cd84/Tlr4/Stx11/Thbs1/Milr1/Lat2/Nppa/Tlr1/Ccr2/C5ar1/Hamp/Tlr6/Cx3cr1/Ptafr/Fcer1g/Pirb/Fcgr3/Cd300lb/Lilrb4b/Lilrb4a
BP	GO:0050867	positive regulation of cell activation	74/994	428/20278	1.29297e-21	6.61099e-19	4.77072e-19	Itgb2/Tgfb1/Stxbp2/Cd244a/Mmp8/Cd83/Ikzf1/F2rl1/Fgf10/Nckap1l/Cd86/Runx1/Cdkn1a/Trem2/Aif1/Cd74/Anxa1/Jak2/Hps1/Adam8/Il6/Il1rl1/Zap70/Ptprc/Selp/Rasgrp1/Il1b/Pck1/Lef1/Ephb2/Fgr/Stap1/Cd27/Tyrobp/Coro1a/Itgam/Pycard/Sash3/Tirap/Egr3/Cd226/Pla2g3/Cebpa/Ccl2/Card11/H2-Aa/Vnn1/H2-DMb2/H2-DMa/Tlr4/Igfbp2/Thbs1/Nppa/Tlr9/Ccdc88b/Ccr2/Hamp/Gpr183/Tlr6/Ptafr/Fcer1g/H2-Eb1/Cd300lb/Runx3/H2-Ab1/Il4i1/Cd8…
BP	GO:0007159	leukocyte cell-cell adhesion	68/994	368/20278	1.36047e-21	6.61099e-19	4.77072e-19	Itgb2/Tgfb1/Ptpn6/Cd244a/Hspb1/Cd44/Tnfaip8l2/Cd83/Ikzf1/Nckap1l/Cd86/Runx1/Aif1/Cd74/Anxa1/Fermt3/Adam8/Alox5/Il6/Zap70/Ptprc/Selp/Sele/Rasgrp1/Il1b/Pck1/Lef1/Laptm5/Gpnmb/Cd27/Coro1a/Itgam/Pycard/Sash3/Casp3/Rac2/Egr3/Ccl2/Card11/H2-Aa/Vnn1/H2-DMb2/H2-DMa/Gcnt1/Igfbp2/Thbs1/Il20rb/Ccdc88b/Selplg/Ccr2/Lgals3/Cx3cr1/S100a8/Ptafr/Adtrp/H2-Eb1/Erbb2/Runx3/Tigit/H2-Ab1/Il4i1/Cd80/Sox4/Ass1/H2-DMb1/S…
BP	GO:0050900	leukocyte migration	68/994	369/20278	1.59169e-21	7.25113e-19	5.23267e-19	Itgb2/Spi1/Tgfb1/Pgf/Trpm2/Cxcl16/Ccl6/Ccl9/Myo1g/Lgmn/F2rl1/Nckap1l/Cd200r1/Cxadr/Trem2/Aif1/Cd74/Csf1r/Anxa1/Adam8/Alox5/Ccr1/Mstn/Gpr35/Slamf9/Selp/Sele/Il1b/Edn3/Tlr2/Artn/Csf3r/Stap1/Spp1/Cxcl1/Ptpro/Coro1a/Itgam/Pycard/Cx3cl1/Ccl17/Tirap/Slc37a4/Rac2/Vav1/Cxcl10/Ccl12/Ccl7/Ccl2/Serpine1/Gcnt1/Itga9/Thbs1/C3ar1/Tnfrsf18/Tafa4/Selplg/Ccr2/C5ar1/Lgals3/Gpr183/Ffar2/Cx3cr1/S100a8/Ptafr/Adtrp/Fc…
BP	GO:0002696	positive regulation of leukocyte activation	72/994	413/20278	2.8465e-21	1.22048e-18	8.80739e-19	Itgb2/Tgfb1/Stxbp2/Cd244a/Mmp8/Cd83/Ikzf1/F2rl1/Fgf10/Nckap1l/Cd86/Runx1/Cdkn1a/Trem2/Aif1/Cd74/Anxa1/Hps1/Adam8/Il6/Il1rl1/Zap70/Ptprc/Rasgrp1/Il1b/Pck1/Lef1/Ephb2/Fgr/Stap1/Cd27/Tyrobp/Coro1a/Itgam/Pycard/Sash3/Tirap/Egr3/Cd226/Pla2g3/Cebpa/Ccl2/Card11/H2-Aa/Vnn1/H2-DMb2/H2-DMa/Tlr4/Igfbp2/Thbs1/Nppa/Tlr9/Ccdc88b/Ccr2/Hamp/Gpr183/Tlr6/Ptafr/Fcer1g/H2-Eb1/Cd300lb/Runx3/H2-Ab1/Il4i1/Cd80/Sox4/Igh…
BP	GO:0030155	regulation of cell adhesion	103/994	766/20278	5.35358e-21	2.14287e-18	1.54637e-18	Itgb2/Sox9/Acp5/Spi1/Tgfb1/Ptpn6/Cd244a/Hspb1/Cd44/Ephb3/Tnfaip8l2/Cd83/Ikzf1/Smoc1/Fam107a/Nckap1l/Ccdc80/Kng1/Adipoq/Cd86/Runx1/Cyp1b1/Myo1f/Aif1/Cd74/Anxa1/Jak2/Fermt3/Cd63/Adam8/Alox5/Il6/Zap70/Fn1/Ptprc/Selp/Sele/Cytip/Frmd5/Rasgrp1/Il1b/Pck1/Postn/Lef1/Ccn1/Epha7/Tnc/Laptm5/Ephb2/Spp1/Gpnmb/Ret/Cd27/Coro1a/Pycard/Sash3/Plxna3/Casp3/Cx3cl1/Ubash3b/Plet1/Rac2/Egr3/Vav1/Ccl2/Card11/H2-Aa/Serpi…
BP	GO:0042110	T cell activation	82/994	524/20278	5.58575e-21	2.14287e-18	1.54637e-18	Itgb2/Bcl11a/Spi1/Tgfb1/Relb/Ebi3/Ptpn6/Ly9/Cd244a/Hspb1/Cd44/Tnfaip8l2/Cd48/Cd83/Ikzf1/Dock2/Gadd45g/F2rl1/Lcp1/Nckap1l/Cxadr/Cd86/Runx1/Aif1/Cd74/Anxa1/Adam8/Il6/Zap70/Ptprc/Slamf9/Rasgrp1/Il1b/Pck1/Lef1/Sema4a/Laptm5/Gpnmb/Clec4b1/Clec4a2/Cd27/Coro1a/Itgam/Pycard/Sash3/Casp3/Rac2/Egr3/Vav1/Ccl2/Card11/H2-Aa/Vnn1/H2-DMb2/H2-DMa/Cd84/Egr1/Stx11/Igfbp2/Clec4a3/Il20rb/Zfp36l2/Ccdc88b/Clec4a1/Ccr2/…
BP	GO:0032101	regulation of response to external stimulus	114/994	917/20278	2.08292e-20	7.5912e-18	5.47808e-18	Apoh/Tspan32/Acp5/Spi1/Tgfb1/Pgf/Hspb1/Cd44/Mmp8/Dnase1/Tnfaip8l2/Fcgr1/Ncf1/Pik3cg/Lgmn/Ly86/F2rl1/Fgf10/Pbk/Nckap1l/Mefv/Cd200r1/Kng1/Adipoq/Clec4n/Trem2/Myo1f/Aif1/Cd74/Csf1r/Anxa1/Jak2/Pik3ap1/Adam8/Alox5/Il6/Ccr1/Il1rl1/Mstn/Fn1/Fcgr2b/Serpinc1/Card9/Tyro3/Rasgrp1/Il1b/Edn3/Tlr2/Sema4a/Artn/Lrp8/Ephb2/Fgr/Stap1/Ereg/Cxcl1/Siglece/Tyrobp/Xylt1/Pycard/Cd37/Plxna3/Mt3/Cx3cl1/Ubash3b/Tirap/Anxa2…
BP	GO:0071706	tumor necrosis factor superfamily cytokine production	46/994	187/20278	3.77986e-20	1.31197e-17	9.46765e-18	Acp5/Ptpn6/Cd33/Hspb1/Mmp8/Adipoq/Trem2/Cidea/Jak2/Adam8/Il6/Ptprc/Slamf9/Card9/Rasgrp1/Tlr2/Ephb2/Gpnmb/Clec4b1/Clec4a2/Tyrobp/Pycard/Sash3/Cx3cl1/Tirap/Cd300ld/Ccl2/Spon2/Arid5a/Cd84/Tlr4/Thbs1/Tspo/Clec4a3/Tlr1/Tlr9/Clec4a1/Ccr2/Cd14/Tlr6/Cx3cr1/Bcl3/Ptafr/Fcer1g/Fcgr3/Ccr5
BP	GO:1903555	regulation of tumor necrosis factor superfamily cytokine production	45/994	182/20278	7.79813e-20	2.58366e-17	1.86446e-17	Acp5/Ptpn6/Cd33/Hspb1/Mmp8/Adipoq/Trem2/Cidea/Jak2/Adam8/Il6/Ptprc/Card9/Rasgrp1/Tlr2/Ephb2/Gpnmb/Clec4b1/Clec4a2/Tyrobp/Pycard/Sash3/Cx3cl1/Tirap/Cd300ld/Ccl2/Spon2/Arid5a/Cd84/Tlr4/Thbs1/Tspo/Clec4a3/Tlr1/Tlr9/Clec4a1/Ccr2/Cd14/Tlr6/Cx3cr1/Bcl3/Ptafr/Fcer1g/Fcgr3/Ccr5
BP	GO:0046649	lymphocyte activation	104/994	807/20278	8.22125e-20	2.60542e-17	1.88016e-17	Itgb2/Bcl11a/Spi1/Tgfb1/Relb/Ebi3/Ptpn6/Ly9/Cd244a/Hspb1/Cd44/Pou2f2/Tnfrsf13b/Tnfaip8l2/Cd48/Cd83/Ikzf1/Dock2/Id2/Gadd45g/F2rl1/Fgf10/Lcp1/Nckap1l/Cxadr/Cd86/Runx1/Cdkn1a/Aif1/Cd74/Anxa1/Hhex/Hps1/Adam8/Il6/Zap70/Ptprc/Slamf9/Fcgr2b/Tyro3/Rasgrp1/Il1b/Pck1/Lef1/Sema4a/Laptm5/Ephb2/Fgr/Gpnmb/Clec4b1/Clec4a2/Cd27/Tyrobp/Coro1a/Itgam/Pycard/Sash3/Btk/Casp3/Tirap/Rac2/Egr3/Vav1/Ccl2/Card11/H2-Aa/Vnn…
BP	GO:0001819	positive regulation of cytokine production	77/994	492/20278	9.25405e-20	2.81053e-17	2.02818e-17	Tgfb1/Ly9/Cd244a/Hspb1/Mmp8/Pou2f2/Cd83/F2rl1/Adipoq/Runx1/Clec4n/Trem2/Cyp1b1/Aif1/Cd74/Csf1r/Anxa1/Jak2/Adam8/Il6/Il1rl1/Ptprc/Card9/Rasgrp1/Il1b/Postn/Tlr2/Laptm5/Ephb2/Fgr/Ereg/Irf5/Cd27/Tyrobp/Pycard/Sash3/Cx3cl1/Tirap/Ptgs2/Cd226/Pla2g3/Ccl2/Card11/Spon2/Serpine1/Arid5a/Cd84/Egr1/Tlr4/Thbs1/C3ar1/S100a13/Il20rb/Cd300c2/Tlr1/Tlr9/Ccdc88b/Ccr2/C5ar1/Mmp12/Ffar2/Cd14/Tlr6/Bcl3/Ticam2/Ptafr/Sci…
BP	GO:0032640	tumor necrosis factor production	45/994	184/20278	1.24578e-19	3.63221e-17	2.62113e-17	Acp5/Ptpn6/Cd33/Hspb1/Mmp8/Adipoq/Trem2/Cidea/Jak2/Il6/Ptprc/Slamf9/Card9/Rasgrp1/Tlr2/Ephb2/Gpnmb/Clec4b1/Clec4a2/Tyrobp/Pycard/Sash3/Cx3cl1/Tirap/Cd300ld/Ccl2/Spon2/Arid5a/Cd84/Tlr4/Thbs1/Tspo/Clec4a3/Tlr1/Tlr9/Clec4a1/Ccr2/Cd14/Tlr6/Cx3cr1/Bcl3/Ptafr/Fcer1g/Fcgr3/Ccr5
BP	GO:0032103	positive regulation of response to external stimulus	70/994	421/20278	1.5757e-19	4.27117e-17	3.08223e-17	Apoh/Spi1/Tgfb1/Pgf/Hspb1/Mmp8/Fcgr1/Pik3cg/Lgmn/Ly86/F2rl1/Fgf10/Nckap1l/Clec4n/Trem2/Aif1/Cd74/Csf1r/Jak2/Adam8/Il6/Ccr1/Il1rl1/Mstn/Fn1/Card9/Rasgrp1/Il1b/Edn3/Tlr2/Artn/Stap1/Ereg/Cxcl1/Tyrobp/Pycard/Cx3cl1/Tirap/Ptgs2/Rac2/Cd226/Vav1/Pla2g3/Cxcl10/Cebpa/Tpbg/Ccl7/Ccl2/Serpine1/Cdk19/Ctss/Tlr4/Thbs1/Pvr/C3ar1/Nppa/Tlr9/Ccr2/C5ar1/Mmp12/Ffar2/Tlr6/Cx3cr1/S100a8/Scimp/Fcer1g/Fcgr3/Alox5ap/Nlrc5…
BP	GO:0002252	immune effector process	94/994	692/20278	1.58213e-19	4.27117e-17	3.08223e-17	Itgb2/Spi1/Tgfb1/Relb/Ptpn6/Stxbp2/Ly9/Cd244a/Dnase1/Pou2f2/Ptgds/Fcgr1/Ncf1/Dock2/Myo1g/Gadd45g/F2rl1/Lcp1/Nckap1l/Cd86/Trem2/Myo1f/Cd74/Anxa1/Il6/Ptprc/Slamf9/Fcgr2b/Card9/Rasgrp1/Il1b/Pck1/Lef1/Tlr2/Sema4a/Laptm5/Ephb2/Fgr/Stap1/Cxcl1/Cd27/Tyrobp/Coro1a/Itgam/Pycard/Cd37/Sash3/Btk/Rac2/Cd226/Vav1/Pla2g3/Ccl2/Sbno2/H2-Aa/C1qa/C1qc/C1qb/Spon2/Arid5a/H2-DMb2/H2-DMa/Cd84/Tlr4/Stx11/Pvr/Milr1/Lat2/…
BP	GO:0070661	leukocyte proliferation	62/994	340/20278	1.75174e-19	4.56014e-17	3.29076e-17	Itgb2/Tgfb1/Ebi3/Ptpn6/Cd244a/Cd44/Tnfrsf13b/Dock2/F2rl1/Fgf10/Nckap1l/Cd86/Cdkn1a/Trem2/Aif1/Cd74/Csf1r/Anxa1/Hhex/Il6/Zap70/Ptprc/Fcgr2b/Rasgrp1/Il1b/Lef1/Laptm5/Ephb2/Gpnmb/Cd27/Tyrobp/Coro1a/Itgam/Pycard/Sash3/Btk/Casp3/Cx3cl1/Tirap/Rac2/Ccl12/Card11/H2-Aa/H2-DMb2/Tlr4/Igfbp2/Il20rb/Tlr9/Gapt/Ccdc88b/Ccr2/Lgals3/Gpr183/Erbb2/Sox11/H2-Ab1/Il4i1/Cd80/Ighm/H2-DMb1/Lilrb4b/Lilrb4a
BP	GO:0032680	regulation of tumor necrosis factor production	44/994	179/20278	2.57343e-19	6.46819e-17	4.66767e-17	Acp5/Ptpn6/Cd33/Hspb1/Mmp8/Adipoq/Trem2/Cidea/Jak2/Il6/Ptprc/Card9/Rasgrp1/Tlr2/Ephb2/Gpnmb/Clec4b1/Clec4a2/Tyrobp/Pycard/Sash3/Cx3cl1/Tirap/Cd300ld/Ccl2/Spon2/Arid5a/Cd84/Tlr4/Thbs1/Tspo/Clec4a3/Tlr1/Tlr9/Clec4a1/Ccr2/Cd14/Tlr6/Cx3cr1/Bcl3/Ptafr/Fcer1g/Fcgr3/Ccr5
BP	GO:0000165	MAPK cascade	101/994	784/20278	3.00985e-19	7.31293e-17	5.27727e-17	Sox9/Spi1/Tgfb1/Ptpn6/Cd44/Fgfr4/Mmp8/Gadd45b/Ccl6/Ccl9/Pik3cg/Map2k6/Pik3r5/Gadd45g/F2rl1/Fgf10/Pbk/Dok2/Myc/Fgd4/Adipoq/Calcr/Trem2/Fgd2/Xdh/Cd74/Csf1r/Jak2/Adam8/Il6/Ccr1/Fn1/Rgs2/Ptprc/Atf3/Fcgr2b/Card9/Rasgrp1/Dusp2/Il1b/Mylk2/Edn3/Tlr2/Ccn1/Epha7/Laptm5/Ephb2/Trp73/Chrna9/Uchl1/Wnt16/Gpnmb/Gsdme/Tgfa/Ret/Cd27/Sbk2/Nox4/Pycard/Fgfr2/Adrb3/Dusp4/Mt3/Cx3cl1/Ccl17/Tirap/Cryab/Dixdc1/Mdfi/Eda2r/…
BP	GO:0043408	regulation of MAPK cascade	95/994	717/20278	5.59307e-19	1.31509e-16	9.49018e-17	Spi1/Tgfb1/Ptpn6/Cd44/Fgfr4/Mmp8/Gadd45b/Ccl6/Ccl9/Pik3cg/Map2k6/Pik3r5/Gadd45g/F2rl1/Fgf10/Pbk/Dok2/Fgd4/Adipoq/Calcr/Trem2/Fgd2/Xdh/Cd74/Csf1r/Jak2/Adam8/Il6/Ccr1/Fn1/Rgs2/Ptprc/Atf3/Fcgr2b/Card9/Rasgrp1/Dusp2/Il1b/Mylk2/Edn3/Tlr2/Ccn1/Epha7/Laptm5/Ephb2/Trp73/Chrna9/Uchl1/Wnt16/Gpnmb/Gsdme/Tgfa/Ret/Cd27/Nox4/Pycard/Fgfr2/Adrb3/Dusp4/Mt3/Cx3cl1/Ccl17/Tirap/Dixdc1/Mdfi/Eda2r/Dusp5/Epgn/Tpbg/Ccl1…
BP	GO:0022407	regulation of cell-cell adhesion	72/994	453/20278	6.32678e-19	1.44112e-16	1.03997e-16	Itgb2/Spi1/Tgfb1/Ptpn6/Cd244a/Hspb1/Cd44/Ephb3/Tnfaip8l2/Cd83/Ikzf1/Nckap1l/Adipoq/Cd86/Runx1/Aif1/Cd74/Anxa1/Jak2/Fermt3/Adam8/Alox5/Il6/Zap70/Ptprc/Selp/Sele/Rasgrp1/Il1b/Pck1/Lef1/Epha7/Laptm5/Gpnmb/Cd27/Coro1a/Pycard/Sash3/Casp3/Cx3cl1/Ubash3b/Egr3/Ccl2/Card11/H2-Aa/Vnn1/H2-DMb2/H2-DMa/Igfbp2/Cited2/Mdga1/Il20rb/Plaur/Ccdc88b/Ccr2/Lgals3/Ptafr/Adtrp/H2-Eb1/Erbb2/Runx3/Tigit/H2-Ab1/Il4i1/Cd80/…
BP	GO:1903037	regulation of leukocyte cell-cell adhesion	60/994	330/20278	7.92551e-19	1.75058e-16	1.26328e-16	Itgb2/Tgfb1/Ptpn6/Cd244a/Hspb1/Cd44/Tnfaip8l2/Cd83/Ikzf1/Nckap1l/Cd86/Runx1/Aif1/Cd74/Anxa1/Adam8/Alox5/Il6/Zap70/Ptprc/Selp/Sele/Rasgrp1/Il1b/Pck1/Lef1/Laptm5/Gpnmb/Cd27/Coro1a/Pycard/Sash3/Casp3/Egr3/Ccl2/Card11/H2-Aa/Vnn1/H2-DMb2/H2-DMa/Igfbp2/Il20rb/Ccdc88b/Ccr2/Lgals3/Ptafr/Adtrp/H2-Eb1/Erbb2/Runx3/Tigit/H2-Ab1/Il4i1/Cd80/Sox4/Ass1/H2-DMb1/Sirpb1a/Lilrb4b/Lilrb4a
BP	GO:0097529	myeloid leukocyte migration	48/994	222/20278	1.80613e-18	3.87201e-16	2.79418e-16	Itgb2/Spi1/Pgf/Ccl6/Ccl9/Lgmn/Nckap1l/Cd200r1/Cxadr/Trem2/Aif1/Cd74/Csf1r/Anxa1/Adam8/Ccr1/Mstn/Gpr35/Il1b/Edn3/Csf3r/Stap1/Spp1/Cxcl1/Ptpro/Itgam/Cx3cl1/Ccl17/Tirap/Slc37a4/Rac2/Vav1/Cxcl10/Ccl12/Ccl7/Ccl2/Serpine1/Itga9/Thbs1/C3ar1/Tafa4/Ccr2/C5ar1/Lgals3/Cx3cr1/S100a8/Fcer1g/Fcgr3
BP	GO:0030335	positive regulation of cell migration	81/994	568/20278	3.23162e-18	6.73007e-16	4.85666e-16	Sox9/Acp5/Spi1/Rhoc/Tiam1/Tgfb1/Pgf/Hspb1/Retn/Cxcl16/Pik3cg/Lgmn/F2rl1/Plk2/Fgf10/Fam107a/Myc/Nckap1l/Cldn1/Trem2/Cyp1b1/Myo1f/Aif1/Cd74/Csf1r/Anxa1/Jak2/Kif20b/Fermt3/Adam8/Ccr1/Mstn/Fn1/Ptprc/Lamc2/Selp/Sele/Il1b/Angpt4/Edn3/Postn/Lef1/Tlr2/Sema4a/Ccn1/Angptl3/Ephb2/Fgr/Gpnmb/Ret/Nox4/Coro1a/Itgax/Pycard/Cx3cl1/Tirap/Plet1/Ptgs2/Rac2/Cxcl10/Ccl12/Ccl7/Ccl2/Serpine1/Egr1/Tlr4/Thbs1/C3ar1/Rhod/T…
BP	GO:0070663	regulation of leukocyte proliferation	51/994	258/20278	8.89465e-18	1.80092e-15	1.29961e-15	Tgfb1/Ptpn6/Cd244a/Cd44/Tnfrsf13b/Fgf10/Nckap1l/Cd86/Cdkn1a/Aif1/Cd74/Csf1r/Anxa1/Hhex/Il6/Zap70/Ptprc/Fcgr2b/Il1b/Laptm5/Ephb2/Gpnmb/Tyrobp/Coro1a/Pycard/Sash3/Btk/Casp3/Tirap/Rac2/Ccl12/Card11/H2-Aa/H2-DMb2/Tlr4/Igfbp2/Il20rb/Tlr9/Ccdc88b/Ccr2/Lgals3/Gpr183/Erbb2/Sox11/H2-Ab1/Il4i1/Cd80/Ighm/H2-DMb1/Lilrb4b/Lilrb4a
BP	GO:0032943	mononuclear cell proliferation	57/994	318/20278	1.19451e-17	2.35318e-15	1.69814e-15	Itgb2/Tgfb1/Ebi3/Ptpn6/Cd244a/Cd44/Tnfrsf13b/Dock2/Fgf10/Nckap1l/Cd86/Cdkn1a/Aif1/Cd74/Csf1r/Anxa1/Il6/Zap70/Ptprc/Fcgr2b/Rasgrp1/Il1b/Lef1/Laptm5/Ephb2/Gpnmb/Cd27/Tyrobp/Coro1a/Itgam/Pycard/Sash3/Btk/Casp3/Tirap/Rac2/Card11/H2-Aa/H2-DMb2/Tlr4/Igfbp2/Il20rb/Tlr9/Gapt/Ccdc88b/Ccr2/Lgals3/Gpr183/Erbb2/Sox11/H2-Ab1/Il4i1/Cd80/Ighm/H2-DMb1/Lilrb4b/Lilrb4a
BP	GO:0045785	positive regulation of cell adhesion	71/994	468/20278	1.4975e-17	2.87244e-15	2.07285e-15	Itgb2/Tgfb1/Ptpn6/Cd244a/Cd44/Cd83/Ikzf1/Smoc1/Nckap1l/Ccdc80/Cd86/Runx1/Aif1/Cd74/Anxa1/Jak2/Cd63/Adam8/Alox5/Il6/Zap70/Fn1/Ptprc/Selp/Sele/Frmd5/Rasgrp1/Il1b/Pck1/Lef1/Ccn1/Spp1/Ret/Cd27/Coro1a/Pycard/Sash3/Cx3cl1/Egr3/Vav1/Ccl2/Card11/H2-Aa/Vnn1/H2-DMb2/H2-DMa/Igfbp2/Cited2/Thbs1/Rhod/Tnfrsf18/Fmn1/Plaur/Ccdc88b/Ndnf/Ccr2/Ptafr/H2-Eb1/Erbb2/Col8a1/Runx3/H2-Ab1/Il4i1/Cass4/Cd80/Sox4/Ccr5/H2-DMb…
BP	GO:0002521	leukocyte differentiation	82/994	597/20278	1.94915e-17	3.64291e-15	2.62885e-15	Bcl11a/Spi1/Tgfb1/Relb/Ptpn6/Ly9/Hspb1/Cd44/Pou2f2/Trpm2/Cd83/Ikzf1/Dock2/Id2/Gadd45g/F2rl1/Myc/Nckap1l/Adipoq/Runx1/Tmem176a/Calcr/Trem2/Cd74/Csf1r/Anxa1/Hhex/Adam8/Il6/Ccr1/Zap70/Ptprc/Slamf9/Batf3/Tyro3/Rasgrp1/Il1b/Pck1/Lef1/Tlr2/Sema4a/Laptm5/Tmem176b/Cd27/Tyrobp/Itgam/Sash3/Btk/Ubash3b/Egr3/Vav1/Pla2g3/Cebpa/Sbno2/Card11/H2-Aa/C1qc/Vnn1/H2-DMa/Slc9b2/Egr1/Cited2/Tlr9/Zfp36l2/Rbp1/Gpr68/Ccr2…
BP	GO:0032944	regulation of mononuclear cell proliferation	49/994	244/20278	2.00417e-17	3.65209e-15	2.63548e-15	Tgfb1/Ptpn6/Cd244a/Cd44/Tnfrsf13b/Fgf10/Nckap1l/Cd86/Cdkn1a/Aif1/Cd74/Csf1r/Anxa1/Il6/Zap70/Ptprc/Fcgr2b/Il1b/Laptm5/Ephb2/Gpnmb/Tyrobp/Coro1a/Pycard/Sash3/Btk/Casp3/Tirap/Rac2/Card11/H2-Aa/H2-DMb2/Tlr4/Igfbp2/Il20rb/Tlr9/Ccdc88b/Ccr2/Lgals3/Gpr183/Erbb2/Sox11/H2-Ab1/Il4i1/Cd80/Ighm/H2-DMb1/Lilrb4b/Lilrb4a
BP	GO:0002443	leukocyte mediated immunity	72/994	482/20278	2.07605e-17	3.6908e-15	2.66341e-15	Itgb2/Spi1/Tgfb1/Ptpn6/Stxbp2/Dnase1/Pou2f2/Ptgds/Fcgr1/Ncf1/Myo1g/F2rl1/Nckap1l/Trem2/Myo1f/Cd74/Il6/Ptprc/Slamf9/Fcgr2b/Card9/Rasgrp1/Il1b/Tlr2/Fgr/Stap1/Cxcl1/Tyrobp/Coro1a/Itgam/Sash3/Btk/Rac2/Cd226/Vav1/Pla2g3/Ccl2/H2-Aa/C1qa/C1qc/C1qb/Spon2/Arid5a/H2-DMb2/H2-DMa/Cd84/Tlr4/Stx11/Pvr/Milr1/Lat2/Nppa/Il20rb/Tlr9/Gapt/Ccr2/Cx3cr1/Bcl3/Ptafr/Scimp/Fcer1g/Pirb/Fcgr3/H2-Eb1/Cd300lb/H2-Q10/H2-Ab1/I…
BP	GO:0051272	positive regulation of cellular component movement	83/994	610/20278	2.17797e-17	3.77981e-15	2.72765e-15	Sox9/Acp5/Spi1/Rhoc/Tiam1/Tgfb1/Pgf/Hspb1/Retn/Cxcl16/Pik3cg/Lgmn/F2rl1/Plk2/Fgf10/Fam107a/Myc/Nckap1l/Cldn1/Trem2/Cyp1b1/Myo1f/Aif1/Cd74/Csf1r/Anxa1/Jak2/Kif20b/Fermt3/Adam8/Ccr1/Mstn/Fn1/Ptprc/Lamc2/Selp/Sele/Il1b/Angpt4/Edn3/Postn/Lef1/Tlr2/Sema4a/Ccn1/Angptl3/Ephb2/Fgr/Gpnmb/Ret/Nox4/Coro1a/Itgax/Pycard/Cx3cl1/Tirap/Plet1/Fez1/Ptgs2/Rac2/Cxcl10/Ccl12/Ccl7/Ccl2/Serpine1/Egr1/Tlr4/Thbs1/C3ar1/R…
BP	GO:0040017	positive regulation of locomotion	83/994	611/20278	2.40562e-17	4.07781e-15	2.94269e-15	Sox9/Acp5/Spi1/Rhoc/Tiam1/Tgfb1/Pgf/Hspb1/Retn/Cxcl16/Pik3cg/Lgmn/F2rl1/Plk2/Fgf10/Fam107a/Myc/Nckap1l/Cldn1/Trem2/Cyp1b1/Myo1f/Aif1/Cd74/Csf1r/Anxa1/Jak2/Kif20b/Fermt3/Adam8/Ccr1/Mstn/Fn1/Ptprc/Lamc2/Selp/Sele/Il1b/Angpt4/Edn3/Postn/Lef1/Tlr2/Sema4a/Ccn1/Artn/Angptl3/Ephb2/Fgr/Gpnmb/Ret/Nox4/Coro1a/Itgax/Pycard/Cx3cl1/Tirap/Plet1/Ptgs2/Rac2/Cxcl10/Tpbg/Ccl12/Ccl7/Ccl2/Serpine1/Egr1/Tlr4/Thbs1/C3…
BP	GO:0046651	lymphocyte proliferation	56/994	314/20278	2.93758e-17	4.86636e-15	3.51174e-15	Itgb2/Tgfb1/Ebi3/Ptpn6/Cd244a/Cd44/Tnfrsf13b/Dock2/Fgf10/Nckap1l/Cd86/Cdkn1a/Aif1/Cd74/Anxa1/Il6/Zap70/Ptprc/Fcgr2b/Rasgrp1/Il1b/Lef1/Laptm5/Ephb2/Gpnmb/Cd27/Tyrobp/Coro1a/Itgam/Pycard/Sash3/Btk/Casp3/Tirap/Rac2/Card11/H2-Aa/H2-DMb2/Tlr4/Igfbp2/Il20rb/Tlr9/Gapt/Ccdc88b/Ccr2/Lgals3/Gpr183/Erbb2/Sox11/H2-Ab1/Il4i1/Cd80/Ighm/H2-DMb1/Lilrb4b/Lilrb4a
BP	GO:1903039	positive regulation of leukocyte cell-cell adhesion	48/994	238/20278	3.57119e-17	5.78454e-15	4.17433e-15	Itgb2/Tgfb1/Cd244a/Cd44/Cd83/Ikzf1/Nckap1l/Cd86/Runx1/Aif1/Cd74/Anxa1/Adam8/Alox5/Il6/Zap70/Ptprc/Selp/Sele/Rasgrp1/Il1b/Pck1/Lef1/Cd27/Coro1a/Pycard/Sash3/Egr3/Ccl2/Card11/H2-Aa/Vnn1/H2-DMb2/H2-DMa/Igfbp2/Ccdc88b/Ccr2/Ptafr/H2-Eb1/Runx3/H2-Ab1/Il4i1/Cd80/Sox4/H2-DMb1/Sirpb1a/Lilrb4b/Lilrb4a
BP	GO:0022409	positive regulation of cell-cell adhesion	53/994	286/20278	3.8207e-17	6.05414e-15	4.36888e-15	Itgb2/Tgfb1/Cd244a/Cd44/Cd83/Ikzf1/Nckap1l/Cd86/Runx1/Aif1/Cd74/Anxa1/Jak2/Adam8/Alox5/Il6/Zap70/Ptprc/Selp/Sele/Rasgrp1/Il1b/Pck1/Lef1/Cd27/Coro1a/Pycard/Sash3/Cx3cl1/Egr3/Ccl2/Card11/H2-Aa/Vnn1/H2-DMb2/H2-DMa/Igfbp2/Cited2/Plaur/Ccdc88b/Ccr2/Ptafr/H2-Eb1/Runx3/H2-Ab1/Il4i1/Cd80/Sox4/Ccr5/H2-DMb1/Sirpb1a/Lilrb4b/Lilrb4a
BP	GO:2000147	positive regulation of cell motility	81/994	593/20278	4.3035e-17	6.67409e-15	4.81626e-15	Sox9/Acp5/Spi1/Rhoc/Tiam1/Tgfb1/Pgf/Hspb1/Retn/Cxcl16/Pik3cg/Lgmn/F2rl1/Plk2/Fgf10/Fam107a/Myc/Nckap1l/Cldn1/Trem2/Cyp1b1/Myo1f/Aif1/Cd74/Csf1r/Anxa1/Jak2/Kif20b/Fermt3/Adam8/Ccr1/Mstn/Fn1/Ptprc/Lamc2/Selp/Sele/Il1b/Angpt4/Edn3/Postn/Lef1/Tlr2/Sema4a/Ccn1/Angptl3/Ephb2/Fgr/Gpnmb/Ret/Nox4/Coro1a/Itgax/Pycard/Cx3cl1/Tirap/Plet1/Ptgs2/Rac2/Cxcl10/Ccl12/Ccl7/Ccl2/Serpine1/Egr1/Tlr4/Thbs1/C3ar1/Rhod/T…
BP	GO:0050670	regulation of lymphocyte proliferation	48/994	240/20278	5.08357e-17	7.71962e-15	5.57075e-15	Tgfb1/Ptpn6/Cd244a/Cd44/Tnfrsf13b/Fgf10/Nckap1l/Cd86/Cdkn1a/Aif1/Cd74/Anxa1/Il6/Zap70/Ptprc/Fcgr2b/Il1b/Laptm5/Ephb2/Gpnmb/Tyrobp/Coro1a/Pycard/Sash3/Btk/Casp3/Tirap/Rac2/Card11/H2-Aa/H2-DMb2/Tlr4/Igfbp2/Il20rb/Tlr9/Ccdc88b/Ccr2/Lgals3/Gpr183/Erbb2/Sox11/H2-Ab1/Il4i1/Cd80/Ighm/H2-DMb1/Lilrb4b/Lilrb4a
BP	GO:0045087	innate immune response	95/994	771/20278	7.30408e-17	1.08652e-14	7.84071e-15	Spi1/Relb/Ptpn6/Stxbp2/Ly9/Cd244a/Tnfaip8l2/Cybb/Fcgr1/Ncf1/Slpi/Cxcl16/Ccl6/Ccl9/Ly86/F2rl1/Sla/Ciita/Mefv/Clec4n/Trem2/Myo1f/Aqp4/Cd74/Csf1r/Anxa1/Jak2/Adam8/Ccr1/Zap70/Card9/Tyro3/Rasgrp1/Bpifb1/Tlr2/Lrp8/Fgr/Ereg/Irf5/Clec4a2/Tyrobp/Coro1a/Pycard/Btk/Cx3cl1/Ccl17/Tirap/Cd226/Vav1/Ccl12/Ccl7/Ccl2/H2-Aa/C1qa/C1qc/C1qb/Spon2/Vnn1/Arid5a/Cd84/Tlr4/Stx11/Gbp7/Pvr/Mfap4/Dcst1/Serpinb1a/Tlr1/Tlr9/Ot…
BP	GO:0051249	regulation of lymphocyte activation	74/994	519/20278	9.99294e-17	1.45677e-14	1.05126e-14	Tgfb1/Ptpn6/Cd244a/Hspb1/Cd44/Tnfrsf13b/Tnfaip8l2/Cd83/Ikzf1/Id2/Fgf10/Nckap1l/Cd86/Runx1/Cdkn1a/Aif1/Cd74/Anxa1/Hps1/Adam8/Il6/Zap70/Ptprc/Fcgr2b/Tyro3/Rasgrp1/Il1b/Pck1/Lef1/Laptm5/Ephb2/Fgr/Gpnmb/Cd27/Tyrobp/Coro1a/Pycard/Sash3/Btk/Casp3/Tirap/Rac2/Egr3/Ccl2/Card11/H2-Aa/Vnn1/H2-DMb2/H2-DMa/Tlr4/Igfbp2/Il20rb/Tlr9/Zfp36l2/Ccdc88b/Ccr2/Lgals3/Gpr183/Nfam1/H2-Eb1/Erbb2/Sox11/Runx3/Tigit/H2-Ab1/I…
BP	GO:1902533	positive regulation of intracellular signal transduction	109/994	965/20278	1.78919e-16	2.55714e-14	1.84532e-14	Sox9/S100a4/Bbc3/Spi1/Tgfb1/Ptpn6/Bid/Cd44/Fgfr4/Mmp8/Rundc3a/Gadd45b/Ccl6/Ccl9/Dock2/Pik3cg/Map2k6/Pik3r5/Map3k14/Gadd45g/F2rl1/Fgf10/Gpr65/Nckap1l/Fgd4/Adipoq/Cd86/Clec4n/Calcr/Trem2/Fgd2/Ndc80/Xdh/Pmaip1/Cd74/Csf1r/Jak2/Ankrd1/Pik3ap1/Adam8/Il6/Ccr1/Zap70/Fn1/Gpr35/Ptprc/Selp/Fcgr2b/Card9/Rasgrp1/Bub1/Il1b/Edn3/Tlr2/Laptm5/Fgr/Trp73/Wnt16/Gpnmb/Gsdme/Tgfa/Ret/Cd27/Nox4/Rasgrp4/Pycard/Fgfr2/Mcf…
BP	GO:0008284	positive regulation of cell population proliferation	109/994	972/20278	2.98532e-16	4.18462e-14	3.01977e-14	Sox9/Timp1/Tiam1/Tgfb1/Ptpn6/Cd244a/Pgf/Nes/Fgfr4/Retn/Il13ra1/Aldh3a1/Cdk1/Id2/Lgmn/Fgf10/Dct/Gdnf/Myc/Nckap1l/Trp63/Cldn1/Cxadr/Cd86/Nr4a1/Cdkn1a/Six2/Aif1/Cd74/Csf1r/Anxa1/Jak2/Kif20b/Il6/Zap70/Fn1/Ptprc/Lamc2/Atf3/Sapcd2/Il1b/Edn3/Lef1/Ccn1/Tnc/Ephb2/Pax7/Ereg/Cxcl1/Tgfa/Coro1a/Itgax/Pycard/Fgfr2/Sash3/Hpgd/Cx3cl1/Tirap/Anxa2/Ptgs2/Scn5a/Rac2/Egr3/Scx/Cxcl10/Epgn/Shc4/Ccl2/Card11/Serpine1/H2-…
BP	GO:0031347	regulation of defense response	78/994	584/20278	6.06223e-16	8.33728e-14	6.01647e-14	Tspan32/Acp5/Spi1/Cd44/Mmp8/Dnase1/Tnfaip8l2/Fcgr1/Ncf1/Pik3cg/F2rl1/Pbk/Mefv/Cd200r1/Adipoq/Clec4n/Trem2/Myo1f/Cd74/Anxa1/Jak2/Pik3ap1/Adam8/Alox5/Il6/Ccr1/Il1rl1/Fcgr2b/Card9/Tyro3/Rasgrp1/Il1b/Tlr2/Lrp8/Ephb2/Fgr/Stap1/Ereg/Cxcl1/Siglece/Tyrobp/Pycard/Cd37/Cx3cl1/Tirap/Ptgs2/Cd226/Vav1/Pla2g3/Cebpa/Sbno2/Serpine1/Cdk19/Ctss/Tlr4/Il22ra2/Pvr/Nppa/Dcst1/Il20rb/Serpinb1a/Tlr9/Otulin/Ccr2/Mmp12/Ha…
BP	GO:0071621	granulocyte chemotaxis	33/994	125/20278	8.25149e-16	1.1138e-13	8.03756e-14	Itgb2/Ccl6/Ccl9/Nckap1l/Cxadr/Cd74/Csf1r/Anxa1/Mstn/Il1b/Edn3/Csf3r/Spp1/Cxcl1/Itgam/Cx3cl1/Ccl17/Tirap/Slc37a4/Rac2/Vav1/Cxcl10/Ccl12/Ccl7/Ccl2/Itga9/Thbs1/C3ar1/C5ar1/Lgals3/S100a8/Fcer1g/Fcgr3
BP	GO:0050776	regulation of immune response	103/994	906/20278	8.52027e-16	1.12917e-13	8.14847e-14	Tspan32/Itgb2/Spi1/Tgfb1/Ptpn6/Cd33/Stxbp2/Cd44/Cd48/Fcgr1/Ncf1/Myo1g/F2rl1/Fyb/Nckap1l/Cd86/Clec4n/Trem2/Themis3/Myo1f/Cd74/Anxa1/Pik3ap1/Adam8/Il6/Ccr1/Il1rl1/Zap70/Ptprc/Fcgr2b/Card9/Tyro3/Rasgrp1/Il1b/Bpifb1/Pck1/Tlr2/Laptm5/Lrp8/Ephb2/Fgr/Tec/Stap1/Ereg/Cxcl1/Gsdme/Tyrobp/Itgam/Pycard/Cd37/Sash3/Btk/Tirap/Rac2/Cd226/Vav1/Pla2g3/Card11/C1qa/C1qc/C1qb/Arid5a/H2-DMb2/H2-DMa/Cd84/Tlr4/Pvr/C3ar1/…
BP	GO:0001818	negative regulation of cytokine production	51/994	288/20278	1.06627e-15	1.38786e-13	1.00153e-13	Acp5/Tgfb1/Relb/Ptpn6/Cd33/Fgfr4/Mmp8/Cd83/F2rl1/Nckap1l/Mefv/Cd200r1/Adipoq/Trem2/Aqp4/Cidea/Anxa1/Il6/Il1rl1/Fn1/Ptprc/Fcgr2b/Lef1/Tlr2/Laptm5/Ephb2/Gpnmb/Anxa4/Clec4b1/Clec4a2/Tyrobp/Pycard/Btk/Cx3cl1/Slc37a4/Cd84/Tlr4/Thbs1/Tspo/Clec4a3/Il20rb/Serpinb1a/Tlr9/Clec4a1/Tlr6/Cx3cr1/Bcl3/C1qtnf3/Tigit/Lilrb4b/Lilrb4a
BP	GO:0043410	positive regulation of MAPK cascade	71/994	514/20278	2.28914e-15	2.92728e-13	2.11243e-13	Spi1/Tgfb1/Cd44/Fgfr4/Mmp8/Gadd45b/Ccl6/Ccl9/Pik3cg/Map2k6/Pik3r5/Gadd45g/F2rl1/Fgf10/Fgd4/Calcr/Trem2/Fgd2/Xdh/Cd74/Csf1r/Jak2/Adam8/Il6/Ccr1/Ptprc/Fcgr2b/Card9/Rasgrp1/Il1b/Edn3/Tlr2/Laptm5/Trp73/Wnt16/Gpnmb/Gsdme/Tgfa/Ret/Cd27/Nox4/Pycard/Fgfr2/Adrb3/Mt3/Cx3cl1/Ccl17/Tirap/Dixdc1/Eda2r/Epgn/Tpbg/Ccl12/Ccl7/Ccl2/Gadd45a/Ndrg4/Cd84/Gdf15/Tlr4/Thbs1/Tlr9/Adra1a/Ar/Gpr183/Gdf6/Tlr6/Scimp/C1qtnf3/E…
BP	GO:0048534	hematopoietic or lymphoid organ development	108/994	988/20278	2.43346e-15	3.05818e-13	2.20689e-13	Bcl11a/Spi1/Tgfb1/Relb/Ptpn6/Ly9/Hspb1/Cd44/Ephb3/Pou2f2/Trpm2/Tnfrsf13b/Cd83/Ikzf1/Dock2/Id2/Gadd45g/F2rl1/Fgf10/Fst/Myc/Nckap1l/Adipoq/Runx1/Tmem176a/Calcr/Trem2/Lox/Cd74/Csf1r/Anxa1/Jak2/Hhex/Nfkb2/Adam8/Il6/Ccr1/Zap70/Ptprc/Slamf9/Batf3/Tyro3/Rasgrp1/Il1b/Pck1/Lef1/Tlr2/Sema4a/Artn/Laptm5/Csf3r/Stap1/Cxcl1/Tmem176b/Ret/Mfap5/Cd27/Tyrobp/Itgam/Fgfr2/Sash3/Btk/G6pdx/Casp3/Ubash3b/Tirap/Slc37a4/…
BP	GO:0030593	neutrophil chemotaxis	29/994	100/20278	3.09123e-15	3.81898e-13	2.75591e-13	Itgb2/Ccl6/Ccl9/Nckap1l/Cxadr/Cd74/Il1b/Edn3/Csf3r/Spp1/Cxcl1/Itgam/Cx3cl1/Ccl17/Tirap/Slc37a4/Rac2/Vav1/Cxcl10/Ccl12/Ccl7/Ccl2/Itga9/C3ar1/C5ar1/Lgals3/S100a8/Fcer1g/Fcgr3
BP	GO:0002699	positive regulation of immune effector process	49/994	281/20278	7.32391e-15	8.89733e-13	6.42062e-13	Itgb2/Spi1/Tgfb1/Stxbp2/Cd244a/Fcgr1/F2rl1/Cd86/Trem2/Cd74/Anxa1/Il6/Ptprc/Rasgrp1/Il1b/Pck1/Tlr2/Laptm5/Ephb2/Fgr/Stap1/Cxcl1/Cd27/Tyrobp/Itgam/Cd37/Sash3/Rac2/Cd226/Vav1/Pla2g3/Ccl2/Spon2/Arid5a/H2-DMb2/Cd84/Tlr4/Pvr/Nppa/Tlr9/Ccr2/Ffar2/Ptafr/Scimp/Fcer1g/Fcgr3/H2-Q10/H2-DMb1/Lilrb4a
BP	GO:0050863	regulation of T cell activation	54/994	334/20278	8.31009e-15	9.92988e-13	7.16575e-13	Tgfb1/Ptpn6/Cd244a/Hspb1/Cd44/Tnfaip8l2/Cd83/Ikzf1/Nckap1l/Cd86/Runx1/Aif1/Cd74/Anxa1/Adam8/Il6/Zap70/Ptprc/Rasgrp1/Il1b/Pck1/Lef1/Laptm5/Gpnmb/Cd27/Coro1a/Pycard/Sash3/Casp3/Rac2/Egr3/Ccl2/Card11/H2-Aa/Vnn1/H2-DMb2/H2-DMa/Igfbp2/Il20rb/Ccdc88b/Ccr2/Lgals3/H2-Eb1/Erbb2/Runx3/Tigit/H2-Ab1/Il4i1/Cd80/Sox4/H2-DMb1/Sirpb1a/Lilrb4b/Lilrb4a
BP	GO:0002687	positive regulation of leukocyte migration	35/994	151/20278	8.45315e-15	9.93791e-13	7.17155e-13	Spi1/Tgfb1/Pgf/Lgmn/F2rl1/Nckap1l/Trem2/Aif1/Cd74/Csf1r/Adam8/Ccr1/Mstn/Selp/Sele/Il1b/Edn3/Tlr2/Pycard/Cx3cl1/Tirap/Rac2/Cxcl10/Ccl12/Ccl7/Ccl2/Serpine1/Thbs1/C3ar1/Tnfrsf18/Ccr2/C5ar1/Lgals3/Cx3cr1/Ptafr
BP	GO:0050870	positive regulation of T cell activation	42/994	214/20278	9.32436e-15	1.07881e-12	7.7851e-13	Tgfb1/Cd244a/Cd83/Ikzf1/Nckap1l/Cd86/Runx1/Aif1/Cd74/Anxa1/Adam8/Il6/Zap70/Ptprc/Rasgrp1/Il1b/Pck1/Lef1/Cd27/Coro1a/Pycard/Sash3/Egr3/Ccl2/Card11/H2-Aa/Vnn1/H2-DMb2/H2-DMa/Igfbp2/Ccdc88b/Ccr2/H2-Eb1/Runx3/H2-Ab1/Il4i1/Cd80/Sox4/H2-DMb1/Sirpb1a/Lilrb4b/Lilrb4a
BP	GO:0002697	regulation of immune effector process	60/994	401/20278	9.83203e-15	1.11978e-12	8.0807e-13	Itgb2/Spi1/Tgfb1/Ptpn6/Stxbp2/Cd244a/Dnase1/Fcgr1/Ncf1/F2rl1/Nckap1l/Cd86/Trem2/Cd74/Anxa1/Il6/Ptprc/Fcgr2b/Rasgrp1/Il1b/Pck1/Tlr2/Laptm5/Ephb2/Fgr/Stap1/Cxcl1/Cd27/Tyrobp/Itgam/Cd37/Sash3/Rac2/Cd226/Vav1/Pla2g3/Ccl2/Spon2/Arid5a/H2-DMb2/Cd84/Tlr4/Pvr/Nppa/Il20rb/Tlr9/Ccr2/Lgals3/Ffar2/Cx3cr1/Ptafr/Scimp/Fcer1g/Fcgr3/H2-Q10/Il4i1/Ighm/H2-DMb1/Lilrb4b/Lilrb4a
BP	GO:0030097	hemopoiesis	103/994	941/20278	1.05313e-14	1.18097e-12	8.52228e-13	Bcl11a/Spi1/Tgfb1/Relb/Ptpn6/Ly9/Hspb1/Cd44/Pou2f2/Trpm2/Tnfrsf13b/Cd83/Ikzf1/Dock2/Id2/Gadd45g/F2rl1/Fst/Myc/Nckap1l/Adipoq/Runx1/Tmem176a/Calcr/Trem2/Lox/Cd74/Csf1r/Anxa1/Jak2/Hhex/Adam8/Il6/Ccr1/Zap70/Ptprc/Slamf9/Batf3/Tyro3/Rasgrp1/Il1b/Pck1/Lef1/Tlr2/Sema4a/Laptm5/Csf3r/Stap1/Cxcl1/Tmem176b/Mfap5/Cd27/Tyrobp/Itgam/Fgfr2/Sash3/Btk/G6pdx/Casp3/Ubash3b/Tirap/Slc37a4/Egr3/Vav1/Pla2g3/Cebpa/Sbno…
BP	GO:1903131	mononuclear cell differentiation	65/994	462/20278	1.50491e-14	1.66201e-12	1.19936e-12	Bcl11a/Spi1/Tgfb1/Relb/Ptpn6/Ly9/Hspb1/Cd44/Pou2f2/Trpm2/Cd83/Ikzf1/Dock2/Id2/Gadd45g/F2rl1/Myc/Nckap1l/Runx1/Tmem176a/Trem2/Cd74/Anxa1/Hhex/Adam8/Il6/Zap70/Ptprc/Slamf9/Batf3/Tyro3/Rasgrp1/Il1b/Pck1/Lef1/Sema4a/Laptm5/Tmem176b/Cd27/Sash3/Btk/Egr3/Vav1/Card11/H2-Aa/Vnn1/H2-DMa/Egr1/Tlr9/Zfp36l2/Gpr68/Ccr2/Gpr183/Bcl3/Nfam1/Fcer1g/Pirb/Erbb2/Runx3/H2-Ab1/Il4i1/Sox4/Ighm/Lilrb4b/Lilrb4a
BP	GO:0002444	myeloid leukocyte mediated immunity	30/994	115/20278	2.39971e-14	2.61067e-12	1.88395e-12	Itgb2/Spi1/Stxbp2/Dnase1/Ptgds/Fcgr1/Ncf1/F2rl1/Myo1f/Card9/Rasgrp1/Fgr/Stap1/Cxcl1/Tyrobp/Itgam/Rac2/Pla2g3/Spon2/Cd84/Stx11/Milr1/Lat2/Nppa/Ccr2/Cx3cr1/Ptafr/Fcer1g/Fcgr3/Cd300lb
BP	GO:1902105	regulation of leukocyte differentiation	51/994	311/20278	2.62802e-14	2.81701e-12	2.03285e-12	Tgfb1/Ptpn6/Hspb1/Cd44/Cd83/Ikzf1/Id2/Myc/Nckap1l/Adipoq/Runx1/Tmem176a/Trem2/Cd74/Csf1r/Anxa1/Adam8/Il6/Ccr1/Zap70/Ptprc/Rasgrp1/Pck1/Lef1/Tmem176b/Cd27/Tyrobp/Itgam/Sash3/Ubash3b/Egr3/Pla2g3/Card11/H2-Aa/C1qc/Vnn1/H2-DMa/Slc9b2/Tlr9/Zfp36l2/Rbp1/Gpr68/Ccr2/Nfam1/Erbb2/Runx3/Il4i1/Sox4/Cd101/Lilrb4b/Lilrb4a
BP	GO:0050727	regulation of inflammatory response	53/994	334/20278	3.25001e-14	3.43324e-12	2.47755e-12	Acp5/Cd44/Mmp8/Dnase1/Tnfaip8l2/Fcgr1/Ncf1/Pik3cg/Pbk/Mefv/Cd200r1/Adipoq/Trem2/Anxa1/Jak2/Pik3ap1/Adam8/Alox5/Il6/Il1rl1/Fcgr2b/Tyro3/Il1b/Tlr2/Stap1/Siglece/Pycard/Cx3cl1/Ptgs2/Pla2g3/Cebpa/Sbno2/Serpine1/Cdk19/Ctss/Tlr4/Il22ra2/Nppa/Il20rb/Tlr9/Otulin/Ccr2/Hamp/Ffar2/Tlr6/Cx3cr1/Socs3/S100a8/Fcer1g/C1qtnf3/Fcgr3/Alox5ap/Ccr5
BP	GO:0034097	response to cytokine	101/994	931/20278	3.46136e-14	3.60426e-12	2.60096e-12	Timp1/Acp5/Spi1/Relb/Ebi3/Ptpn6/Stxbp2/Klf5/Il13ra1/Cxcl16/Ccl6/Ccl9/Nefh/Serpina3n/Ocln/F2rl1/Myc/Ciita/Cldn1/Mefv/Adipoq/Gpd1/Krt18/Trem2/Aqp4/Lox/Cd74/Csf1r/Anxa1/Jak2/Ankrd1/Il6/Ccr1/Fn1/Gpr35/Ptprc/Myog/Selp/Sele/Il1b/Lef1/Tlr2/Bspry/Laptm5/Csf3r/Stap1/Spp1/Ereg/Cxcl1/Irf5/Gsdme/Lilra6/Coro1a/Pycard/Btk/Mt3/Cx3cl1/Ccl17/Birc3/Il10ra/Ptgs2/Eda2r/Cxcl10/Cebpa/Ccl12/Ccl7/Ccl2/Sbno2/H2-Aa/Serpin…
BP	GO:0002683	negative regulation of immune system process	63/994	450/20278	4.88106e-14	5.01099e-12	3.61611e-12	Tspan32/Sox9/Spi1/Tgfb1/Ptpn6/Hspb1/Cd44/Tnfrsf13b/Tnfaip8l2/Cd68/Id2/Myc/Nckap1l/Cd200r1/Adipoq/Cd86/Runx1/Tmem176a/Trem2/Cd74/Anxa1/Ccr1/Il1rl1/Ptprc/Fcgr2b/Tyro3/Laptm5/Fgr/Stap1/Tmem176b/Gpnmb/Tyrobp/Cd37/Btk/Casp3/Cx3cl1/Ubash3b/Ccl12/Ccl2/H2-Aa/C1qc/Cd84/Thbs1/Milr1/Dcst1/Il20rb/Gpr68/Ccr2/Mmp12/Lgals3/Cx3cr1/Adtrp/Fcer1g/Erbb2/Sox11/Runx3/Tigit/H2-Ab1/Il4i1/Nlrc5/Cd80/Lilrb4b/Lilrb4a
BP	GO:0002366	leukocyte activation involved in immune response	49/994	295/20278	5.13099e-14	5.19442e-12	3.74847e-12	Itgb2/Spi1/Tgfb1/Relb/Stxbp2/Ly9/Cd244a/Dnase1/Ptgds/Dock2/Gadd45g/F2rl1/Lcp1/Nckap1l/Trem2/Myo1f/Cd74/Anxa1/Il6/Ptprc/Rasgrp1/Pck1/Lef1/Sema4a/Fgr/Tyrobp/Coro1a/Itgam/Pycard/Rac2/Pla2g3/Sbno2/H2-DMb2/Cd84/Tlr4/Stx11/Milr1/Lat2/Nppa/Gapt/Ccr2/Lgals3/Gpr183/Cx3cr1/Bcl3/Ptafr/Fcer1g/H2-DMb1/Lilrb4a
BP	GO:0030334	regulation of cell migration	102/994	952/20278	5.66132e-14	5.65279e-12	4.07925e-12	Apoh/Sox9/Timp1/Acp5/Spi1/Rhoc/Tiam1/Tgfb1/Has1/Pgf/Hspb1/Retn/Cxcl16/Pik3cg/Lgmn/F2rl1/Plk2/Fgf10/Fam107a/Myc/Nckap1l/Cldn1/Cd200r1/Adipoq/Trem2/Cyp1b1/Myo1f/Aif1/Cd74/Csf1r/Anxa1/Jak2/Kif20b/Fermt3/Cd63/Adam8/Ccr1/Mstn/Fn1/Ptprc/Lamc2/Selp/Sele/Olfm1/Acvr1c/Frmd5/Il1b/Angpt4/Edn3/Postn/Lef1/Tlr2/Lmna/Sema4a/Ccn1/Angptl3/Ephb2/Fgr/Stap1/Gpnmb/Ret/Nox4/Coro1a/Itgax/Pycard/Plxna3/Cx3cl1/Tirap/Plet…
BP	GO:0097530	granulocyte migration	34/994	153/20278	7.66496e-14	7.54999e-12	5.44834e-12	Itgb2/Ccl6/Ccl9/Nckap1l/Cxadr/Cd74/Csf1r/Anxa1/Adam8/Mstn/Il1b/Edn3/Csf3r/Spp1/Cxcl1/Itgam/Cx3cl1/Ccl17/Tirap/Slc37a4/Rac2/Vav1/Cxcl10/Ccl12/Ccl7/Ccl2/Itga9/Thbs1/C3ar1/C5ar1/Lgals3/S100a8/Fcer1g/Fcgr3
BP	GO:0002263	cell activation involved in immune response	49/994	299/20278	8.72888e-14	8.48331e-12	6.12186e-12	Itgb2/Spi1/Tgfb1/Relb/Stxbp2/Ly9/Cd244a/Dnase1/Ptgds/Dock2/Gadd45g/F2rl1/Lcp1/Nckap1l/Trem2/Myo1f/Cd74/Anxa1/Il6/Ptprc/Rasgrp1/Pck1/Lef1/Sema4a/Fgr/Tyrobp/Coro1a/Itgam/Pycard/Rac2/Pla2g3/Sbno2/H2-DMb2/Cd84/Tlr4/Stx11/Milr1/Lat2/Nppa/Gapt/Ccr2/Lgals3/Gpr183/Cx3cr1/Bcl3/Ptafr/Fcer1g/H2-DMb1/Lilrb4a
BP	GO:0002695	negative regulation of leukocyte activation	39/994	199/20278	8.87996e-14	8.51658e-12	6.14586e-12	Tspan32/Spi1/Tgfb1/Ptpn6/Hspb1/Cd44/Tnfrsf13b/Tnfaip8l2/Id2/Nckap1l/Cd86/Runx1/Cd74/Anxa1/Fcgr2b/Tyro3/Laptm5/Fgr/Gpnmb/Tyrobp/Cd37/Btk/Casp3/Cx3cl1/H2-Aa/Cd84/Milr1/Il20rb/Ccr2/Lgals3/Erbb2/Sox11/Runx3/Tigit/H2-Ab1/Il4i1/Cd80/Lilrb4b/Lilrb4a
BP	GO:0050866	negative regulation of cell activation	41/994	221/20278	1.41361e-13	1.33815e-11	9.65659e-12	Tspan32/Spi1/Tgfb1/Ptpn6/Hspb1/Cd44/Tnfrsf13b/Tnfaip8l2/Id2/Nckap1l/Cd86/Runx1/Trem2/Cd74/Anxa1/Fcgr2b/Tyro3/Laptm5/Fgr/Gpnmb/Tyrobp/Cd37/Btk/Casp3/Cx3cl1/Ubash3b/H2-Aa/Cd84/Milr1/Il20rb/Ccr2/Lgals3/Erbb2/Sox11/Runx3/Tigit/H2-Ab1/Il4i1/Cd80/Lilrb4b/Lilrb4a
BP	GO:0032675	regulation of interleukin-6 production	35/994	165/20278	1.44058e-13	1.3462e-11	9.71469e-12	Ptpn6/Mmp8/Pou2f2/F2rl1/Nckap1l/Cd200r1/Trem2/Aif1/Aqp4/Cd74/Il6/Card9/Il1b/Tlr2/Laptm5/Ereg/Tyrobp/Pycard/Tirap/Cd300ld/Spon2/Arid5a/Cd84/Tlr4/Tlr1/Tlr9/Tlr6/Ticam2/Ptafr/Scimp/Fcer1g/C1qtnf3/Ccr5/Lilrb4b/Lilrb4a
BP	GO:0002250	adaptive immune response	67/994	511/20278	1.81632e-13	1.67585e-11	1.20935e-11	Tgfb1/Relb/Ptpn6/Ly9/Cd244a/Adgre1/Cd44/Pou2f2/Tnfrsf13b/Cd48/Fcgr1/Myo1g/Gadd45g/Nckap1l/Alcam/Cd86/Clec4n/Trem2/Cd74/Anxa1/Jak2/Nfkb2/Il6/Il1rl1/Zap70/Ptprc/Fcgr2b/Card9/Il1b/Lef1/Sema4a/Ephb2/Tec/Clec4a2/Pycard/Sash3/Btk/Cd226/H2-Aa/C1qa/C1qc/C1qb/Arid5a/H2-DMb2/H2-DMa/Cd84/Stx11/Pvr/C3ar1/Lat2/Il20rb/Gapt/Ccr2/Gpr183/Cx3cr1/Bcl3/Fcer1g/Pirb/Fcgr3/H2-Eb1/H2-Q10/H2-Ab1/Il4i1/Ighm/H2-DMb1/Lilrb4…
BP	GO:1990266	neutrophil migration	30/994	124/20278	2.09467e-13	1.9085e-11	1.37724e-11	Itgb2/Ccl6/Ccl9/Nckap1l/Cxadr/Cd74/Adam8/Il1b/Edn3/Csf3r/Spp1/Cxcl1/Itgam/Cx3cl1/Ccl17/Tirap/Slc37a4/Rac2/Vav1/Cxcl10/Ccl12/Ccl7/Ccl2/Itga9/C3ar1/C5ar1/Lgals3/S100a8/Fcer1g/Fcgr3
BP	GO:1903557	positive regulation of tumor necrosis factor superfamily cytokine production	28/994	109/20278	2.66666e-13	2.39966e-11	1.73168e-11	Hspb1/Mmp8/Jak2/Adam8/Il6/Ptprc/Card9/Rasgrp1/Tlr2/Ephb2/Tyrobp/Pycard/Sash3/Tirap/Ccl2/Spon2/Arid5a/Cd84/Tlr4/Thbs1/Tlr1/Tlr9/Ccr2/Cd14/Ptafr/Fcer1g/Fcgr3/Ccr5
BP	GO:0002478	antigen processing and presentation of exogenous peptide antigen	16/994	32/20278	2.83021e-13	2.49814e-11	1.80274e-11	Fcgr1/Cd74/Fcgr2b/Clec4b1/Clec4a2/H2-Aa/H2-DMb2/H2-DMa/Ctss/Clec4a3/Clec4a1/Fcer1g/Fcgr3/H2-Eb1/H2-Ab1/H2-DMb1
BP	GO:0051251	positive regulation of lymphocyte activation	53/994	352/20278	2.84463e-13	2.49814e-11	1.80274e-11	Tgfb1/Cd244a/Cd83/Ikzf1/Fgf10/Nckap1l/Cd86/Runx1/Cdkn1a/Aif1/Cd74/Anxa1/Hps1/Adam8/Il6/Zap70/Ptprc/Rasgrp1/Il1b/Pck1/Lef1/Ephb2/Cd27/Tyrobp/Coro1a/Pycard/Sash3/Tirap/Egr3/Ccl2/Card11/H2-Aa/Vnn1/H2-DMb2/H2-DMa/Tlr4/Igfbp2/Tlr9/Ccdc88b/Ccr2/Gpr183/H2-Eb1/Runx3/H2-Ab1/Il4i1/Cd80/Sox4/Ighm/Clec7a/H2-DMb1/Sirpb1a/Lilrb4b/Lilrb4a
BP	GO:0019221	cytokine-mediated signaling pathway	55/994	375/20278	3.02362e-13	2.62371e-11	1.89336e-11	Spi1/Ebi3/Ptpn6/Il13ra1/Ccl6/Ccl9/F2rl1/Adipoq/Krt18/Trem2/Cd74/Csf1r/Jak2/Il6/Ccr1/Gpr35/Ptprc/Il1b/Laptm5/Csf3r/Stap1/Ereg/Cxcl1/Irf5/Lilra6/Pycard/Mt3/Cx3cl1/Ccl17/Il10ra/Eda2r/Cxcl10/Cebpa/Ccl12/Ccl7/Ccl2/Egr1/Il22ra2/Dcst1/Il20rb/Otulin/Palm3/Ccr2/Krt8/Mmp12/Cx3cr1/Iigp1/Ticam2/Fcer1g/Pirb/Ifitm6/Csf2ra/Ifnlr1/Csf2rb/Nlrc5
BP	GO:0070371	ERK1 and ERK2 cascade	52/994	343/20278	3.6382e-13	3.11986e-11	2.2514e-11	Sox9/Tgfb1/Ptpn6/Cd44/Fgfr4/Ccl6/Ccl9/F2rl1/Fgf10/Myc/Adipoq/Calcr/Trem2/Cd74/Csf1r/Il6/Ccr1/Fn1/Ptprc/Atf3/Card9/Rasgrp1/Il1b/Tlr2/Ccn1/Epha7/Ephb2/Chrna9/Gpnmb/Nox4/Pycard/Fgfr2/Dusp4/Mt3/Cx3cl1/Ccl17/Tirap/Tpbg/Ccl12/Ccl7/Ccl2/Ndrg4/Tlr4/Pkhd1/Tlr9/Zfp36l2/Adra1a/Gpr183/Scimp/C1qtnf3/Erbb2/Chrna10
BP	GO:0032635	interleukin-6 production	35/994	173/20278	6.28655e-13	5.32821e-11	3.84503e-11	Ptpn6/Mmp8/Pou2f2/F2rl1/Nckap1l/Cd200r1/Trem2/Aif1/Aqp4/Cd74/Il6/Card9/Il1b/Tlr2/Laptm5/Ereg/Tyrobp/Pycard/Tirap/Cd300ld/Spon2/Arid5a/Cd84/Tlr4/Tlr1/Tlr9/Tlr6/Ticam2/Ptafr/Scimp/Fcer1g/C1qtnf3/Ccr5/Lilrb4b/Lilrb4a
BP	GO:0002275	myeloid cell activation involved in immune response	27/994	105/20278	6.9172e-13	5.79534e-11	4.18212e-11	Itgb2/Spi1/Stxbp2/Dnase1/Ptgds/Dock2/F2rl1/Trem2/Myo1f/Rasgrp1/Fgr/Tyrobp/Itgam/Pycard/Rac2/Pla2g3/Sbno2/Cd84/Stx11/Milr1/Lat2/Nppa/Ccr2/Cx3cr1/Ptafr/Fcer1g/Lilrb4a
BP	GO:0035239	tube morphogenesis	98/994	937/20278	7.93059e-13	6.56887e-11	4.74033e-11	Apoh/Itgb2/Sox9/Spi1/Angptl4/Tgfb1/Hif3a/Pgf/Hspb1/Cd44/Klf5/Ephb3/E2f2/Pik3cg/Id2/Plk2/Fgf10/Gdnf/Myc/Vdr/Trp63/Runx1/Cela1/Nr4a1/Tnfrsf12a/Ptk7/Xdh/Cyp1b1/Six2/Lox/Anxa1/Kif20b/Hhex/Mmp19/Adam8/Alox5/Fn1/Il1b/Angpt4/Lef1/Sema4a/Ccn1/Epha7/Tnc/Angptl3/Ephb2/Trp73/Ereg/Shroom3/Tgfa/Ret/Mgp/Itgax/Fgfr2/Hpgd/Casp3/Cx3cl1/Anxa2/Ptgs2/Egr3/Cxcl10/Epgn/Ccl12/Ccl2/Gadd45a/Slc39a12/Grhl3/Serpine1/Vash2/…
BP	GO:1902107	positive regulation of leukocyte differentiation	36/994	184/20278	8.43167e-13	6.82872e-11	4.92784e-11	Tgfb1/Cd83/Ikzf1/Id2/Nckap1l/Runx1/Trem2/Cd74/Csf1r/Anxa1/Adam8/Il6/Ccr1/Zap70/Ptprc/Rasgrp1/Pck1/Lef1/Cd27/Tyrobp/Itgam/Sash3/Egr3/Pla2g3/H2-Aa/Vnn1/H2-DMa/Slc9b2/Gpr68/Ccr2/Runx3/Il4i1/Sox4/Cd101/Lilrb4b/Lilrb4a
BP	GO:1903708	positive regulation of hemopoiesis	36/994	184/20278	8.43167e-13	6.82872e-11	4.92784e-11	Tgfb1/Cd83/Ikzf1/Id2/Nckap1l/Runx1/Trem2/Cd74/Csf1r/Anxa1/Adam8/Il6/Ccr1/Zap70/Ptprc/Rasgrp1/Pck1/Lef1/Cd27/Tyrobp/Itgam/Sash3/Egr3/Pla2g3/H2-Aa/Vnn1/H2-DMa/Slc9b2/Gpr68/Ccr2/Runx3/Il4i1/Sox4/Cd101/Lilrb4b/Lilrb4a
BP	GO:0032760	positive regulation of tumor necrosis factor production	27/994	107/20278	1.12988e-12	9.05025e-11	6.53098e-11	Hspb1/Mmp8/Jak2/Il6/Ptprc/Card9/Rasgrp1/Tlr2/Ephb2/Tyrobp/Pycard/Sash3/Tirap/Ccl2/Spon2/Arid5a/Cd84/Tlr4/Thbs1/Tlr1/Tlr9/Ccr2/Cd14/Ptafr/Fcer1g/Fcgr3/Ccr5
BP	GO:0050778	positive regulation of immune response	72/994	595/20278	1.21563e-12	9.63125e-11	6.95025e-11	Itgb2/Spi1/Tgfb1/Ptpn6/Stxbp2/Cd44/Fcgr1/Myo1g/F2rl1/Fyb/Nckap1l/Clec4n/Trem2/Themis3/Cd74/Anxa1/Adam8/Il6/Zap70/Ptprc/Card9/Rasgrp1/Il1b/Pck1/Tlr2/Laptm5/Fgr/Tec/Stap1/Ereg/Cxcl1/Gsdme/Tyrobp/Itgam/Pycard/Sash3/Btk/Tirap/Cd226/Vav1/Pla2g3/Card11/C1qa/C1qc/C1qb/Arid5a/H2-DMb2/H2-DMa/Tlr4/Pvr/C3ar1/Lat2/Nppa/Mfap4/Tlr9/Ccr2/C5ar1/Mmp12/Lgals3/Ffar2/Ptafr/Nfam1/Fcer1g/Fcgr3/Cfd/H2-Q10/H2-Ab1/Nlrc5/…
BP	GO:0070372	regulation of ERK1 and ERK2 cascade	49/994	321/20278	1.35603e-12	1.0628e-10	7.66958e-11	Tgfb1/Ptpn6/Cd44/Fgfr4/Ccl6/Ccl9/F2rl1/Fgf10/Adipoq/Calcr/Trem2/Cd74/Csf1r/Il6/Ccr1/Fn1/Ptprc/Atf3/Card9/Rasgrp1/Il1b/Tlr2/Ccn1/Epha7/Ephb2/Chrna9/Gpnmb/Nox4/Pycard/Fgfr2/Dusp4/Mt3/Cx3cl1/Ccl17/Tirap/Tpbg/Ccl12/Ccl7/Ccl2/Ndrg4/Tlr4/Pkhd1/Tlr9/Adra1a/Gpr183/Scimp/C1qtnf3/Erbb2/Chrna10
BP	GO:0031349	positive regulation of defense response	44/994	268/20278	1.52913e-12	1.18573e-10	8.55662e-11	Spi1/Mmp8/Fcgr1/Pik3cg/F2rl1/Clec4n/Trem2/Cd74/Jak2/Adam8/Il6/Il1rl1/Card9/Rasgrp1/Il1b/Tlr2/Stap1/Ereg/Cxcl1/Tyrobp/Pycard/Tirap/Ptgs2/Cd226/Vav1/Pla2g3/Cebpa/Serpine1/Cdk19/Ctss/Tlr4/Pvr/Nppa/Tlr9/Ccr2/Mmp12/Ffar2/Tlr6/S100a8/Fcer1g/Fcgr3/Alox5ap/Nlrc5/Ccr5
BP	GO:0071674	mononuclear cell migration	35/994	179/20278	1.78442e-12	1.35743e-10	9.79568e-11	Spi1/Tgfb1/Trpm2/Cxcl16/Ccl6/Ccl9/Myo1g/Lgmn/Cd200r1/Aif1/Csf1r/Anxa1/Adam8/Alox5/Ccr1/Mstn/Slamf9/Artn/Ptpro/Pycard/Cx3cl1/Ccl17/Cxcl10/Ccl12/Ccl7/Ccl2/Serpine1/Thbs1/C3ar1/Ccr2/C5ar1/Lgals3/Gpr183/Cx3cr1/Adtrp
BP	GO:0009611	response to wounding	63/994	487/20278	1.7878e-12	1.35743e-10	9.79568e-11	Apoh/Tspan32/Timp1/Tgfb1/Ptpn6/Cd44/Nefh/Grin2c/F2rl1/Fgf10/Lcp1/Gdnf/Cldn1/Cxadr/Kng1/Cdkn1a/Tnfrsf12a/Ptk7/Trem2/Lox/Anxa1/Jak2/Fermt3/Hps1/Alox5/Il6/Fn1/Selp/Serpinc1/Tyro3/Ccn1/Tnc/Ephb2/Hgfac/Tec/Tyrobp/Xylt1/Casp3/Cx3cl1/Ubash3b/Plet1/Anxa2/Ccl2/Grhl3/Serpine1/Tlr4/Thbs1/Mustn1/Nrep/Zfp36l2/Ndnf/Ccr2/Mmp12/Bex1/Flrt3/Adtrp/Fcer1g/Erbb2/Serpinb2/Clec7a/4833427F10Rik/3300005D01Rik/Lilrb4a
BP	GO:0045597	positive regulation of cell differentiation	98/994	952/20278	2.03702e-12	1.53071e-10	1.10461e-10	Cdh4/Sox9/Bcl11a/Tiam1/Tgfb1/Crabp2/Klf5/Cd83/Ikzf1/Id2/Dct/Gdnf/Myc/Vdr/Nckap1l/Trp63/Adipoq/Runx1/Noct/Tiam2/Tnfrsf12a/Trem2/Fbn2/Cd74/Csf1r/Anxa1/Jak2/Msr1/Adam8/Il6/Ccr1/Zap70/Fn1/Ptprc/Myog/Rasgrp1/Il1b/Pck1/Edn3/Smad9/Lef1/Tlr2/Lmna/Ccn1/Lrp8/Ephb2/Ptch2/Trp73/Ret/Cd27/Csrp3/Tyrobp/Itgam/Sash3/Plxna3/Cx3cl1/Dixdc1/Fez1/Ptgs2/Egr3/Pla2g3/Cebpa/H2-Aa/Serpine1/Vnn1/H2-DMa/Egr2/Slc9b2/Gdf5/Tph1…
BP	GO:0042098	T cell proliferation	39/994	220/20278	2.47571e-12	1.84137e-10	1.3288e-10	Itgb2/Tgfb1/Ebi3/Ptpn6/Cd244a/Cd44/Dock2/Nckap1l/Cd86/Aif1/Anxa1/Il6/Zap70/Ptprc/Rasgrp1/Il1b/Laptm5/Gpnmb/Coro1a/Itgam/Pycard/Sash3/Casp3/Rac2/Card11/H2-Aa/H2-DMb2/Igfbp2/Il20rb/Ccdc88b/Ccr2/Lgals3/Erbb2/H2-Ab1/Il4i1/Cd80/H2-DMb1/Lilrb4b/Lilrb4a
BP	GO:0002685	regulation of leukocyte migration	39/994	221/20278	2.86766e-12	2.11135e-10	1.52363e-10	Spi1/Tgfb1/Pgf/Lgmn/F2rl1/Nckap1l/Cd200r1/Trem2/Aif1/Cd74/Csf1r/Anxa1/Adam8/Ccr1/Mstn/Selp/Sele/Il1b/Edn3/Tlr2/Stap1/Pycard/Cx3cl1/Tirap/Rac2/Cxcl10/Ccl12/Ccl7/Ccl2/Serpine1/Thbs1/C3ar1/Tnfrsf18/Ccr2/C5ar1/Lgals3/Cx3cr1/Ptafr/Adtrp
BP	GO:0045582	positive regulation of T cell differentiation	26/994	103/20278	2.93188e-12	2.13705e-10	1.54217e-10	Tgfb1/Cd83/Ikzf1/Nckap1l/Runx1/Cd74/Anxa1/Adam8/Il6/Zap70/Ptprc/Rasgrp1/Pck1/Lef1/Cd27/Sash3/Egr3/H2-Aa/Vnn1/H2-DMa/Ccr2/Runx3/Il4i1/Sox4/Lilrb4b/Lilrb4a
BP	GO:1903706	regulation of hemopoiesis	54/994	385/20278	3.04128e-12	2.19484e-10	1.58387e-10	Spi1/Tgfb1/Ptpn6/Hspb1/Cd44/Cd83/Ikzf1/Id2/Myc/Nckap1l/Adipoq/Runx1/Tmem176a/Trem2/Lox/Cd74/Csf1r/Anxa1/Adam8/Il6/Ccr1/Zap70/Ptprc/Rasgrp1/Pck1/Lef1/Csf3r/Tmem176b/Cd27/Tyrobp/Itgam/Sash3/Ubash3b/Egr3/Pla2g3/Card11/H2-Aa/C1qc/Vnn1/H2-DMa/Slc9b2/Tlr9/Zfp36l2/Rbp1/Gpr68/Ccr2/Nfam1/Erbb2/Runx3/Il4i1/Sox4/Cd101/Lilrb4b/Lilrb4a
BP	GO:0002703	regulation of leukocyte mediated immunity	44/994	276/20278	4.28956e-12	3.06535e-10	2.21207e-10	Itgb2/Spi1/Tgfb1/Ptpn6/Stxbp2/Dnase1/Fcgr1/F2rl1/Nckap1l/Trem2/Il6/Ptprc/Fcgr2b/Rasgrp1/Il1b/Tlr2/Fgr/Stap1/Cxcl1/Tyrobp/Itgam/Sash3/Rac2/Cd226/Vav1/Pla2g3/Ccl2/Arid5a/Cd84/Tlr4/Pvr/Nppa/Il20rb/Tlr9/Ccr2/Cx3cr1/Ptafr/Scimp/Fcer1g/Fcgr3/H2-Q10/Il4i1/Lilrb4b/Lilrb4a
BP	GO:0002237	response to molecule of bacterial origin	49/994	335/20278	6.72739e-12	4.76077e-10	3.43554e-10	Acp5/Spi1/Tgfb1/Slpi/Cd68/Cxcl16/Ly86/Cd86/Noct/Trem2/Jak2/Ankrd1/Il6/Ncf2/Fcgr2b/Card9/Il1b/Tlr2/Stap1/Cxcl1/Irf5/Pycard/Cx3cl1/Tirap/Ptgs2/Cxcl10/Ccl12/Ccl2/Sbno2/Spon2/Serpine1/Arid5a/Ptger2/Cd84/Tlr4/Tnip3/Tlr1/Tlr9/Palm3/C5ar1/Cd14/Tlr6/Cx3cr1/S100a8/Ptafr/Scimp/Cd300lb/Cd80/Lilrb4a
BP	GO:0032677	regulation of interleukin-8 production	22/994	76/20278	7.11489e-12	4.98658e-10	3.59849e-10	Cd33/Cd244a/F2rl1/Adipoq/Cd74/Anxa1/Il6/Ptprc/Il1b/Tlr2/Anxa4/Pycard/Tirap/Serpine1/Tlr4/Tlr1/Tlr9/Ffar2/Cd14/Tlr6/Bcl3/Tlr5
BP	GO:0050921	positive regulation of chemotaxis	31/994	150/20278	7.31957e-12	5.08118e-10	3.66676e-10	Spi1/Tgfb1/Pgf/Hspb1/Lgmn/F2rl1/Fgf10/Nckap1l/Trem2/Aif1/Cd74/Csf1r/Ccr1/Mstn/Fn1/Il1b/Edn3/Artn/Cx3cl1/Tirap/Rac2/Cxcl10/Tpbg/Ccl7/Ccl2/Serpine1/Thbs1/C3ar1/Ccr2/C5ar1/Cx3cr1
BP	GO:0032637	interleukin-8 production	22/994	77/20278	9.50498e-12	6.53602e-10	4.71662e-10	Cd33/Cd244a/F2rl1/Adipoq/Cd74/Anxa1/Il6/Ptprc/Il1b/Tlr2/Anxa4/Pycard/Tirap/Serpine1/Tlr4/Tlr1/Tlr9/Ffar2/Cd14/Tlr6/Bcl3/Tlr5
BP	GO:0032613	interleukin-10 production	20/994	63/20278	9.63112e-12	6.56086e-10	4.73455e-10	Mmp8/Cd83/F2rl1/Trem2/Il6/Fcgr2b/Tlr2/Tyrobp/Pycard/Sash3/G6pdx/Cd84/Tlr4/Il20rb/Tlr9/Bcl3/Fcer1g/Tigit/Lilrb4b/Lilrb4a
BP	GO:0007162	negative regulation of cell adhesion	46/994	306/20278	1.1436e-11	7.71821e-10	5.56973e-10	Acp5/Spi1/Tgfb1/Ptpn6/Hspb1/Cd44/Tnfaip8l2/Fam107a/Nckap1l/Kng1/Adipoq/Cd86/Runx1/Cyp1b1/Myo1f/Cd74/Anxa1/Jak2/Adam8/Ptprc/Postn/Lef1/Tnc/Laptm5/Ephb2/Gpnmb/Plxna3/Casp3/Ubash3b/Plet1/H2-Aa/Serpine1/Thbs1/Il20rb/Mmp12/Lgals3/Adtrp/Erbb2/Runx3/Tigit/H2-Ab1/Il4i1/Cd80/Ass1/Lilrb4b/Lilrb4a
BP	GO:0019884	antigen processing and presentation of exogenous antigen	16/994	39/20278	1.28341e-11	8.58235e-10	6.19333e-10	Fcgr1/Cd74/Fcgr2b/Clec4b1/Clec4a2/H2-Aa/H2-DMb2/H2-DMa/Ctss/Clec4a3/Clec4a1/Fcer1g/Fcgr3/H2-Eb1/H2-Ab1/H2-DMb1
BP	GO:0010942	positive regulation of cell death	76/994	679/20278	1.38896e-11	9.20377e-10	6.64177e-10	Folh1/Bbc3/Tgfb1/Bid/Cd44/Trpm2/Tnfrsf22/Gadd45b/Map2k6/Gadd45g/F2rl1/Myc/Fbxo32/Vdr/Trp63/Adipoq/Nr4a1/Cdkn1a/Tnfrsf12a/Calcr/Cyp1b1/Pmaip1/Anxa1/Jak2/Ankrd1/Fosl1/Adam8/Il6/St8sia2/Ptprc/Ncf2/Atf3/Fcgr2b/Olfm1/Acvr1c/Bub1/Il1b/Ccn1/Epha7/Laptm5/Trp73/Cxcl1/Irf5/Gsdme/Ret/Nox4/Tyrobp/Itgam/Pycard/Hpgd/Casp3/Mt3/Ptgs2/Ucp2/Ccl12/Ccl2/Gadd45a/C1qa/Eef1a1/Egr1/Cdk19/Tlr4/Htatip2/Thbs1/Tspo/Phlda3/M…
BP	GO:0042129	regulation of T cell proliferation	34/994	182/20278	1.40425e-11	9.22127e-10	6.6544e-10	Tgfb1/Ptpn6/Cd244a/Cd44/Nckap1l/Cd86/Aif1/Anxa1/Il6/Zap70/Ptprc/Il1b/Laptm5/Gpnmb/Coro1a/Pycard/Sash3/Casp3/Rac2/Card11/H2-Aa/H2-DMb2/Igfbp2/Il20rb/Ccdc88b/Ccr2/Lgals3/Erbb2/H2-Ab1/Il4i1/Cd80/H2-DMb1/Lilrb4b/Lilrb4a
BP	GO:0030098	lymphocyte differentiation	55/994	415/20278	1.84402e-11	1.20009e-09	8.6603e-10	Bcl11a/Spi1/Tgfb1/Relb/Ptpn6/Ly9/Hspb1/Cd44/Pou2f2/Cd83/Ikzf1/Dock2/Id2/Gadd45g/Nckap1l/Runx1/Cd74/Anxa1/Hhex/Adam8/Il6/Zap70/Ptprc/Tyro3/Rasgrp1/Il1b/Pck1/Lef1/Sema4a/Laptm5/Cd27/Sash3/Btk/Egr3/Vav1/Card11/H2-Aa/Vnn1/H2-DMa/Egr1/Tlr9/Zfp36l2/Ccr2/Gpr183/Bcl3/Nfam1/Fcer1g/Erbb2/Runx3/H2-Ab1/Il4i1/Sox4/Ighm/Lilrb4b/Lilrb4a
BP	GO:0032612	interleukin-1 production	27/994	120/20278	2.0685e-11	1.33427e-09	9.62858e-10	Acp5/Cd33/Hspb1/F2rl1/Mefv/Trem2/Aqp4/Anxa1/Jak2/Il6/Slamf9/Il1b/Tlr2/Tyrobp/Pycard/Cx3cl1/Egr1/Tlr4/S100a13/Serpinb1a/Tlr6/Cx3cr1/Nlrp1b/Naip5/Ccr5/Lilrb4b/Lilrb4a
BP	GO:0045619	regulation of lymphocyte differentiation	35/994	195/20278	2.29372e-11	1.45443e-09	1.04957e-09	Tgfb1/Ptpn6/Hspb1/Cd44/Cd83/Ikzf1/Id2/Nckap1l/Runx1/Cd74/Anxa1/Adam8/Il6/Zap70/Ptprc/Rasgrp1/Pck1/Lef1/Cd27/Sash3/Egr3/Card11/H2-Aa/Vnn1/H2-DMa/Tlr9/Zfp36l2/Ccr2/Nfam1/Erbb2/Runx3/Il4i1/Sox4/Lilrb4b/Lilrb4a
BP	GO:0032602	chemokine production	26/994	112/20278	2.29469e-11	1.45443e-09	1.04957e-09	F2rl1/Mefv/Adipoq/Trem2/Aif1/Cd74/Csf1r/Il6/Il1rl1/Slamf9/Card9/Il1b/Postn/Tlr2/Pycard/Tirap/Slc37a4/Cd84/Egr1/Tlr4/Tlr9/Ffar2/Ticam2/C1qtnf3/Lilrb4b/Lilrb4a
BP	GO:0009617	response to bacterium	82/994	768/20278	2.36786e-11	1.48787e-09	1.0737e-09	Cd52/Acp5/Spi1/Tgfb1/Adamts4/Fcgr1/Ncf1/Slpi/Cd68/Cxcl16/Serpina3n/Ly86/F2rl1/Ccdc80/Adipoq/Cd86/Noct/Trem2/Myo1f/Jak2/Ankrd1/Cyp2e1/Il6/Tnnt2/Ncf2/Slamf9/Fcgr2b/Card9/Il1b/Pck1/Tlr2/Fgr/Stap1/Cxcl1/Irf5/Pycard/Mt2/Cx3cl1/Tirap/Ptgs2/Cxcl10/Ccl12/Ccl2/Stab2/Sbno2/Rnase1/Spon2/Serpine1/Arid5a/Ptger2/Cd84/Tlr4/Gbp7/Tnip3/Tlr1/Tlr9/Mpeg1/Ang2/Palm3/C5ar1/Hamp/Cd14/Tlr6/Cx3cr1/Bcl3/Iigp1/Cyp3a11/S100…
BP	GO:0002504	antigen processing and presentation of peptide or polysaccharide antigen via MHC class II	13/994	25/20278	2.62272e-11	1.63393e-09	1.1791e-09	Trem2/Cd74/Fcgr2b/Pycard/H2-Aa/H2-DMb2/H2-DMa/Ctss/Thbs1/Fcer1g/H2-Eb1/H2-Ab1/H2-DMb1
BP	GO:0048514	blood vessel morphogenesis	73/994	648/20278	2.64713e-11	1.63516e-09	1.17999e-09	Apoh/Itgb2/Spi1/Angptl4/Tgfb1/Hif3a/Pgf/Hspb1/Klf5/Ephb3/E2f2/Pik3cg/Plk2/Fgf10/Runx1/Cela1/Nr4a1/Tnfrsf12a/Xdh/Cyp1b1/Lox/Anxa1/Hhex/Mmp19/Adam8/Alox5/Fn1/Il1b/Angpt4/Lef1/Sema4a/Ccn1/Angptl3/Ephb2/Ereg/Tgfa/Itgax/Fgfr2/Hpgd/Cx3cl1/Anxa2/Ptgs2/Egr3/Cxcl10/Epgn/Ccl12/Ccl2/Gadd45a/Slc39a12/Serpine1/Vash2/Anpep/Prrx2/Htatip2/Cited2/Thbs1/C3ar1/Esm1/Otulin/E2f8/Ang2/Fgfbp1/Ndnf/Ccr2/C5ar1/Lgals3/Cx3…
BP	GO:0050729	positive regulation of inflammatory response	28/994	130/20278	2.68012e-11	1.64163e-09	1.18466e-09	Mmp8/Fcgr1/Pik3cg/Trem2/Jak2/Adam8/Il6/Il1rl1/Il1b/Tlr2/Stap1/Ptgs2/Pla2g3/Cebpa/Serpine1/Cdk19/Ctss/Tlr4/Nppa/Tlr9/Ccr2/Ffar2/Tlr6/S100a8/Fcer1g/Fcgr3/Alox5ap/Ccr5
BP	GO:0051250	negative regulation of lymphocyte activation	32/994	167/20278	2.78765e-11	1.69326e-09	1.22192e-09	Tgfb1/Ptpn6/Hspb1/Cd44/Tnfrsf13b/Tnfaip8l2/Id2/Nckap1l/Cd86/Runx1/Cd74/Anxa1/Fcgr2b/Tyro3/Laptm5/Fgr/Gpnmb/Tyrobp/Btk/Casp3/H2-Aa/Il20rb/Lgals3/Erbb2/Sox11/Runx3/Tigit/H2-Ab1/Il4i1/Cd80/Lilrb4b/Lilrb4a
BP	GO:0010562	positive regulation of phosphorus metabolic process	91/994	898/20278	3.13053e-11	1.87037e-09	1.34972e-09	Sox9/Tgfb1/Cd33/Cd244a/Pgf/Cd44/Fgfr4/Ephb3/Pik3cg/Map2k6/Pik3r5/Fgf10/Gdnf/Myc/Nckap1l/Fgd4/Adipoq/Cd86/Gpd1/Cdkn1a/Rgn/Clec4n/Calcr/Trem2/Fgd2/Aif1/Cd74/Csf1r/Jak2/Nab2/Adam8/Il6/Mstn/Ptprc/Tyro3/Rasgrp1/Il1b/Angpt4/Edn3/Ccn1/Epha7/Lrp8/Ephb2/Rspo1/Fgr/Tec/Stap1/Ereg/Gpnmb/Tgfa/Ret/Rab38/Nox4/Fgfr2/Rbpms/Mt3/Cx3cl1/Tirap/Anxa2/Ptgs2/Epgn/Gdf5/Egr1/Gdf15/Tlr4/Thbs1/Gck/Tnfrsf18/Clspn/S1pr2/Fzd1/…
BP	GO:0045937	positive regulation of phosphate metabolic process	91/994	898/20278	3.13053e-11	1.87037e-09	1.34972e-09	Sox9/Tgfb1/Cd33/Cd244a/Pgf/Cd44/Fgfr4/Ephb3/Pik3cg/Map2k6/Pik3r5/Fgf10/Gdnf/Myc/Nckap1l/Fgd4/Adipoq/Cd86/Gpd1/Cdkn1a/Rgn/Clec4n/Calcr/Trem2/Fgd2/Aif1/Cd74/Csf1r/Jak2/Nab2/Adam8/Il6/Mstn/Ptprc/Tyro3/Rasgrp1/Il1b/Angpt4/Edn3/Ccn1/Epha7/Lrp8/Ephb2/Rspo1/Fgr/Tec/Stap1/Ereg/Gpnmb/Tgfa/Ret/Rab38/Nox4/Fgfr2/Rbpms/Mt3/Cx3cl1/Tirap/Anxa2/Ptgs2/Epgn/Gdf5/Egr1/Gdf15/Tlr4/Thbs1/Gck/Tnfrsf18/Clspn/S1pr2/Fzd1/…
BP	GO:0008285	negative regulation of cell population proliferation	80/994	745/20278	3.17056e-11	1.87182e-09	1.35077e-09	Apoh/Tspan32/Sox9/Tgfb1/Ptpn6/Cd44/Tnfrsf13b/Ptgds/Fgf10/Myc/Vdr/Cxadr/Adipoq/Cd86/Runx1/Cdkn1a/Rgn/Trem2/Xdh/Cyp1b1/Aif1/Pmaip1/Csf1r/Jak2/Fosl1/Alox5/Il6/Il1rl1/Rassf5/Myog/Smyd2/Fcgr2b/Niban2/Acvr1c/Il1b/Tlr2/Lmna/Laptm5/Trp73/Ereg/Gpnmb/Gsdme/Hpgds/Nox4/Tyrobp/Cd37/Fgfr2/Btk/Casp3/Ptgs2/Cebpa/Tpbg/Ccl12/Ccl2/Ndrg4/H2-Aa/Gdf5/Cited2/Thbs1/Tspo/S1pr2/Il20rb/Ar/Tgif1/Ang2/Bdnf/Lgals3/Erbb2/Sox11…
BP	GO:0002690	positive regulation of leukocyte chemotaxis	24/994	97/20278	3.18433e-11	1.87182e-09	1.35077e-09	Spi1/Pgf/Lgmn/F2rl1/Nckap1l/Aif1/Cd74/Csf1r/Ccr1/Mstn/Il1b/Edn3/Cx3cl1/Tirap/Rac2/Cxcl10/Ccl7/Ccl2/Serpine1/Thbs1/C3ar1/Ccr2/C5ar1/Cx3cr1
BP	GO:0006909	phagocytosis	44/994	294/20278	3.73648e-11	2.16152e-09	1.55983e-09	Itgb2/Tgfb1/Elmo3/Fcgr1/Dock2/Myo1g/F2rl1/Nckap1l/Adipoq/Trem2/Aif1/Anxa1/Msr1/Ptprc/Ncf2/Fcgr2b/Tyro3/Il1b/Tlr2/Fgr/Stap1/Siglece/Tyrobp/Coro1a/Itgam/Pycard/Rac2/Vav1/Xkr6/Ccl2/Spon2/Tlr4/Thbs1/Tafa4/Ccr2/Pld4/Ticam2/Fcer1g/Fcgr3/Ighm/Clec7a/Srpx/Sirpb1a/Bin2
BP	GO:0030217	T cell differentiation	44/994	294/20278	3.73648e-11	2.16152e-09	1.55983e-09	Bcl11a/Spi1/Tgfb1/Relb/Ly9/Hspb1/Cd44/Cd83/Ikzf1/Dock2/Gadd45g/Nckap1l/Runx1/Cd74/Anxa1/Adam8/Il6/Zap70/Ptprc/Rasgrp1/Il1b/Pck1/Lef1/Sema4a/Cd27/Sash3/Egr3/Vav1/Card11/H2-Aa/Vnn1/H2-DMa/Egr1/Zfp36l2/Ccr2/Gpr183/Bcl3/Fcer1g/Erbb2/Runx3/Il4i1/Sox4/Lilrb4b/Lilrb4a
BP	GO:0019725	cellular homeostasis	93/994	930/20278	3.86574e-11	2.21869e-09	1.60108e-09	Cd52/Bbc3/Tgfb1/Ptpn6/Slc4a3/Trpm2/Cdh23/Birc5/Pik3cg/Grin2c/F2rl1/Gpr65/Myc/Vdr/Kng1/Rgn/Calcr/Aqp4/Slc4a9/Lox/Jak2/Hps1/Il6/Ccr1/Hk3/Mstn/Gpr35/Ptprc/Chrna1/Map1a/Tyro3/Il1b/Pck1/Edn3/Mcub/Atp6v0d2/Slc30a2/Chrna9/Spp1/Cxcl1/Clec4b1/Csrp3/Rab38/Nox4/Coro1a/Slc9a9/Mtm1/Mt4/Mt3/Mt2/Mt1/Cx3cl1/Hephl1/Ubash3b/Slc37a4/Ucp2/Gna15/Cxcl10/Ccl12/Ccl2/Slc39a12/Cib2/Ptger2/Slc9b2/Slc24a2/Sct/C3ar1/Atp1a3/G…
BP	GO:0042327	positive regulation of phosphorylation	85/994	819/20278	4.3522e-11	2.47838e-09	1.78848e-09	Sox9/Tgfb1/Pgf/Cd44/Fgfr4/Ephb3/Pik3cg/Map2k6/Pik3r5/Fgf10/Gdnf/Myc/Nckap1l/Fgd4/Adipoq/Cd86/Gpd1/Cdkn1a/Clec4n/Calcr/Trem2/Fgd2/Aif1/Cd74/Csf1r/Jak2/Nab2/Adam8/Il6/Mstn/Ptprc/Tyro3/Rasgrp1/Il1b/Angpt4/Edn3/Ccn1/Epha7/Lrp8/Ephb2/Rspo1/Fgr/Tec/Stap1/Ereg/Gpnmb/Tgfa/Ret/Nox4/Fgfr2/Rbpms/Mt3/Cx3cl1/Tirap/Anxa2/Ptgs2/Epgn/Gdf5/Egr1/Gdf15/Tlr4/Thbs1/Gck/Tnfrsf18/Clspn/S1pr2/Fzd1/Tlr1/Tlr9/Cenpe/Adra1a…
BP	GO:0032653	regulation of interleukin-10 production	19/994	61/20278	4.63339e-11	2.61804e-09	1.88927e-09	Mmp8/Cd83/F2rl1/Trem2/Il6/Fcgr2b/Tlr2/Tyrobp/Pycard/Sash3/Cd84/Tlr4/Il20rb/Tlr9/Bcl3/Fcer1g/Tigit/Lilrb4b/Lilrb4a
BP	GO:0032611	interleukin-1 beta production	24/994	99/20278	5.06795e-11	2.84156e-09	2.05057e-09	Acp5/Cd33/Hspb1/F2rl1/Mefv/Trem2/Aqp4/Jak2/Il6/Slamf9/Il1b/Tlr2/Tyrobp/Pycard/Egr1/Tlr4/Serpinb1a/Tlr6/Cx3cr1/Nlrp1b/Naip5/Ccr5/Lilrb4b/Lilrb4a
BP	GO:0032642	regulation of chemokine production	25/994	108/20278	5.93237e-11	3.27584e-09	2.36396e-09	F2rl1/Mefv/Adipoq/Trem2/Aif1/Cd74/Csf1r/Il6/Il1rl1/Card9/Il1b/Postn/Tlr2/Pycard/Tirap/Slc37a4/Cd84/Egr1/Tlr4/Tlr9/Ffar2/Ticam2/C1qtnf3/Lilrb4b/Lilrb4a
BP	GO:0032755	positive regulation of interleukin-6 production	25/994	108/20278	5.93237e-11	3.27584e-09	2.36396e-09	Mmp8/Pou2f2/F2rl1/Aif1/Cd74/Il6/Card9/Il1b/Tlr2/Laptm5/Ereg/Tyrobp/Pycard/Tirap/Spon2/Arid5a/Tlr4/Tlr1/Tlr9/Tlr6/Ticam2/Ptafr/Scimp/Fcer1g/Ccr5
BP	GO:0002886	regulation of myeloid leukocyte mediated immunity	20/994	69/20278	6.23832e-11	3.41888e-09	2.46719e-09	Itgb2/Spi1/Stxbp2/Dnase1/Fcgr1/F2rl1/Fgr/Stap1/Cxcl1/Tyrobp/Itgam/Rac2/Pla2g3/Cd84/Nppa/Ccr2/Cx3cr1/Ptafr/Fcer1g/Fcgr3
BP	GO:0043549	regulation of kinase activity	75/994	693/20278	9.38929e-11	5.10735e-09	3.68565e-09	Tgfb1/Ptpn6/Hspb1/Fgfr4/Ephb3/Gadd45b/Pik3cg/Map2k6/Pik3r5/Gadd45g/Fgd4/Adipoq/Cd86/Cdkn1a/Rgn/Trem2/Fgd2/Cd74/Csf1r/Jak2/Hhex/Nab2/Adam8/Il6/Mstn/Rgs2/Ptprc/Tyro3/Rasgrp1/Il1b/Edn3/Ccn1/Epha7/Lrp8/Ephb2/Fgr/Trp73/Uchl1/Stap1/Ereg/Tgfa/Ret/Ptpro/Nox4/Mvp/Pycard/Fgfr2/Casp3/Mt3/Ubash3b/Tirap/Epgn/Midn/Gadd45a/Eef1a1/Egr1/Tlr4/Thbs1/Cblc/Nppa/Clspn/Tlr1/Tlr9/Cenpe/Adra1a/Ang2/Cdk5r1/C5ar1/Tlr6/Cemi…
BP	GO:0045621	positive regulation of lymphocyte differentiation	26/994	119/20278	9.76511e-11	5.27243e-09	3.80477e-09	Tgfb1/Cd83/Ikzf1/Nckap1l/Runx1/Cd74/Anxa1/Adam8/Il6/Zap70/Ptprc/Rasgrp1/Pck1/Lef1/Cd27/Sash3/Egr3/H2-Aa/Vnn1/H2-DMa/Ccr2/Runx3/Il4i1/Sox4/Lilrb4b/Lilrb4a
BP	GO:0002460	adaptive immune response based on somatic recombination of immune receptors built from immunoglobulin superfamily domains	51/994	385/20278	1.02818e-10	5.51059e-09	3.97664e-09	Tgfb1/Relb/Ptpn6/Ly9/Pou2f2/Fcgr1/Myo1g/Gadd45g/Nckap1l/Clec4n/Trem2/Cd74/Anxa1/Nfkb2/Il6/Il1rl1/Ptprc/Fcgr2b/Card9/Il1b/Lef1/Sema4a/Ephb2/Sash3/Btk/Cd226/H2-Aa/C1qa/C1qc/C1qb/Arid5a/H2-DMb2/H2-DMa/Stx11/Pvr/C3ar1/Il20rb/Gapt/Ccr2/Bcl3/Fcer1g/Pirb/Fcgr3/H2-Eb1/H2-Q10/H2-Ab1/Il4i1/Ighm/H2-DMb1/Lilrb4b/Lilrb4a
BP	GO:0001944	vasculature development	81/994	778/20278	1.09935e-10	5.84905e-09	4.22088e-09	Apoh/Itgb2/Spi1/Angptl4/Tgfb1/Hif3a/Pgf/Hspb1/Klf5/Ephb3/E2f2/Pik3cg/Plk2/Fgf10/Runx1/Cela1/Nr4a1/Tnfrsf12a/Ptk7/Xdh/Cyp1b1/Lox/Anxa1/Fosl1/Lgals12/Hhex/Mmp19/Adam8/Alox5/Fn1/Il1b/Angpt4/Lef1/Sema4a/Ccn1/Svep1/Angptl3/Ephb2/Ereg/Tgfa/Itgax/Fgfr2/Hpgd/Cx3cl1/Anxa2/Ptgs2/Egr3/Cxcl10/Epgn/Ccl12/Ccl2/Gadd45a/Slc39a12/Serpine1/Vash2/Egr2/Egr1/Anpep/Prrx2/Htatip2/Cited2/Thbs1/C3ar1/Esm1/Otulin/E2f8/Ang…
BP	GO:0001525	angiogenesis	63/994	536/20278	1.11511e-10	5.88987e-09	4.25034e-09	Apoh/Itgb2/Angptl4/Hif3a/Pgf/Hspb1/Klf5/Ephb3/E2f2/Pik3cg/Plk2/Runx1/Cela1/Nr4a1/Tnfrsf12a/Cyp1b1/Anxa1/Hhex/Mmp19/Adam8/Alox5/Fn1/Il1b/Angpt4/Lef1/Sema4a/Ccn1/Angptl3/Ephb2/Ereg/Tgfa/Itgax/Fgfr2/Cx3cl1/Anxa2/Ptgs2/Egr3/Cxcl10/Epgn/Ccl12/Ccl2/Gadd45a/Slc39a12/Serpine1/Vash2/Anpep/Htatip2/Thbs1/C3ar1/Esm1/Otulin/E2f8/Ang2/Fgfbp1/Ndnf/Ccr2/C5ar1/Lgals3/Cx3cr1/Cysltr1/Adam12/Adtrp/Col8a1
BP	GO:0002495	antigen processing and presentation of peptide antigen via MHC class II	12/994	23/20278	1.47729e-10	7.74673e-09	5.59031e-09	Trem2/Cd74/Fcgr2b/Pycard/H2-Aa/H2-DMb2/H2-DMa/Ctss/Fcer1g/H2-Eb1/H2-Ab1/H2-DMb1
BP	GO:0001568	blood vessel development	78/994	743/20278	1.6759e-10	8.72547e-09	6.29661e-09	Apoh/Itgb2/Spi1/Angptl4/Tgfb1/Hif3a/Pgf/Hspb1/Klf5/Ephb3/E2f2/Pik3cg/Plk2/Fgf10/Runx1/Cela1/Nr4a1/Tnfrsf12a/Ptk7/Xdh/Cyp1b1/Lox/Anxa1/Fosl1/Hhex/Mmp19/Adam8/Alox5/Fn1/Il1b/Angpt4/Lef1/Sema4a/Ccn1/Angptl3/Ephb2/Ereg/Tgfa/Itgax/Fgfr2/Hpgd/Cx3cl1/Anxa2/Ptgs2/Egr3/Cxcl10/Epgn/Ccl12/Ccl2/Gadd45a/Slc39a12/Serpine1/Vash2/Egr2/Egr1/Anpep/Prrx2/Htatip2/Cited2/Thbs1/C3ar1/Esm1/Otulin/E2f8/Ang2/Fgfbp1/Ndnf/…
BP	GO:0042060	wound healing	48/994	356/20278	1.99269e-10	1.03012e-08	7.43374e-09	Apoh/Tspan32/Timp1/Tgfb1/Ptpn6/Cd44/F2rl1/Fgf10/Cldn1/Cxadr/Kng1/Cdkn1a/Tnfrsf12a/Ptk7/Lox/Anxa1/Jak2/Fermt3/Hps1/Alox5/Il6/Fn1/Selp/Serpinc1/Tyro3/Ccn1/Ephb2/Hgfac/Tec/Cx3cl1/Ubash3b/Plet1/Anxa2/Ccl2/Grhl3/Serpine1/Tlr4/Thbs1/Mustn1/Ndnf/Ccr2/Mmp12/Adtrp/Fcer1g/Erbb2/Serpinb2/Clec7a/Lilrb4a
BP	GO:0032652	regulation of interleukin-1 production	25/994	114/20278	2.05424e-10	1.05446e-08	7.60935e-09	Acp5/Cd33/Hspb1/F2rl1/Mefv/Trem2/Aqp4/Anxa1/Jak2/Il6/Tlr2/Tyrobp/Pycard/Cx3cl1/Egr1/Tlr4/S100a13/Serpinb1a/Tlr6/Cx3cr1/Nlrp1b/Naip5/Ccr5/Lilrb4b/Lilrb4a
BP	GO:0002688	regulation of leukocyte chemotaxis	26/994	123/20278	2.12033e-10	1.08078e-08	7.79926e-09	Spi1/Pgf/Lgmn/F2rl1/Nckap1l/Aif1/Cd74/Csf1r/Ccr1/Mstn/Il1b/Edn3/Stap1/Cx3cl1/Tirap/Rac2/Cxcl10/Ccl12/Ccl7/Ccl2/Serpine1/Thbs1/C3ar1/Ccr2/C5ar1/Cx3cr1
BP	GO:0002573	myeloid leukocyte differentiation	37/994	232/20278	2.16304e-10	1.09489e-08	7.9011e-09	Spi1/Tgfb1/Relb/Ikzf1/Id2/F2rl1/Myc/Adipoq/Runx1/Calcr/Trem2/Cd74/Csf1r/Hhex/Adam8/Ccr1/Batf3/Lef1/Tlr2/Tyrobp/Itgam/Ubash3b/Pla2g3/Cebpa/Sbno2/C1qc/Slc9b2/Cited2/Rbp1/Gpr68/Gpr183/Junb/Fcer1g/Pirb/Cd101/Lilrb4b/Lilrb4a
BP	GO:0072503	cellular divalent inorganic cation homeostasis	60/994	508/20278	2.58151e-10	1.2977e-08	9.36465e-09	Cd52/Bbc3/Tgfb1/Ptpn6/Trpm2/Cdh23/Pik3cg/Grin2c/F2rl1/Gpr65/Vdr/Kng1/Rgn/Calcr/Jak2/Hps1/Ccr1/Gpr35/Ptprc/Il1b/Edn3/Mcub/Slc30a2/Chrna9/Spp1/Cxcl1/Clec4b1/Csrp3/Coro1a/Mt4/Mt3/Mt2/Mt1/Cx3cl1/Ubash3b/Slc37a4/Gna15/Cxcl10/Ccl12/Ccl2/Slc39a12/Cib2/Ptger2/Slc24a2/C3ar1/Gck/Pkhd1/Ackr2/Adra1a/Mettl21c/Cxcr6/Atp13a5/Ccr2/C5ar1/Cx3cr1/Cemip/Ryr3/Xcr1/Chrna10/Ccr5
BP	GO:0045580	regulation of T cell differentiation	30/994	162/20278	2.77704e-10	1.38402e-08	9.98755e-09	Tgfb1/Hspb1/Cd44/Cd83/Ikzf1/Nckap1l/Runx1/Cd74/Anxa1/Adam8/Il6/Zap70/Ptprc/Rasgrp1/Pck1/Lef1/Cd27/Sash3/Egr3/Card11/H2-Aa/Vnn1/H2-DMa/Ccr2/Erbb2/Runx3/Il4i1/Sox4/Lilrb4b/Lilrb4a
BP	GO:0043069	negative regulation of programmed cell death	93/994	965/20278	2.7912e-10	1.38402e-08	9.98755e-09	Apoh/Ckmt1/Sox9/Timp1/Angptl4/Bid/Nes/Hspb1/Cd44/Tnfrsf22/Birc5/Cdk1/Pik3cg/Lgmn/Plk2/Fgf10/Gdnf/Myc/Nckap1l/Trp63/Nr4a1/Krt18/Cdkn1a/Rgn/Trem2/Aif1/Cidea/Cd74/Csf1r/Jak2/Adam8/Il6/Hk3/Fn1/Opn3/Fcgr2b/Niban2/Tyro3/Il1b/Angpt4/Lef1/Lmna/Ccn1/Laptm5/Plk3/Trp73/Spp1/Tgfa/Cd27/Coro1a/Fgfr2/Casp3/Mt3/Mt1/Cx3cl1/Birc3/Cryab/Ptgs2/Ucp2/Egr3/Scx/Pla2g3/Ccl12/Ccl2/Serpine1/Vnn1/Tnfrsf23/Rtkn2/Gdf5/Sct/Cit…
BP	GO:0050671	positive regulation of lymphocyte proliferation	28/994	143/20278	2.84849e-10	1.40288e-08	1.01237e-08	Cd244a/Fgf10/Nckap1l/Cd86/Cdkn1a/Aif1/Cd74/Anxa1/Il6/Zap70/Ptprc/Il1b/Ephb2/Coro1a/Pycard/Sash3/Tirap/Card11/H2-DMb2/Tlr4/Igfbp2/Tlr9/Ccdc88b/Ccr2/Gpr183/Cd80/Ighm/H2-DMb1
BP	GO:0070374	positive regulation of ERK1 and ERK2 cascade	36/994	224/20278	3.04391e-10	1.48023e-08	1.06819e-08	Tgfb1/Cd44/Fgfr4/Ccl6/Ccl9/F2rl1/Fgf10/Calcr/Trem2/Cd74/Csf1r/Il6/Ccr1/Ptprc/Card9/Rasgrp1/Il1b/Tlr2/Gpnmb/Nox4/Pycard/Fgfr2/Mt3/Cx3cl1/Ccl17/Tirap/Tpbg/Ccl12/Ccl7/Ccl2/Ndrg4/Tlr4/Adra1a/Gpr183/Scimp/C1qtnf3
BP	GO:0019882	antigen processing and presentation	25/994	116/20278	3.04616e-10	1.48023e-08	1.06819e-08	Relb/Fcgr1/Cd68/Rab32/Trem2/Cd74/Fcgr2b/Clec4b1/Clec4a2/Pycard/H2-Aa/H2-DMb2/H2-DMa/Ctss/Thbs1/Clec4a3/Clec4a1/Wdfy4/Fcer1g/Fcgr3/H2-Eb1/H2-Q10/H2-Ab1/Ighm/H2-DMb1
BP	GO:0032946	positive regulation of mononuclear cell proliferation	28/994	145/20278	3.9889e-10	1.9255e-08	1.38951e-08	Cd244a/Fgf10/Nckap1l/Cd86/Cdkn1a/Aif1/Cd74/Anxa1/Il6/Zap70/Ptprc/Il1b/Ephb2/Coro1a/Pycard/Sash3/Tirap/Card11/H2-DMb2/Tlr4/Igfbp2/Tlr9/Ccdc88b/Ccr2/Gpr183/Cd80/Ighm/H2-DMb1
BP	GO:0055082	cellular chemical homeostasis	84/994	842/20278	4.08795e-10	1.96033e-08	1.41464e-08	Cd52/Bbc3/Tgfb1/Ptpn6/Slc4a3/Trpm2/Cdh23/Birc5/Pik3cg/Grin2c/F2rl1/Gpr65/Myc/Vdr/Kng1/Rgn/Calcr/Aqp4/Slc4a9/Jak2/Hps1/Ccr1/Hk3/Gpr35/Ptprc/Il1b/Pck1/Edn3/Mcub/Atp6v0d2/Slc30a2/Chrna9/Spp1/Cxcl1/Clec4b1/Csrp3/Rab38/Nox4/Coro1a/Slc9a9/Mt4/Mt3/Mt2/Mt1/Cx3cl1/Hephl1/Ubash3b/Slc37a4/Ucp2/Gna15/Cxcl10/Ccl12/Ccl2/Slc39a12/Cib2/Ptger2/Slc9b2/Slc24a2/Sct/C3ar1/Atp1a3/Gck/Pkhd1/Ackr2/Adra1a/Mettl21c/Gpr68/…
BP	GO:0043066	negative regulation of apoptotic process	91/994	943/20278	4.11569e-10	1.96074e-08	1.41494e-08	Apoh/Ckmt1/Sox9/Timp1/Angptl4/Bid/Nes/Hspb1/Cd44/Tnfrsf22/Birc5/Cdk1/Pik3cg/Lgmn/Plk2/Fgf10/Gdnf/Myc/Nckap1l/Trp63/Nr4a1/Krt18/Cdkn1a/Rgn/Trem2/Aif1/Cidea/Cd74/Csf1r/Jak2/Adam8/Il6/Fn1/Opn3/Fcgr2b/Niban2/Tyro3/Il1b/Angpt4/Lef1/Lmna/Ccn1/Plk3/Trp73/Spp1/Tgfa/Cd27/Coro1a/Fgfr2/Casp3/Mt3/Mt1/Cx3cl1/Birc3/Cryab/Ptgs2/Ucp2/Egr3/Scx/Pla2g3/Ccl12/Ccl2/Serpine1/Vnn1/Tnfrsf23/Rtkn2/Gdf5/Sct/Cited2/Thbs1/T…
BP	GO:0022603	regulation of anatomical structure morphogenesis	94/994	987/20278	4.15323e-10	1.96577e-08	1.41857e-08	Apoh/Itgb2/Cdh4/Sox9/Bcl11a/Rhoc/Tiam1/Tgfb1/Pgf/Crabp2/Hspb1/Cd44/Fgfr4/Ephb3/Plekho1/E2f2/Plk2/Fgf10/Gdnf/Fgd4/Runx1/Cela1/Tiam2/Tnfrsf12a/Ptk7/Cpne5/Cyp1b1/Six2/Csf1r/Anxa1/Hhex/Alox5/Il6/Fn1/Ngef/Sapcd2/Il1b/Angpt4/Postn/Sema4a/Sh3d19/Epha7/Angptl3/Lrp8/Ephb2/Fgr/Shroom3/Rhof/Ret/Coro1a/Itgax/Fgfr2/Plxna3/Mt3/Cx3cl1/Dixdc1/Rac2/Scx/Cxcl10/Ccl12/Ccl7/Ccl2/Gadd45a/Slc39a12/Grhl3/Serpine1/Vash2/…
BP	GO:0070665	positive regulation of leukocyte proliferation	29/994	155/20278	4.26712e-10	2.00665e-08	1.44807e-08	Cd244a/Fgf10/Nckap1l/Cd86/Cdkn1a/Aif1/Cd74/Csf1r/Anxa1/Il6/Zap70/Ptprc/Il1b/Ephb2/Coro1a/Pycard/Sash3/Tirap/Card11/H2-DMb2/Tlr4/Igfbp2/Tlr9/Ccdc88b/Ccr2/Gpr183/Cd80/Ighm/H2-DMb1
BP	GO:0071345	cellular response to cytokine stimulus	83/994	830/20278	4.66147e-10	2.17804e-08	1.57175e-08	Spi1/Ebi3/Ptpn6/Stxbp2/Klf5/Il13ra1/Ccl6/Ccl9/Nefh/F2rl1/Myc/Adipoq/Gpd1/Krt18/Trem2/Aqp4/Lox/Cd74/Csf1r/Jak2/Ankrd1/Il6/Ccr1/Fn1/Gpr35/Ptprc/Myog/Selp/Il1b/Lef1/Tlr2/Bspry/Laptm5/Csf3r/Stap1/Spp1/Ereg/Cxcl1/Irf5/Gsdme/Lilra6/Coro1a/Pycard/Btk/Mt3/Cx3cl1/Ccl17/Birc3/Il10ra/Eda2r/Cxcl10/Cebpa/Ccl12/Ccl7/Ccl2/Sbno2/Serpine1/Egr1/Tlr4/Stx11/Il22ra2/Gbp7/Dcst1/Il20rb/Zfp36l2/Otulin/Palm3/Ccr2/Krt8/Mm…
BP	GO:0043068	positive regulation of programmed cell death	67/994	609/20278	4.91887e-10	2.28367e-08	1.64798e-08	Folh1/Bbc3/Tgfb1/Bid/Cd44/Tnfrsf22/Gadd45b/Map2k6/Gadd45g/F2rl1/Myc/Fbxo32/Vdr/Trp63/Adipoq/Nr4a1/Cdkn1a/Tnfrsf12a/Cyp1b1/Pmaip1/Anxa1/Jak2/Ankrd1/Fosl1/Adam8/Il6/Ptprc/Ncf2/Atf3/Olfm1/Acvr1c/Bub1/Il1b/Ccn1/Epha7/Laptm5/Trp73/Cxcl1/Irf5/Gsdme/Ret/Nox4/Tyrobp/Itgam/Pycard/Hpgd/Casp3/Ptgs2/Ccl12/Ccl2/Gadd45a/Egr1/Cdk19/Tlr4/Htatip2/Thbs1/Tspo/Phlda3/Map3k9/Cdk5r1/Spink2/S100a8/Unc5c/Runx3/Sox4/Clec…
BP	GO:0050920	regulation of chemotaxis	36/994	228/20278	5.03747e-10	2.32393e-08	1.67703e-08	Spi1/Tgfb1/Pgf/Hspb1/Lgmn/F2rl1/Fgf10/Nckap1l/Trem2/Aif1/Cd74/Csf1r/Ccr1/Mstn/Fn1/Il1b/Edn3/Sema4a/Artn/Stap1/Plxna3/Cx3cl1/Tirap/Rac2/Cxcl10/Tpbg/Ccl12/Ccl7/Ccl2/Serpine1/Thbs1/C3ar1/Ccr2/C5ar1/Gpr183/Cx3cr1
BP	GO:0032651	regulation of interleukin-1 beta production	22/994	93/20278	5.3454e-10	2.45048e-08	1.76835e-08	Acp5/Cd33/Hspb1/F2rl1/Mefv/Trem2/Aqp4/Jak2/Il6/Tlr2/Tyrobp/Pycard/Egr1/Tlr4/Serpinb1a/Tlr6/Cx3cr1/Nlrp1b/Naip5/Ccr5/Lilrb4b/Lilrb4a
BP	GO:0072507	divalent inorganic cation homeostasis	61/994	532/20278	5.98306e-10	2.72566e-08	1.96693e-08	Cd52/Bbc3/Tgfb1/Ptpn6/Trpm2/Cdh23/Pik3cg/Grin2c/F2rl1/Gpr65/Vdr/Kng1/Rgn/Calcr/Jak2/Hps1/Ccr1/Gpr35/Ptprc/Il1b/Edn3/Mcub/Slc30a2/Chrna9/Spp1/Cxcl1/Clec4b1/Csrp3/Coro1a/Mt4/Mt3/Mt2/Mt1/Cx3cl1/Ubash3b/Slc37a4/Scn5a/Gna15/Cxcl10/Ccl12/Ccl2/Slc39a12/Cib2/Ptger2/Slc24a2/C3ar1/Gck/Pkhd1/Ackr2/Adra1a/Mettl21c/Cxcr6/Atp13a5/Ccr2/C5ar1/Cx3cr1/Cemip/Ryr3/Xcr1/Chrna10/Ccr5
BP	GO:0051336	regulation of hydrolase activity	93/994	980/20278	6.24074e-10	2.82539e-08	2.0389e-08	Apoh/Timp1/Bbc3/Rhoc/Angptl4/Tiam1/Bid/Cd33/Cstb/Cd44/Ephb3/Itih3/Itih1/Slpi/Birc5/Ccl6/Ccl9/Serpina3n/Lgmn/Vcan/F2rl1/Fgf10/Gpr65/Myc/Nckap1l/Trp63/Mefv/Kng1/Cd86/Nr4a1/Rgn/Tiam2/Xdh/Pmaip1/Anxa1/Jak2/Il6/Ngef/Serpinb8/Rgs2/Ptprc/Tnnt2/Sele/Serpinc1/Acvr1c/Card9/Rasgrp1/Ccn1/Epha7/Aldob/Angptl3/Laptm5/Ret/Pycard/Rgs10/Fgfr2/Plxna3/Mt3/Cx3cl1/Ccl17/Cryab/Ptgs2/Vav1/Ccl12/Ccl7/Ccl2/Arhgap45/Grhl3/…
BP	GO:0048002	antigen processing and presentation of peptide antigen	19/994	70/20278	6.5111e-10	2.92959e-08	2.1141e-08	Fcgr1/Trem2/Cd74/Fcgr2b/Clec4b1/Clec4a2/Pycard/H2-Aa/H2-DMb2/H2-DMa/Ctss/Clec4a3/Clec4a1/Fcer1g/Fcgr3/H2-Eb1/H2-Q10/H2-Ab1/H2-DMb1
BP	GO:0030003	cellular cation homeostasis	71/994	668/20278	6.71812e-10	3.0042e-08	2.16793e-08	Cd52/Bbc3/Tgfb1/Ptpn6/Slc4a3/Trpm2/Cdh23/Pik3cg/Grin2c/F2rl1/Gpr65/Myc/Vdr/Kng1/Rgn/Calcr/Slc4a9/Jak2/Hps1/Ccr1/Gpr35/Ptprc/Il1b/Edn3/Mcub/Atp6v0d2/Slc30a2/Chrna9/Spp1/Cxcl1/Clec4b1/Csrp3/Rab38/Coro1a/Slc9a9/Mt4/Mt3/Mt2/Mt1/Cx3cl1/Hephl1/Ubash3b/Slc37a4/Gna15/Cxcl10/Ccl12/Ccl2/Slc39a12/Cib2/Ptger2/Slc24a2/C3ar1/Atp1a3/Gck/Pkhd1/Ackr2/Adra1a/Mettl21c/Erfe/Cxcr6/Atp13a5/Ccr2/C5ar1/Hamp/Cx3cr1/Cemip…
BP	GO:0043299	leukocyte degranulation	21/994	86/20278	7.03225e-10	3.12549e-08	2.25546e-08	Itgb2/Spi1/Stxbp2/Ptgds/F2rl1/Nckap1l/Myo1f/Rasgrp1/Fgr/Coro1a/Itgam/Rac2/Pla2g3/Cd84/Stx11/Milr1/Lat2/Nppa/Ccr2/Ptafr/Fcer1g
BP	GO:0046631	alpha-beta T cell activation	31/994	179/20278	7.95499e-10	3.51418e-08	2.53596e-08	Tgfb1/Relb/Ly9/Cd244a/Cd44/Cd83/Ikzf1/Dock2/Gadd45g/Nckap1l/Runx1/Anxa1/Il6/Zap70/Ptprc/Lef1/Sema4a/Clec4b1/Clec4a2/Sash3/Clec4a3/Clec4a1/Ccr2/Gpr183/Wdfy4/Bcl3/Runx3/H2-Ab1/Cd80/Lilrb4b/Lilrb4a
BP	GO:1903038	negative regulation of leukocyte cell-cell adhesion	27/994	143/20278	1.37826e-09	6.05189e-08	4.36726e-08	Tgfb1/Ptpn6/Hspb1/Cd44/Tnfaip8l2/Nckap1l/Cd86/Runx1/Cd74/Anxa1/Adam8/Laptm5/Gpnmb/Casp3/H2-Aa/Il20rb/Lgals3/Adtrp/Erbb2/Runx3/Tigit/H2-Ab1/Il4i1/Cd80/Ass1/Lilrb4b/Lilrb4a
BP	GO:0002548	monocyte chemotaxis	17/994	58/20278	1.40246e-09	6.1213e-08	4.41734e-08	Ccl6/Ccl9/Lgmn/Aif1/Anxa1/Ccr1/Ptpro/Cx3cl1/Ccl17/Cxcl10/Ccl12/Ccl7/Ccl2/Serpine1/Ccr2/Lgals3/Cx3cr1
BP	GO:0051093	negative regulation of developmental process	91/994	970/20278	1.72441e-09	7.4817e-08	5.39906e-08	Apoh/Sox9/Bcl11a/Spi1/Tgfb1/Hspb1/Cd44/Tcf23/E2f2/Ccl9/Id2/Lgmn/Aspn/Plk2/Fgf10/Fst/Myc/Vdr/Trp63/Cxadr/Adipoq/Cd86/Runx1/Cdkn1a/Rgn/Noct/Tmem176a/Trem2/Xdh/Six2/Cd74/Anxa1/Hhex/Ankrd2/Alox5/Il6/Ccr1/Mstn/Ngef/Rgs2/Il1b/Angpt4/Postn/Lef1/Tlr2/Lmna/Sema4a/Epha7/Laptm5/Ephb2/Trp73/Ereg/Tmem176b/Csrp3/Xylt1/Plxna3/G6pdx/Adrb3/Mt3/Ccl17/Ubash3b/Dixdc1/Cxcl10/Ccl2/Gadd45a/C1qc/Serpine1/Gdf5/Gdf15/Cite…
BP	GO:0006875	cellular metal ion homeostasis	65/994	601/20278	1.80411e-09	7.78115e-08	5.61515e-08	Cd52/Bbc3/Tgfb1/Ptpn6/Trpm2/Cdh23/Pik3cg/Grin2c/F2rl1/Gpr65/Myc/Vdr/Kng1/Rgn/Calcr/Jak2/Hps1/Ccr1/Gpr35/Ptprc/Il1b/Edn3/Mcub/Slc30a2/Chrna9/Spp1/Cxcl1/Clec4b1/Csrp3/Coro1a/Mt4/Mt3/Mt2/Mt1/Cx3cl1/Hephl1/Ubash3b/Slc37a4/Gna15/Cxcl10/Ccl12/Ccl2/Slc39a12/Cib2/Ptger2/Slc24a2/C3ar1/Atp1a3/Gck/Pkhd1/Ackr2/Adra1a/Mettl21c/Erfe/Cxcr6/Atp13a5/Ccr2/C5ar1/Hamp/Cx3cr1/Cemip/Ryr3/Xcr1/Chrna10/Ccr5
BP	GO:0042116	macrophage activation	22/994	99/20278	1.90804e-09	8.18101e-08	5.90371e-08	Mmp8/Trem2/Aif1/Jak2/Il1rl1/Tlr2/Stap1/Tyrobp/Itgam/Cx3cl1/Pla2g3/Cebpa/Sbno2/C1qa/Cd84/Tlr4/Thbs1/Tlr1/C5ar1/Hamp/Tlr6/Cx3cr1
BP	GO:0006873	cellular ion homeostasis	71/994	685/20278	1.98522e-09	8.46213e-08	6.10657e-08	Cd52/Bbc3/Tgfb1/Ptpn6/Slc4a3/Trpm2/Cdh23/Pik3cg/Grin2c/F2rl1/Gpr65/Myc/Vdr/Kng1/Rgn/Calcr/Slc4a9/Jak2/Hps1/Ccr1/Gpr35/Ptprc/Il1b/Edn3/Mcub/Atp6v0d2/Slc30a2/Chrna9/Spp1/Cxcl1/Clec4b1/Csrp3/Rab38/Coro1a/Slc9a9/Mt4/Mt3/Mt2/Mt1/Cx3cl1/Hephl1/Ubash3b/Slc37a4/Gna15/Cxcl10/Ccl12/Ccl2/Slc39a12/Cib2/Ptger2/Slc24a2/C3ar1/Atp1a3/Gck/Pkhd1/Ackr2/Adra1a/Mettl21c/Erfe/Cxcr6/Atp13a5/Ccr2/C5ar1/Hamp/Cx3cr1/Cemip…
BP	GO:0071219	cellular response to molecule of bacterial origin	36/994	243/20278	2.9765e-09	1.26138e-07	9.10255e-08	Spi1/Tgfb1/Cd68/Cxcl16/Ly86/Cd86/Trem2/Jak2/Ankrd1/Il6/Fcgr2b/Il1b/Tlr2/Stap1/Cxcl1/Pycard/Cx3cl1/Tirap/Cxcl10/Ccl12/Ccl2/Sbno2/Spon2/Serpine1/Arid5a/Cd84/Tlr4/Tnip3/Tlr1/Cd14/Tlr6/Cx3cr1/Scimp/Cd300lb/Cd80/Lilrb4a
BP	GO:0071216	cellular response to biotic stimulus	38/994	266/20278	3.0805e-09	1.29791e-07	9.36615e-08	Spi1/Tgfb1/Bid/Cd68/Cxcl16/Ly86/Cd86/Trem2/Jak2/Ankrd1/Il6/Fcgr2b/Il1b/Tlr2/Stap1/Cxcl1/Pycard/Cx3cl1/Tirap/Cxcl10/Ccl12/Ccl2/Sbno2/Spon2/Serpine1/Arid5a/Cd84/Tlr4/Tnip3/Tlr1/Cd14/Tlr6/Cx3cr1/Scimp/Cd300lb/Cd80/Clec7a/Lilrb4a
BP	GO:0001934	positive regulation of protein phosphorylation	74/994	738/20278	3.81417e-09	1.59779e-07	1.15302e-07	Sox9/Tgfb1/Pgf/Cd44/Pik3cg/Map2k6/Pik3r5/Fgf10/Gdnf/Fgd4/Adipoq/Cd86/Cdkn1a/Clec4n/Calcr/Trem2/Fgd2/Aif1/Cd74/Csf1r/Jak2/Nab2/Adam8/Il6/Mstn/Ptprc/Rasgrp1/Il1b/Angpt4/Edn3/Ccn1/Epha7/Lrp8/Rspo1/Tec/Stap1/Ereg/Gpnmb/Tgfa/Ret/Nox4/Rbpms/Mt3/Cx3cl1/Tirap/Anxa2/Ptgs2/Epgn/Gdf5/Egr1/Gdf15/Tlr4/Thbs1/Tnfrsf18/Clspn/S1pr2/Fzd1/Tlr1/Tlr9/Cenpe/Adra1a/Plaur/Ang2/Bdnf/Cdk5r1/Gdf6/Tlr6/Cx3cr1/Cemip/Adtrp/Er…
BP	GO:0045859	regulation of protein kinase activity	63/994	587/20278	4.35686e-09	1.8147e-07	1.30955e-07	Tgfb1/Ptpn6/Hspb1/Gadd45b/Pik3cg/Map2k6/Pik3r5/Gadd45g/Fgd4/Adipoq/Cd86/Cdkn1a/Rgn/Fgd2/Csf1r/Jak2/Hhex/Nab2/Adam8/Il6/Rgs2/Ptprc/Rasgrp1/Il1b/Edn3/Ccn1/Lrp8/Ephb2/Fgr/Trp73/Uchl1/Stap1/Ereg/Tgfa/Ptpro/Nox4/Mvp/Pycard/Casp3/Mt3/Ubash3b/Tirap/Epgn/Gadd45a/Egr1/Tlr4/Thbs1/Cblc/Nppa/Clspn/Tlr1/Tlr9/Cenpe/Adra1a/Ang2/Cdk5r1/C5ar1/Tlr6/Cemip/Erbb2/Cass4/Lilrb4b/Lilrb4a
BP	GO:0019886	antigen processing and presentation of exogenous peptide antigen via MHC class II	10/994	19/20278	4.7232e-09	1.9561e-07	1.41159e-07	Cd74/Fcgr2b/H2-Aa/H2-DMb2/H2-DMa/Ctss/Fcer1g/H2-Eb1/H2-Ab1/H2-DMb1
BP	GO:0022408	negative regulation of cell-cell adhesion	32/994	203/20278	4.79263e-09	1.97364e-07	1.42425e-07	Spi1/Tgfb1/Ptpn6/Hspb1/Cd44/Tnfaip8l2/Nckap1l/Adipoq/Cd86/Runx1/Cd74/Anxa1/Jak2/Adam8/Lef1/Laptm5/Gpnmb/Casp3/Ubash3b/H2-Aa/Il20rb/Lgals3/Adtrp/Erbb2/Runx3/Tigit/H2-Ab1/Il4i1/Cd80/Ass1/Lilrb4b/Lilrb4a
BP	GO:0018108	peptidyl-tyrosine phosphorylation	42/994	318/20278	5.07016e-09	2.0762e-07	1.49826e-07	Itgb2/Tgfb1/Ptpn6/Cd44/Fgfr4/Fgf10/Gdnf/Adipoq/Clec4n/Trem2/Cd74/Csf1r/Jak2/Il6/Zap70/Ptprc/Angpt4/Epha7/Lrp8/Ephb2/Fgr/Tec/Stap1/Ereg/Tgfa/Nox4/Mvp/Fgfr2/Btk/Epgn/Tlr4/Il22ra2/Cblc/Tnfrsf18/Adra1a/Socs3/Erbb2/Cass4/Cd80/Ighm/Lilrb4b/Lilrb4a
BP	GO:0052547	regulation of peptidase activity	51/994	431/20278	5.45548e-09	2.22151e-07	1.60312e-07	Timp1/Bbc3/Bid/Cstb/Cd44/Itih3/Itih1/Slpi/Birc5/Serpina3n/Lgmn/Myc/Trp63/Mefv/Kng1/Nr4a1/Xdh/Pmaip1/Jak2/Il6/Serpinb8/Serpinc1/Acvr1c/Card9/Ccn1/Epha7/Laptm5/Ret/Pycard/Mt3/Cryab/Ptgs2/Serpine1/Tnfrsf23/Thbs1/Serpinb1a/Prss22/Plaur/Spink2/Aph1c/Fabp1/S100a8/Mug1/Serpinb2/Serpina3f/Col28a1/Nlrp1b/Naip5/Serpina1c/Hspa1b/Serpinb10
BP	GO:0018212	peptidyl-tyrosine modification	42/994	321/20278	6.71215e-09	2.71805e-07	1.96144e-07	Itgb2/Tgfb1/Ptpn6/Cd44/Fgfr4/Fgf10/Gdnf/Adipoq/Clec4n/Trem2/Cd74/Csf1r/Jak2/Il6/Zap70/Ptprc/Angpt4/Epha7/Lrp8/Ephb2/Fgr/Tec/Stap1/Ereg/Tgfa/Nox4/Mvp/Fgfr2/Btk/Epgn/Tlr4/Il22ra2/Cblc/Tnfrsf18/Adra1a/Socs3/Erbb2/Cass4/Cd80/Ighm/Lilrb4b/Lilrb4a
BP	GO:0070664	negative regulation of leukocyte proliferation	21/994	97/20278	7.3067e-09	2.94246e-07	2.12338e-07	Tgfb1/Ptpn6/Cd44/Tnfrsf13b/Cd86/Fcgr2b/Laptm5/Gpnmb/Tyrobp/Btk/Casp3/Ccl12/H2-Aa/Il20rb/Erbb2/Sox11/H2-Ab1/Il4i1/Cd80/Lilrb4b/Lilrb4a
BP	GO:0007169	transmembrane receptor protein tyrosine kinase signaling pathway	63/994	597/20278	8.36878e-09	3.35165e-07	2.41867e-07	Sox9/Tiam1/Tgfb1/Pgf/Hspb1/Fgfr4/Ephb3/Shc2/Lgmn/Fgf10/Dok2/Gdnf/Shcbp1/Sla/Adipoq/Xdh/Lox/Csf1r/Jak2/Hhex/Cd63/Mstn/Zap70/Ngef/Tyro3/Il1b/Angpt4/Epha7/Svep1/Ephb2/Fgr/Stap1/Ereg/Tgfa/Ret/Csrp3/Mvp/Fgfr2/Casp3/Mt3/Ubash3b/Epgn/Shc4/Ccl2/Ndrg4/Gdf15/Igfbp2/Thbs1/Cblc/Nppa/Cilp/Esm1/Plaur/Ar/Erfe/Fgfbp1/Bdnf/Cdk5r1/Bex1/Flrt3/Socs3/Erbb2/Cass4
BP	GO:0002888	positive regulation of myeloid leukocyte mediated immunity	11/994	25/20278	8.79283e-09	3.50224e-07	2.52734e-07	Itgb2/Spi1/Fcgr1/F2rl1/Stap1/Cxcl1/Tyrobp/Itgam/Ptafr/Fcer1g/Fcgr3
BP	GO:0032722	positive regulation of chemokine production	19/994	81/20278	9.3065e-09	3.68669e-07	2.66044e-07	F2rl1/Adipoq/Aif1/Cd74/Csf1r/Il6/Il1rl1/Card9/Il1b/Postn/Tlr2/Pycard/Tirap/Cd84/Egr1/Tlr4/Tlr9/Ffar2/Ticam2
BP	GO:0007167	enzyme linked receptor protein signaling pathway	87/994	945/20278	9.81615e-09	3.86756e-07	2.79097e-07	Sox9/Spi1/Tiam1/Tgfb1/Pgf/Hspb1/Fgfr4/Ephb3/Shc2/Lgmn/Aspn/Fgf10/Fst/Dok2/Gdnf/Shcbp1/Sla/Adipoq/Xdh/Cidea/Lox/Fbn2/Csf1r/Jak2/Hhex/Cd63/Mstn/Zap70/Ngef/Acvr1c/Tyro3/Il1b/Angpt4/Smad9/Lef1/Ccn1/Epha7/Svep1/Ephb2/Fgr/Stap1/Ereg/Tgfa/Ret/Csrp3/Mvp/Chrdl2/Fgfr2/Igsf1/Rbpms/Hpgd/Casp3/Mt3/Ubash3b/Scx/Epgn/Shc4/Ccl2/Ndrg4/Gdf5/Egr1/Gdf15/Igfbp2/Cited2/Thbs1/Cblc/Nppa/Cilp/Fam83g/Esm1/Nrep/Fzd1/Plaur/A…
BP	GO:0071675	regulation of mononuclear cell migration	23/994	117/20278	1.01542e-08	3.97925e-07	2.87157e-07	Spi1/Tgfb1/Lgmn/Cd200r1/Aif1/Csf1r/Adam8/Ccr1/Mstn/Pycard/Cx3cl1/Cxcl10/Ccl12/Ccl7/Ccl2/Serpine1/Thbs1/C3ar1/Ccr2/C5ar1/Lgals3/Cx3cr1/Adtrp
BP	GO:0032496	response to lipopolysaccharide	41/994	314/20278	1.0771e-08	4.19837e-07	3.02969e-07	Acp5/Spi1/Tgfb1/Slpi/Cd68/Cxcl16/Ly86/Cd86/Noct/Trem2/Jak2/Ankrd1/Il6/Ncf2/Il1b/Stap1/Cxcl1/Pycard/Cx3cl1/Tirap/Ptgs2/Cxcl10/Ccl12/Ccl2/Sbno2/Spon2/Serpine1/Arid5a/Ptger2/Cd84/Tlr4/Tnip3/Palm3/Cd14/Cx3cr1/S100a8/Ptafr/Scimp/Cd300lb/Cd80/Lilrb4a
BP	GO:0098771	inorganic ion homeostasis	75/994	771/20278	1.10304e-08	4.27664e-07	3.08618e-07	Cd52/Bbc3/Tgfb1/Ptpn6/Fgfr4/Slc4a3/Trpm2/Cdh23/Pik3cg/Grin2c/F2rl1/Gpr65/Myc/Vdr/Kng1/Rgn/Calcr/Slc4a9/Jak2/Hps1/Ccr1/Gpr35/Ptprc/Il1b/Edn3/Mcub/Atp6v0d2/Slc30a2/Chrna9/Spp1/Cxcl1/Clec4b1/Csrp3/Rab38/Coro1a/Slc9a9/Mt4/Mt3/Mt2/Mt1/Cx3cl1/Hephl1/Ubash3b/Slc37a4/Scn5a/Gna15/Cxcl10/Ccl12/Ccl2/Slc39a12/Cib2/Ptger2/Slc24a2/Kcnh2/Anpep/C3ar1/Atp1a3/Gck/Pkhd1/Ackr2/Adra1a/Mettl21c/Erfe/Cxcr6/Atp13a5/Ccr2…
BP	GO:0055080	cation homeostasis	74/994	757/20278	1.12885e-08	4.33222e-07	3.12628e-07	Cd52/Bbc3/Tgfb1/Ptpn6/Slc4a3/Trpm2/Cdh23/Pik3cg/Grin2c/F2rl1/Gpr65/Myc/Vdr/Kng1/Rgn/Calcr/Slc4a9/Jak2/Hps1/Ccr1/Gpr35/Ptprc/Il1b/Edn3/Mcub/Atp6v0d2/Slc30a2/Chrna9/Spp1/Cxcl1/Clec4b1/Csrp3/Rab38/Coro1a/Slc9a9/Mt4/Mt3/Mt2/Mt1/Cx3cl1/Hephl1/Ubash3b/Slc37a4/Scn5a/Gna15/Cxcl10/Ccl12/Ccl2/Slc39a12/Cib2/Ptger2/Slc24a2/Kcnh2/Anpep/C3ar1/Atp1a3/Gck/Pkhd1/Ackr2/Adra1a/Mettl21c/Erfe/Cxcr6/Atp13a5/Ccr2/C5ar1…
BP	GO:0032757	positive regulation of interleukin-8 production	16/994	58/20278	1.12927e-08	4.33222e-07	3.12628e-07	Cd244a/F2rl1/Adipoq/Cd74/Il6/Il1b/Tlr2/Pycard/Tirap/Serpine1/Tlr4/Tlr1/Tlr9/Ffar2/Cd14/Tlr5
BP	GO:0033674	positive regulation of kinase activity	50/994	428/20278	1.17789e-08	4.49509e-07	3.24382e-07	Tgfb1/Fgfr4/Ephb3/Pik3cg/Map2k6/Pik3r5/Fgd4/Adipoq/Cd86/Cdkn1a/Trem2/Fgd2/Cd74/Csf1r/Jak2/Nab2/Adam8/Ptprc/Tyro3/Rasgrp1/Il1b/Edn3/Ccn1/Epha7/Lrp8/Ephb2/Fgr/Stap1/Ereg/Tgfa/Ret/Nox4/Fgfr2/Mt3/Tirap/Epgn/Egr1/Tlr4/Thbs1/Clspn/Tlr1/Tlr9/Cenpe/Adra1a/Ang2/Cdk5r1/Tlr6/Cemip/Erbb2/Cass4
BP	GO:0052548	regulation of endopeptidase activity	44/994	352/20278	1.19629e-08	4.54154e-07	3.27733e-07	Timp1/Bbc3/Bid/Cd44/Birc5/Serpina3n/Lgmn/Myc/Trp63/Mefv/Kng1/Nr4a1/Xdh/Pmaip1/Jak2/Il6/Serpinb8/Serpinc1/Acvr1c/Card9/Ccn1/Epha7/Laptm5/Ret/Pycard/Mt3/Cryab/Ptgs2/Serpine1/Tnfrsf23/Thbs1/Serpinb1a/Plaur/Spink2/Aph1c/Fabp1/S100a8/Serpinb2/Serpina3f/Nlrp1b/Naip5/Serpina1c/Hspa1b/Serpinb10
BP	GO:0050672	negative regulation of lymphocyte proliferation	20/994	91/20278	1.26314e-08	4.77047e-07	3.44254e-07	Tgfb1/Ptpn6/Cd44/Tnfrsf13b/Cd86/Fcgr2b/Laptm5/Gpnmb/Tyrobp/Btk/Casp3/H2-Aa/Il20rb/Erbb2/Sox11/H2-Ab1/Il4i1/Cd80/Lilrb4b/Lilrb4a
BP	GO:0006816	calcium ion transport	50/994	431/20278	1.48138e-08	5.56586e-07	4.01652e-07	Bbc3/Tgfb1/Ptpn6/Cd33/Homer1/Trpm2/Cdh23/Stac2/Pik3cg/Grin2c/Cacna2d3/Vdr/Rgn/Calcr/Ccr1/Gpr35/Ptprc/Slc25a25/Mcub/Clca1/Bspry/Clec4b1/Coro1a/G6pdx/Cx3cl1/Rrad/Ubash3b/Ptgs2/Cxcl10/Ccl12/Ccl2/Serpine1/Slc24a2/Cd84/Orai2/Cacna2d4/Nppa/Tspo/Gck/Sln/Tlr9/Adra1a/Mettl21c/Lgals3/Cemip/Cysltr1/Ryr3/Xcr1/Ccr5/Strit1
BP	GO:0032945	negative regulation of mononuclear cell proliferation	20/994	92/20278	1.54052e-08	5.7584e-07	4.15546e-07	Tgfb1/Ptpn6/Cd44/Tnfrsf13b/Cd86/Fcgr2b/Laptm5/Gpnmb/Tyrobp/Btk/Casp3/H2-Aa/Il20rb/Erbb2/Sox11/H2-Ab1/Il4i1/Cd80/Lilrb4b/Lilrb4a
BP	GO:0050868	negative regulation of T cell activation	24/994	130/20278	1.7774e-08	6.60993e-07	4.76996e-07	Tgfb1/Ptpn6/Hspb1/Cd44/Tnfaip8l2/Nckap1l/Cd86/Runx1/Cd74/Anxa1/Laptm5/Gpnmb/Casp3/H2-Aa/Il20rb/Lgals3/Erbb2/Runx3/Tigit/H2-Ab1/Il4i1/Cd80/Lilrb4b/Lilrb4a
BP	GO:0055065	metal ion homeostasis	68/994	681/20278	1.97274e-08	7.29914e-07	5.26732e-07	Cd52/Bbc3/Tgfb1/Ptpn6/Trpm2/Cdh23/Pik3cg/Grin2c/F2rl1/Gpr65/Myc/Vdr/Kng1/Rgn/Calcr/Jak2/Hps1/Ccr1/Gpr35/Ptprc/Il1b/Edn3/Mcub/Slc30a2/Chrna9/Spp1/Cxcl1/Clec4b1/Csrp3/Coro1a/Mt4/Mt3/Mt2/Mt1/Cx3cl1/Hephl1/Ubash3b/Slc37a4/Scn5a/Gna15/Cxcl10/Ccl12/Ccl2/Slc39a12/Cib2/Ptger2/Slc24a2/Kcnh2/Anpep/C3ar1/Atp1a3/Gck/Pkhd1/Ackr2/Adra1a/Mettl21c/Erfe/Cxcr6/Atp13a5/Ccr2/C5ar1/Hamp/Cx3cr1/Cemip/Ryr3/Xcr1/Chrna10…
BP	GO:0001906	cell killing	32/994	215/20278	1.99221e-08	7.33393e-07	5.29242e-07	Spi1/Ptpn6/Stxbp2/Dnase1/Fcgr1/Ncf1/F2rl1/Nckap1l/Kng1/Ptprc/Rasgrp1/Stap1/Cxcl1/Tyrobp/Coro1a/Itgam/Ccl17/Cd226/Vav1/Cxcl10/Ccl12/Ccl2/Stx11/Pvr/Lgals3/Hamp/Cx3cr1/Fcgr3/H2-Q10/Lyz1/Lyz2/Clec7a
BP	GO:0030001	metal ion transport	82/994	885/20278	2.01469e-08	7.37944e-07	5.32527e-07	Slc5a5/Kcnn3/Bbc3/Tgfb1/Ptpn6/Cd33/Homer1/Trpm2/Cdh23/Atp1b4/Stac2/Slc22a4/Pik3cg/Grin2c/Slc6a19/Cacna2d3/Slc38a4/Vdr/Rgn/Fhl1/Calcr/Trem2/Maged2/Cd63/Ccr1/Gpr35/Ptprc/Slc25a25/Stom/Edn3/Kcnab1/Mcub/Clca1/Bspry/Slc30a2/Slc10a4/Cxcl1/Clec4b1/Coro1a/Slc9a9/G6pdx/Mt3/Cx3cl1/Rrad/Hephl1/Ubash3b/Ptgs2/Scn5a/Cxcl10/Ccl12/Ccl2/Neto2/Slc39a12/Serpine1/Slc9b2/Slc24a2/Cd84/Kcnh2/Orai2/Atp1a3/Cacna2d4/Nppa/…
BP	GO:0042100	B cell proliferation	21/994	103/20278	2.25493e-08	8.21809e-07	5.93047e-07	Tnfrsf13b/Nckap1l/Cdkn1a/Cd74/Ptprc/Fcgr2b/Rasgrp1/Lef1/Ephb2/Cd27/Tyrobp/Sash3/Btk/Casp3/Tirap/Card11/Tlr4/Tlr9/Gapt/Gpr183/Ighm
BP	GO:0070997	neuron death	49/994	424/20278	2.3357e-08	8.4701e-07	6.11232e-07	Bbc3/Nes/Trpm2/Birc5/Lgmn/Gdnf/Trp63/Cd200r1/Trem2/Pmaip1/Jak2/Adam8/Il6/St8sia2/Ncf2/Fcgr2b/Tyro3/Il1b/Epha7/Trp73/Gpnmb/Tyrobp/Coro1a/Itgam/G6pdx/Casp3/Mt3/Mt1/Cx3cl1/Pla2g3/Ccl12/Ccl2/C1qa/Tnfrsf23/Gdf5/Egr1/Sct/Tlr4/Fzd1/Bdnf/Cdk5r1/Ndnf/C5ar1/Tlr6/Cx3cr1/Nlrp1b/Scn2a/Dio3/Ccr5
BP	GO:0050801	ion homeostasis	77/994	816/20278	2.58098e-08	9.31324e-07	6.72076e-07	Cd52/Bbc3/Tgfb1/Ptpn6/Fgfr4/Slc4a3/Trpm2/Cdh23/Pik3cg/Grin2c/F2rl1/Gpr65/Myc/Vdr/Kng1/Rgn/Fhl1/Calcr/Slc4a9/Jak2/Hps1/Ccr1/Gpr35/Ptprc/Il1b/Edn3/Mcub/Atp6v0d2/Slc30a2/Chrna9/Spp1/Cxcl1/Clec4b1/Csrp3/Rab38/Coro1a/Slc9a9/Mt4/Mt3/Mt2/Mt1/Cx3cl1/Hephl1/Ubash3b/Slc37a4/Scn5a/Gna15/Cxcl10/Ccl12/Ccl2/Slc39a12/Cib2/Ptger2/Slc24a2/Kcnh2/Anpep/C3ar1/Atp1a3/Tspo/Gck/Pkhd1/Ackr2/Adra1a/Mettl21c/Erfe/Cxcr6/At…
BP	GO:0006874	cellular calcium ion homeostasis	53/994	480/20278	2.93749e-08	1.05475e-06	7.61142e-07	Cd52/Bbc3/Tgfb1/Ptpn6/Trpm2/Cdh23/Pik3cg/Grin2c/F2rl1/Gpr65/Vdr/Kng1/Rgn/Calcr/Jak2/Ccr1/Gpr35/Ptprc/Il1b/Edn3/Mcub/Chrna9/Spp1/Cxcl1/Clec4b1/Csrp3/Coro1a/Cx3cl1/Ubash3b/Slc37a4/Gna15/Cxcl10/Ccl12/Ccl2/Cib2/Ptger2/Slc24a2/C3ar1/Gck/Pkhd1/Ackr2/Adra1a/Mettl21c/Cxcr6/Atp13a5/Ccr2/C5ar1/Cx3cr1/Cemip/Ryr3/Xcr1/Chrna10/Ccr5
BP	GO:1905517	macrophage migration	16/994	62/20278	3.20892e-08	1.14656e-06	8.27398e-07	Cd200r1/Trem2/Csf1r/Mstn/Gpr35/Stap1/Cx3cl1/Ccl12/Ccl2/Thbs1/C3ar1/Tafa4/Ccr2/C5ar1/Lgals3/Cx3cr1
BP	GO:0051338	regulation of transferase activity	76/994	806/20278	3.29268e-08	1.17075e-06	8.44854e-07	Tgfb1/Ptpn6/Hspb1/Fgfr4/Ephb3/Gadd45b/Pik3cg/Map2k6/Pik3r5/Gadd45g/Myc/Fgd4/Adipoq/Cd86/Cdkn1a/Rgn/Trem2/Fgd2/Cd74/Csf1r/Jak2/Hhex/Nab2/Adam8/Il6/Mstn/Rgs2/Ptprc/Tyro3/Rasgrp1/Il1b/Edn3/Ccn1/Epha7/Lrp8/Ephb2/Fgr/Trp73/Uchl1/Stap1/Ereg/Tgfa/Ret/Ptpro/Nox4/Mvp/Pycard/Fgfr2/Casp3/Mt3/Ubash3b/Tirap/Epgn/Midn/Gadd45a/Eef1a1/Egr1/Tlr4/Thbs1/Cblc/Nppa/Clspn/Tlr1/Tlr9/Cenpe/Adra1a/Ang2/Cdk5r1/C5ar1/Tlr6/…
BP	GO:0033993	response to lipid	72/994	750/20278	3.74839e-08	1.32017e-06	9.52683e-07	Sox9/Acp5/Tat/Spi1/Tgfb1/Slpi/Cd68/Cxcl16/Aldh3a1/Ly86/Fam107a/Gdnf/Fbxo32/Vdr/Trp63/Cd86/Runx1/Noct/Calcr/Ptk7/Trem2/Lox/Anxa1/Jak2/Ankrd1/Il6/Gdap1/Paqr8/Mstn/Myog/Ncf2/Il1b/Pck1/Tlr2/Stap1/Spp1/Cxcl1/Ret/Pycard/Cx3cl1/Tirap/Ptgs2/Cxcl10/Ccl12/Ccl2/Sbno2/Map4k1/Spon2/Serpine1/Arid5a/Ptger2/Cd84/Tlr4/Tnip3/Zfp36l2/Rbp1/Ar/Mettl21c/Palm3/Bdnf/Ffar2/Cd14/Cx3cr1/S100a8/Ptafr/Scimp/Ces1e/Cd300lb/Cd8…
BP	GO:0055074	calcium ion homeostasis	54/994	497/20278	3.74915e-08	1.32017e-06	9.52683e-07	Cd52/Bbc3/Tgfb1/Ptpn6/Trpm2/Cdh23/Pik3cg/Grin2c/F2rl1/Gpr65/Vdr/Kng1/Rgn/Calcr/Jak2/Ccr1/Gpr35/Ptprc/Il1b/Edn3/Mcub/Chrna9/Spp1/Cxcl1/Clec4b1/Csrp3/Coro1a/Cx3cl1/Ubash3b/Slc37a4/Scn5a/Gna15/Cxcl10/Ccl12/Ccl2/Cib2/Ptger2/Slc24a2/C3ar1/Gck/Pkhd1/Ackr2/Adra1a/Mettl21c/Cxcr6/Atp13a5/Ccr2/C5ar1/Cx3cr1/Cemip/Ryr3/Xcr1/Chrna10/Ccr5
BP	GO:0002819	regulation of adaptive immune response	32/994	221/20278	3.88473e-08	1.36134e-06	9.82389e-07	Tgfb1/Ptpn6/Cd44/Cd48/Fcgr1/Nckap1l/Clec4n/Trem2/Cd74/Anxa1/Il6/Il1rl1/Ptprc/Fcgr2b/Card9/Il1b/Ephb2/Pycard/Sash3/Cd226/Arid5a/H2-DMa/Pvr/Il20rb/Ccr2/Fcer1g/Fcgr3/H2-Q10/H2-Ab1/Il4i1/Lilrb4b/Lilrb4a
BP	GO:0030888	regulation of B cell proliferation	17/994	71/20278	4.02568e-08	1.40398e-06	1.01316e-06	Tnfrsf13b/Nckap1l/Cdkn1a/Cd74/Ptprc/Fcgr2b/Ephb2/Tyrobp/Sash3/Btk/Casp3/Tirap/Card11/Tlr4/Tlr9/Gpr183/Ighm
BP	GO:0043065	positive regulation of apoptotic process	61/994	595/20278	4.18997e-08	1.45432e-06	1.04949e-06	Folh1/Bbc3/Tgfb1/Bid/Cd44/Tnfrsf22/Gadd45b/Map2k6/Gadd45g/Myc/Fbxo32/Vdr/Trp63/Adipoq/Nr4a1/Tnfrsf12a/Cyp1b1/Pmaip1/Anxa1/Jak2/Ankrd1/Fosl1/Adam8/Il6/Ptprc/Ncf2/Atf3/Olfm1/Acvr1c/Bub1/Il1b/Ccn1/Epha7/Trp73/Irf5/Gsdme/Ret/Nox4/Tyrobp/Itgam/Pycard/Hpgd/Casp3/Ptgs2/Ccl12/Ccl2/Gadd45a/Egr1/Cdk19/Tlr4/Thbs1/Tspo/Phlda3/Map3k9/Cdk5r1/Spink2/S100a8/Unc5c/Runx3/Sox4/Srpx
BP	GO:0032733	positive regulation of interleukin-10 production	13/994	41/20278	4.27049e-08	1.47524e-06	1.06459e-06	Cd83/F2rl1/Trem2/Il6/Tlr2/Pycard/Sash3/Tlr4/Il20rb/Tlr9/Bcl3/Fcer1g/Tigit
BP	GO:0061564	axon development	55/994	516/20278	5.37489e-08	1.848e-06	1.33358e-06	Cdh4/Bcl11a/Tiam1/Crabp2/Ephb3/Nefh/Emb/Gdnf/Alcam/Tiam2/Tnfrsf12a/Csf1r/Jak2/Fn1/Lamc2/Olfm1/Map1a/Edn3/Dclk1/Sema4a/Epha7/Tnc/Artn/Ephb2/Dpysl5/Uchl1/Ret/Ptpro/Xylt1/Fgfr2/Plxna3/Casp3/Cdh11/Mt3/Dixdc1/Rac2/Vash2/Egr2/Ncam1/Nrep/Lrtm1/Slitrk6/Igfals/Bdnf/Cdk5r1/Bex1/Flrt3/Cntn2/Actbl2/Col25a1/Unc5c/Erbb2/Lgi1/Runx3/Ccr5
BP	GO:0002675	positive regulation of acute inflammatory response	11/994	29/20278	5.69447e-08	1.94487e-06	1.40348e-06	Fcgr1/Pik3cg/Adam8/Il6/Il1b/Ptgs2/Ffar2/Fcer1g/Fcgr3/Alox5ap/Ccr5
BP	GO:0002673	regulation of acute inflammatory response	14/994	49/20278	5.70999e-08	1.94487e-06	1.40348e-06	Dnase1/Fcgr1/Pik3cg/Adam8/Il6/Fcgr2b/Il1b/Ptgs2/Il20rb/Ffar2/Fcer1g/Fcgr3/Alox5ap/Ccr5
BP	GO:0002532	production of molecular mediator involved in inflammatory response	19/994	90/20278	5.8072e-08	1.96878e-06	1.42074e-06	Ncf1/Mefv/Trem2/Alox5/Il6/Card9/Ephb2/Pycard/Pla2g3/Serpine1/Tlr4/Nppa/Tlr6/Pld4/Fcer1g/Alox5ap/Clec7a/Lilrb4b/Lilrb4a
BP	GO:0001774	microglial cell activation	13/994	42/20278	5.90851e-08	1.99385e-06	1.43883e-06	Mmp8/Trem2/Aif1/Jak2/Tlr2/Stap1/Tyrobp/Itgam/Cx3cl1/C1qa/Tlr4/C5ar1/Cx3cr1
BP	GO:0007204	positive regulation of cytosolic calcium ion concentration	41/994	335/20278	6.79791e-08	2.28341e-06	1.64779e-06	Cd52/Bbc3/Tgfb1/Ptpn6/Trpm2/Pik3cg/Grin2c/F2rl1/Gpr65/Kng1/Calcr/Jak2/Ccr1/Gpr35/Ptprc/Il1b/Chrna9/Cxcl1/Clec4b1/Coro1a/Cx3cl1/Ubash3b/Gna15/Cxcl10/Cib2/Ptger2/Slc24a2/C3ar1/Gck/Ackr2/Adra1a/Mettl21c/Cxcr6/Ccr2/C5ar1/Cx3cr1/Cemip/Ryr3/Xcr1/Chrna10/Ccr5
BP	GO:0098883	synapse pruning	7/994	10/20278	7.01904e-08	2.34687e-06	1.69359e-06	Trem2/Ngef/Itgam/C1qa/C1qc/C1qb/Cx3cr1
BP	GO:0050730	regulation of peptidyl-tyrosine phosphorylation	35/994	262/20278	7.18968e-08	2.39295e-06	1.72684e-06	Itgb2/Tgfb1/Ptpn6/Cd44/Fgf10/Gdnf/Adipoq/Clec4n/Trem2/Cd74/Csf1r/Jak2/Il6/Ptprc/Angpt4/Epha7/Lrp8/Tec/Stap1/Ereg/Tgfa/Nox4/Mvp/Epgn/Tlr4/Il22ra2/Cblc/Tnfrsf18/Adra1a/Socs3/Cass4/Cd80/Ighm/Lilrb4b/Lilrb4a
BP	GO:0030099	myeloid cell differentiation	47/994	414/20278	7.77503e-08	2.57601e-06	1.85894e-06	Spi1/Tgfb1/Relb/Ptpn6/Ikzf1/Id2/F2rl1/Myc/Nckap1l/Adipoq/Runx1/Calcr/Trem2/Lox/Cd74/Csf1r/Jak2/Hhex/Adam8/Ccr1/Batf3/Lef1/Tlr2/Csf3r/Stap1/Tyrobp/Itgam/G6pdx/Casp3/Ubash3b/Tirap/Pla2g3/Cebpa/Sbno2/C1qc/Slc9b2/Cited2/Ncapg2/Rbp1/Gpr68/Gpr183/Junb/Fcer1g/Pirb/Cd101/Lilrb4b/Lilrb4a
BP	GO:0002286	T cell activation involved in immune response	21/994	111/20278	8.84441e-08	2.91706e-06	2.10505e-06	Tgfb1/Relb/Ly9/Gadd45g/F2rl1/Lcp1/Nckap1l/Cd74/Anxa1/Il6/Pck1/Lef1/Sema4a/H2-DMb2/Stx11/Ccr2/Lgals3/Gpr183/Bcl3/Fcer1g/H2-DMb1
BP	GO:0032609	interferon-gamma production	23/994	131/20278	9.24231e-08	3.03456e-06	2.18984e-06	Cd244a/Gadd45g/F2rl1/Runx1/Il1rl1/Rasgrp1/Il1b/Laptm5/Cd27/Pycard/Sash3/Cd226/Arid5a/Tlr4/Il20rb/Tlr9/Ccr2/Cd14/Bcl3/Ticam2/Runx3/Lilrb4b/Lilrb4a
BP	GO:0070848	response to growth factor	63/994	637/20278	9.40752e-08	3.07495e-06	2.21899e-06	Sox9/Spi1/Tgfb1/Has1/Pgf/Hspb1/Cd44/Fgfr4/Lgmn/Aspn/Fgf10/Fst/Gdnf/Shcbp1/Runx1/Nr4a1/Xdh/Cidea/Lox/Fbn2/Anxa1/Ankrd1/Hhex/Cd63/Il6/Mstn/Myog/Acvr1c/Smad9/Lef1/Ccn1/Coro1a/Chrdl2/Fgfr2/Hpgd/Casp3/Mt3/Egr3/Scx/Ccl2/Serpine1/Eef1a1/Gdf5/Egr1/Gdf15/Tlr4/Cited2/Thbs1/Cilp/Fam83g/Nrep/Fzd1/Zfp36l2/Fgfbp1/Bdnf/Ndnf/Bex1/Gdf6/Flrt3/Ier2/Erbb2/Sox11/Runx3
BP	GO:0002831	regulation of response to biotic stimulus	40/994	327/20278	9.95132e-08	3.23818e-06	2.33678e-06	Tspan32/Spi1/Ncf1/Ly86/F2rl1/Clec4n/Trem2/Myo1f/Cd74/Adam8/Ccr1/Card9/Tyro3/Rasgrp1/Il1b/Tlr2/Lrp8/Fgr/Ereg/Cxcl1/Gsdme/Tyrobp/Pycard/Cd37/Cx3cl1/Tirap/Cd226/Vav1/Cd84/Tlr4/Pvr/Dcst1/Serpinb1a/Tlr9/Mmp12/Ffar2/Scimp/Ifnlr1/Il4i1/Nlrc5
BP	GO:0002700	regulation of production of molecular mediator of immune response	27/994	174/20278	1.05313e-07	3.41167e-06	2.46199e-06	Tgfb1/Cd244a/F2rl1/Cd86/Cd74/Il6/Ptprc/Fcgr2b/Il1b/Tlr2/Laptm5/Ephb2/Cd27/Cd37/Sash3/Cd226/Spon2/Arid5a/Tlr4/Tlr9/Ccr2/Ffar2/Scimp/Fcer1g/Ighm/Lilrb4b/Lilrb4a
BP	GO:0002761	regulation of myeloid leukocyte differentiation	23/994	132/20278	1.06815e-07	3.44501e-06	2.48604e-06	Tgfb1/Ikzf1/Id2/Myc/Adipoq/Runx1/Trem2/Cd74/Csf1r/Adam8/Ccr1/Lef1/Tyrobp/Itgam/Ubash3b/Pla2g3/C1qc/Slc9b2/Rbp1/Gpr68/Cd101/Lilrb4b/Lilrb4a
BP	GO:0042554	superoxide anion generation	13/994	44/20278	1.09706e-07	3.52266e-06	2.54208e-06	Itgb2/Acp5/Tgfb1/Cybb/Ncf1/F2rl1/Ncf2/Cxcl1/Nox4/Tyrobp/Itgam/Tafa4/Hvcn1
BP	GO:0051402	neuron apoptotic process	38/994	305/20278	1.28529e-07	4.10899e-06	2.96519e-06	Bbc3/Nes/Birc5/Lgmn/Gdnf/Trp63/Trem2/Pmaip1/Jak2/Adam8/Ncf2/Tyro3/Il1b/Epha7/Trp73/Tyrobp/Coro1a/Itgam/G6pdx/Casp3/Mt3/Mt1/Cx3cl1/Pla2g3/Ccl12/Ccl2/Tnfrsf23/Gdf5/Egr1/Sct/Bdnf/Cdk5r1/Ndnf/C5ar1/Cx3cr1/Nlrp1b/Scn2a/Dio3
BP	GO:0032720	negative regulation of tumor necrosis factor production	16/994	68/20278	1.30778e-07	4.16263e-06	3.0039e-06	Acp5/Ptpn6/Cd33/Adipoq/Trem2/Cidea/Gpnmb/Clec4b1/Clec4a2/Cx3cl1/Tlr4/Tspo/Clec4a3/Clec4a1/Tlr6/Bcl3
BP	GO:2000379	positive regulation of reactive oxygen species metabolic process	17/994	77/20278	1.44424e-07	4.56301e-06	3.29283e-06	Itgb2/Tgfb1/Mmp8/F2rl1/Cdkn1a/Xdh/Cyp1b1/Cxcl1/Nox4/Tyrobp/Itgam/Gadd45a/Tlr4/Thbs1/Tspo/Tlr6/Hvcn1
BP	GO:0002702	positive regulation of production of molecular mediator of immune response	22/994	124/20278	1.44609e-07	4.56301e-06	3.29283e-06	Tgfb1/Cd244a/F2rl1/Cd86/Cd74/Il6/Ptprc/Il1b/Tlr2/Laptm5/Ephb2/Cd27/Cd37/Sash3/Cd226/Spon2/Arid5a/Tlr4/Tlr9/Ffar2/Scimp/Fcer1g
BP	GO:0061061	muscle structure development	66/994	689/20278	1.52693e-07	4.79732e-06	3.46192e-06	Sox9/Tgfb1/Klf5/Tcf23/Homer1/Plekho1/Ccl9/Id2/Fgf10/Myc/Cxadr/Nr4a1/Fhl1/Lox/Ankrd1/Ankrd2/Il6/Mstn/Col19a1/Chrnd/Rgs2/Tnnt2/Myog/Atf3/Chrna1/Gpcpd1/Mylk2/Lef1/Lmna/Pax7/Uchl1/Ereg/Csrp3/Nox4/Fgfr2/Mtm1/G6pdx/Sorbs2/Ccl17/Cryab/Scx/Cxcl10/Egr2/AW551984/Egr1/Gdf15/Cited2/Cd53/Chrnb1/Pgm5/Fzd1/Adra1a/Mettl21c/Ang2/Bdnf/Krt8/Tifab/Hamp/Nebl/Myl3/Cfd/Sox11/Actc1/Flnc/Xirp1/Mymx
BP	GO:0002526	acute inflammatory response	20/994	105/20278	1.58926e-07	4.97172e-06	3.58777e-06	Dnase1/Fcgr1/Pik3cg/Serpina3n/Adam8/Alox5/Il6/Fn1/Fcgr2b/Il1b/Cxcl1/Ptgs2/Vnn1/Saa4/Il20rb/Ffar2/Fcer1g/Fcgr3/Alox5ap/Ccr5
BP	GO:0002283	neutrophil activation involved in immune response	9/994	20/20278	1.62283e-07	5.04278e-06	3.63905e-06	Itgb2/Spi1/Dnase1/Myo1f/Tyrobp/Itgam/Stx11/Ptafr/Fcer1g
BP	GO:1903556	negative regulation of tumor necrosis factor superfamily cytokine production	16/994	69/20278	1.62581e-07	5.04278e-06	3.63905e-06	Acp5/Ptpn6/Cd33/Adipoq/Trem2/Cidea/Gpnmb/Clec4b1/Clec4a2/Cx3cl1/Tlr4/Tspo/Clec4a3/Clec4a1/Tlr6/Bcl3
BP	GO:0002449	lymphocyte mediated immunity	43/994	374/20278	1.94884e-07	6.01912e-06	4.34361e-06	Tgfb1/Ptpn6/Pou2f2/Fcgr1/Myo1g/Nckap1l/Trem2/Cd74/Il6/Ptprc/Fcgr2b/Card9/Rasgrp1/Il1b/Coro1a/Sash3/Btk/Cd226/Vav1/H2-Aa/C1qa/C1qc/C1qb/Arid5a/H2-DMb2/H2-DMa/Stx11/Pvr/Il20rb/Gapt/Ccr2/Bcl3/Fcer1g/Pirb/Fcgr3/H2-Eb1/H2-Q10/H2-Ab1/Il4i1/Ighm/H2-DMb1/Lilrb4b/Lilrb4a
BP	GO:0002718	regulation of cytokine production involved in immune response	19/994	97/20278	2.03977e-07	6.27338e-06	4.52709e-06	Tgfb1/F2rl1/Cd74/Il6/Il1b/Tlr2/Laptm5/Sash3/Cd226/Spon2/Arid5a/Tlr4/Tlr9/Ccr2/Ffar2/Scimp/Fcer1g/Lilrb4b/Lilrb4a
BP	GO:0002446	neutrophil mediated immunity	12/994	39/20278	2.06187e-07	6.31468e-06	4.5569e-06	Itgb2/Spi1/Dnase1/Ncf1/F2rl1/Myo1f/Card9/Cxcl1/Itgam/Stx11/Ptafr/Cd300lb
BP	GO:0034341	response to interferon-gamma	23/994	137/20278	2.15183e-07	6.5609e-06	4.73458e-06	Stxbp2/Cxcl16/Ccl6/Ccl9/Ciita/Mefv/Aqp4/Cd74/Jak2/Tlr2/Cx3cl1/Ccl17/Ccl12/Ccl7/Ccl2/H2-Aa/Tlr4/Stx11/Gbp7/Ifitm6/H2-Eb1/H2-Ab1/Nlrc5
BP	GO:0060537	muscle tissue development	50/994	469/20278	2.16026e-07	6.5609e-06	4.73458e-06	Sox9/Tgfb1/Klf5/Homer1/Cdk1/Id2/Myc/Trp63/Cxadr/Nr4a1/Lox/Ankrd1/Ankrd2/Mstn/Col19a1/Chrnd/Rgs2/Tnnt2/Myog/Atf3/Chrna1/Gpcpd1/Mylk2/Lef1/Lmna/Pax7/Trp73/Csrp3/Nox4/Fgfr2/Mtm1/G6pdx/Sorbs2/Scx/Egr2/AW551984/Egr1/Ncam1/Cited2/Pgm5/Adra1a/Mettl21c/Ang2/Bdnf/Hamp/Nebl/Myl3/Sox11/Actc1/Xirp1
BP	GO:0007249	I-kappaB kinase/NF-kappaB signaling	31/994	226/20278	2.19197e-07	6.62956e-06	4.78412e-06	S100a4/Relb/Hspb1/Map3k14/F2rl1/Adipoq/Clec4n/Trem2/Cd74/Il1rl1/Card9/Il1b/Tlr2/Ppm1n/Pycard/Btk/Cx3cl1/Tirap/Eda2r/Card11/Tlr4/S100a13/Tnip3/Tlr9/Tifab/Tlr6/Cx3cr1/Bcl3/Ticam2/Lilrb4b/Lilrb4a
BP	GO:0071363	cellular response to growth factor stimulus	61/994	624/20278	2.2655e-07	6.82364e-06	4.92418e-06	Sox9/Spi1/Tgfb1/Has1/Pgf/Hspb1/Cd44/Fgfr4/Lgmn/Aspn/Fgf10/Fst/Gdnf/Shcbp1/Runx1/Nr4a1/Xdh/Cidea/Lox/Fbn2/Anxa1/Ankrd1/Hhex/Cd63/Il6/Mstn/Myog/Acvr1c/Smad9/Lef1/Ccn1/Coro1a/Chrdl2/Fgfr2/Hpgd/Casp3/Mt3/Egr3/Scx/Ccl2/Serpine1/Eef1a1/Gdf5/Egr1/Gdf15/Tlr4/Cited2/Thbs1/Cilp/Fam83g/Nrep/Fzd1/Zfp36l2/Fgfbp1/Bdnf/Ndnf/Bex1/Gdf6/Flrt3/Erbb2/Sox11
BP	GO:0072593	reactive oxygen species metabolic process	32/994	239/20278	2.45856e-07	7.37466e-06	5.32181e-06	Itgb2/Acp5/Tgfb1/Mmp8/Cybb/Ncf1/F2rl1/Cdkn1a/Xdh/Cyp1b1/Pmaip1/Alox5/Ncf2/Ccn1/Cxcl1/Nox4/Tyrobp/Itgam/G6pdx/Mt3/Birc3/Cryab/Cyp1a2/Vav1/Gadd45a/Eef1a1/Tlr4/Thbs1/Tspo/Tafa4/Tlr6/Hvcn1
BP	GO:0045428	regulation of nitric oxide biosynthetic process	16/994	71/20278	2.48086e-07	7.39654e-06	5.33761e-06	Itgb2/Acp5/Mmp8/Rgn/Aif1/Jak2/Il6/Il1b/Tlr2/Ptgs2/Tlr4/Tspo/Tlr6/Cx3cr1/Ass1/Tlr5
BP	GO:0032989	cellular component morphogenesis	75/994	832/20278	2.4951e-07	7.39654e-06	5.33761e-06	Cdh4/Bcl11a/Tiam1/Crabp2/Nes/Cd44/Ephb3/Plekho1/Nefh/Tppp/Emb/Gdnf/Nckap1l/Alcam/Tiam2/Tnfrsf12a/Cpne5/Csf1r/Kif20b/St8sia2/Fn1/Ngef/Tnnt2/Lamc2/Olfm1/Map1a/Edn3/Postn/Dclk1/Tlr2/Sema4a/Epha7/Artn/Lrp8/Ephb2/Dpysl5/Uchl1/Ccdc136/Ret/Ptpro/Csrp3/Fgfr2/Mtm1/Plxna3/Cdh11/Mt3/Dixdc1/Fez1/Rac2/Pla2g3/Tpbg/Egr2/Ncam1/Pgm5/Fmn1/Lrtm1/Slitrk6/Igfals/Bdnf/Cdk5r1/Krt8/Flrt3/Rnf157/Cntn2/Spink2/Nebl/Actbl2/…
BP	GO:0014706	striated muscle tissue development	48/994	444/20278	2.49629e-07	7.39654e-06	5.33761e-06	Tgfb1/Klf5/Homer1/Cdk1/Id2/Myc/Cxadr/Nr4a1/Lox/Ankrd1/Ankrd2/Mstn/Col19a1/Chrnd/Rgs2/Tnnt2/Myog/Atf3/Chrna1/Gpcpd1/Mylk2/Lef1/Lmna/Pax7/Trp73/Csrp3/Nox4/Fgfr2/Mtm1/G6pdx/Sorbs2/Scx/Egr2/AW551984/Egr1/Ncam1/Cited2/Pgm5/Adra1a/Mettl21c/Ang2/Bdnf/Hamp/Nebl/Myl3/Sox11/Actc1/Xirp1
BP	GO:0140352	export from cell	83/994	954/20278	2.52735e-07	7.45823e-06	5.38212e-06	Itgb2/Spi1/Tgfb1/Cd33/Stxbp2/Fgfr4/Dio2/Trpm2/Retn/Ptgds/Birc5/Lin7a/Myo1g/Map2k6/Rab15/F2rl1/Fgf10/Vdr/Nckap1l/Adipoq/Runx1/Nr4a1/Trem2/Myo1f/Anxa1/Jak2/Ankrd1/Hps1/Alox5/Il6/Ccr1/Pam/Niban2/Acvr1c/Tyro3/Rasgrp1/Il1b/Edn3/Rab13/Tlr2/Sytl1/Fgr/Spp1/Coro1a/Itgam/Rab11fip1/Rac2/Ucp2/Pla2g3/Ccl12/Midn/Slc9b2/Cd84/Kcnh2/Sct/Tlr4/Stx11/Ncam1/Tph1/Milr1/Lat2/Atp1a3/Nppa/Gck/Hcar2/Adra1a/Gpr68/Ang2/Bdnf…
BP	GO:0001776	leukocyte homeostasis	21/994	118/20278	2.61949e-07	7.69896e-06	5.55585e-06	Tgfb1/Cd44/Tnfrsf13b/Nckap1l/Pmaip1/Cd74/Anxa1/Il6/Fcgr2b/Coro1a/Itgam/Casp3/Slc37a4/Ccl2/Tnfrsf23/Gapt/Ccr2/Gpr183/Fcer1g/Pirb/Lilrb4a
BP	GO:0007599	hemostasis	26/994	171/20278	2.72411e-07	7.97432e-06	5.75455e-06	Apoh/Tspan32/Ptpn6/F2rl1/Kng1/Jak2/Fermt3/Hps1/Il6/Fn1/Selp/Serpinc1/Tyro3/Ephb2/Hgfac/Tec/Cx3cl1/Ubash3b/Anxa2/Serpine1/Tlr4/Tph1/Thbs1/Adtrp/Fcer1g/Lilrb4a
BP	GO:0090634	microglial cell mediated cytotoxicity	5/994	5/20278	2.80314e-07	8.14027e-06	5.87431e-06	Spi1/Stap1/Tyrobp/Itgam/Cx3cr1
BP	GO:1904149	regulation of microglial cell mediated cytotoxicity	5/994	5/20278	2.80314e-07	8.14027e-06	5.87431e-06	Spi1/Stap1/Tyrobp/Itgam/Cx3cr1
BP	GO:0032649	regulation of interferon-gamma production	21/994	119/20278	3.03603e-07	8.78161e-06	6.33712e-06	Cd244a/F2rl1/Runx1/Il1rl1/Rasgrp1/Il1b/Laptm5/Cd27/Pycard/Sash3/Cd226/Arid5a/Tlr4/Il20rb/Tlr9/Ccr2/Cd14/Bcl3/Ticam2/Lilrb4b/Lilrb4a
BP	GO:1901214	regulation of neuron death	43/994	381/20278	3.26218e-07	9.39843e-06	6.78224e-06	Bbc3/Nes/Trpm2/Birc5/Lgmn/Gdnf/Cd200r1/Trem2/Pmaip1/Jak2/Adam8/Il6/St8sia2/Ncf2/Fcgr2b/Tyro3/Il1b/Epha7/Trp73/Gpnmb/Tyrobp/Coro1a/Itgam/G6pdx/Casp3/Mt3/Mt1/Cx3cl1/Pla2g3/Ccl12/Ccl2/C1qa/Gdf5/Egr1/Sct/Tlr4/Fzd1/Bdnf/Cdk5r1/Ndnf/C5ar1/Tlr6/Cx3cr1
BP	GO:0031401	positive regulation of protein modification process	85/994	991/20278	3.29489e-07	9.45529e-06	6.82327e-06	Sox9/Tgfb1/Cd33/Pgf/Cd44/Pik3cg/Map2k6/Pik3r5/Fgf10/Fam107a/Gdnf/Fgd4/Adipoq/Cd86/Cdkn1a/Clec4n/Calcr/Trem2/Fgd2/Aif1/Cd74/Csf1r/Jak2/Nab2/Adam8/Il6/Mstn/Ptprc/Rassf5/Rasgrp1/Il1b/Angpt4/Edn3/Lmna/Ccn1/Epha7/Laptm5/Lrp8/Pax7/Rspo1/Tec/Stap1/Ereg/Gpnmb/Tgfa/Ret/Nox4/Rbpms/Mt3/Cx3cl1/Birc3/Tirap/Anxa2/Ptgs2/Epgn/Arid5a/Gdf5/Egr1/Gdf15/Tlr4/Thbs1/Tnfrsf18/Clspn/S1pr2/Fzd1/Tlr1/Tlr9/Cenpe/Adra1a/Plau…
BP	GO:0048246	macrophage chemotaxis	13/994	48/20278	3.39634e-07	9.7082e-06	7.00578e-06	Csf1r/Mstn/Gpr35/Stap1/Cx3cl1/Ccl12/Ccl2/Thbs1/C3ar1/Tafa4/C5ar1/Lgals3/Cx3cr1
BP	GO:0006941	striated muscle contraction	26/994	173/20278	3.43908e-07	9.79199e-06	7.06624e-06	Homer1/Stac2/Map2k6/Myh3/Nr4a1/Chrnd/Chrng/Rgs2/Tnnt2/Chrna1/Mylk2/Csrp3/Scn5a/Kcnh2/Atp1a3/Chrnb1/Nppa/Adra1a/Kcnn2/Myh8/Ryr3/Myl3/Myl4/Actc1/Kcne1l/Strit1
BP	GO:0032940	secretion by cell	79/994	901/20278	3.65236e-07	1.03588e-05	7.47526e-06	Itgb2/Spi1/Tgfb1/Cd33/Stxbp2/Fgfr4/Dio2/Trpm2/Retn/Ptgds/Birc5/Lin7a/Myo1g/Map2k6/Rab15/F2rl1/Fgf10/Vdr/Nckap1l/Adipoq/Runx1/Nr4a1/Trem2/Myo1f/Anxa1/Jak2/Ankrd1/Hps1/Alox5/Il6/Ccr1/Pam/Niban2/Acvr1c/Tyro3/Rasgrp1/Il1b/Edn3/Rab13/Tlr2/Sytl1/Fgr/Spp1/Coro1a/Itgam/Rab11fip1/Rac2/Ucp2/Pla2g3/Ccl12/Midn/Slc9b2/Cd84/Sct/Tlr4/Stx11/Ncam1/Tph1/Milr1/Lat2/Nppa/Gck/Hcar2/Adra1a/Gpr68/Ang2/Bdnf/Ccr2/Lgals3/…
BP	GO:0046635	positive regulation of alpha-beta T cell activation	16/994	73/20278	3.72513e-07	1.05242e-05	7.59465e-06	Cd244a/Cd83/Ikzf1/Nckap1l/Runx1/Anxa1/Il6/Zap70/Ptprc/Sash3/Ccr2/Runx3/H2-Ab1/Cd80/Lilrb4b/Lilrb4a
BP	GO:0036037	CD8-positive, alpha-beta T cell activation	11/994	34/20278	3.75643e-07	1.05717e-05	7.6289e-06	Cd244a/Nckap1l/Runx1/Clec4b1/Clec4a2/Clec4a3/Clec4a1/Wdfy4/Runx3/Lilrb4b/Lilrb4a
BP	GO:0043281	regulation of cysteine-type endopeptidase activity involved in apoptotic process	29/994	208/20278	3.78201e-07	1.06027e-05	7.6513e-06	Bbc3/Bid/Cd44/Birc5/Myc/Trp63/Nr4a1/Xdh/Pmaip1/Jak2/Il6/Acvr1c/Card9/Ccn1/Epha7/Laptm5/Ret/Pycard/Mt3/Cryab/Ptgs2/Tnfrsf23/Thbs1/Plaur/Fabp1/S100a8/Nlrp1b/Naip5/Hspa1b
BP	GO:0003012	muscle system process	46/994	424/20278	4.00835e-07	1.11942e-05	8.07812e-06	Homer1/Ncf1/Stac2/Map2k6/Myh3/Gdnf/Fbxo32/Nr4a1/Aif1/Mstn/Chrnd/Chrng/Rgs2/Tnnt2/Myog/Chrna1/Mylk2/Edn3/Lmna/Csrp3/G6pdx/Sorbs2/Ptgs2/Scn5a/Myom3/Kcnh2/Atp1a3/Chrnb1/Nppa/Sln/Adra1a/Ar/Ang2/Tifab/Hamp/Kcnn2/Myh8/Ptafr/Myh4/Ryr3/Lmcd1/Myl3/Myl4/Actc1/Kcne1l/Strit1
BP	GO:0002367	cytokine production involved in immune response	20/994	111/20278	4.08389e-07	1.13184e-05	8.16778e-06	Tgfb1/F2rl1/Cd74/Il6/Slamf9/Il1b/Tlr2/Laptm5/Sash3/Cd226/Spon2/Arid5a/Tlr4/Tlr9/Ccr2/Ffar2/Scimp/Fcer1g/Lilrb4b/Lilrb4a
BP	GO:0050764	regulation of phagocytosis	20/994	111/20278	4.08389e-07	1.13184e-05	8.16778e-06	Tgfb1/Fcgr1/Dock2/F2rl1/Nckap1l/Adipoq/Trem2/Ptprc/Fcgr2b/Il1b/Tlr2/Fgr/Stap1/Siglece/Pycard/Ccl2/Fcer1g/Fcgr3/Clec7a/Sirpb1a
BP	GO:0030198	extracellular matrix organization	37/994	307/20278	4.33023e-07	1.19546e-05	8.62684e-06	Sox9/Tgfb1/Has1/Fgfr4/Mmp8/Adamts4/Itih1/Smoc1/Lcp1/Ccdc80/Cyp1b1/Lox/Nfkb2/Mmp19/Il6/Col19a1/Fn1/Postn/Ccn1/Anxa2/Loxl1/Col6a4/Scx/Ctss/Col10a1/Mfap4/Ndnf/Mmp12/Lgals3/Bcl3/Adtrp/Col25a1/Col23a1/Tnfrsf11b/Col8a1/Col28a1/Col6a5
BP	GO:0071222	cellular response to lipopolysaccharide	31/994	233/20278	4.34622e-07	1.19546e-05	8.62684e-06	Spi1/Tgfb1/Cd68/Cxcl16/Ly86/Cd86/Trem2/Jak2/Ankrd1/Il6/Il1b/Stap1/Cxcl1/Pycard/Cx3cl1/Cxcl10/Ccl12/Ccl2/Sbno2/Spon2/Serpine1/Arid5a/Cd84/Tlr4/Tnip3/Cd14/Cx3cr1/Scimp/Cd300lb/Cd80/Lilrb4a
BP	GO:1900015	regulation of cytokine production involved in inflammatory response	14/994	57/20278	4.50896e-07	1.23556e-05	8.91622e-06	Mefv/Trem2/Alox5/Il6/Card9/Ephb2/Pycard/Pla2g3/Tlr4/Tlr6/Pld4/Clec7a/Lilrb4b/Lilrb4a
BP	GO:0080164	regulation of nitric oxide metabolic process	16/994	74/20278	4.53862e-07	1.23646e-05	8.9227e-06	Itgb2/Acp5/Mmp8/Rgn/Aif1/Jak2/Il6/Il1b/Tlr2/Ptgs2/Tlr4/Tspo/Tlr6/Cx3cr1/Ass1/Tlr5
BP	GO:0006809	nitric oxide biosynthetic process	17/994	83/20278	4.54617e-07	1.23646e-05	8.9227e-06	Itgb2/Acp5/Mmp8/Rgn/Cyp1b1/Aif1/Jak2/Il6/Il1b/Tlr2/Ptgs2/Tlr4/Tspo/Tlr6/Cx3cr1/Ass1/Tlr5
BP	GO:0043062	extracellular structure organization	37/994	308/20278	4.69499e-07	1.27218e-05	9.18054e-06	Sox9/Tgfb1/Has1/Fgfr4/Mmp8/Adamts4/Itih1/Smoc1/Lcp1/Ccdc80/Cyp1b1/Lox/Nfkb2/Mmp19/Il6/Col19a1/Fn1/Postn/Ccn1/Anxa2/Loxl1/Col6a4/Scx/Ctss/Col10a1/Mfap4/Ndnf/Mmp12/Lgals3/Bcl3/Adtrp/Col25a1/Col23a1/Tnfrsf11b/Col8a1/Col28a1/Col6a5
BP	GO:0045229	external encapsulating structure organization	37/994	309/20278	5.08823e-07	1.37363e-05	9.91262e-06	Sox9/Tgfb1/Has1/Fgfr4/Mmp8/Adamts4/Itih1/Smoc1/Lcp1/Ccdc80/Cyp1b1/Lox/Nfkb2/Mmp19/Il6/Col19a1/Fn1/Postn/Ccn1/Anxa2/Loxl1/Col6a4/Scx/Ctss/Col10a1/Mfap4/Ndnf/Mmp12/Lgals3/Bcl3/Adtrp/Col25a1/Col23a1/Tnfrsf11b/Col8a1/Col28a1/Col6a5
BP	GO:0045576	mast cell activation	17/994	84/20278	5.44228e-07	1.46379e-05	1.05632e-05	Stxbp2/Ptgds/Cd48/Rasgrp1/Fgr/Rac2/Cd226/Pla2g3/Cd84/Tlr4/Milr1/Lat2/Nppa/Fcer1g/Fcgr3/Cd300lb/Lilrb4a
BP	GO:0043300	regulation of leukocyte degranulation	14/994	58/20278	5.67756e-07	1.52146e-05	1.09794e-05	Itgb2/Spi1/Stxbp2/F2rl1/Nckap1l/Fgr/Itgam/Rac2/Pla2g3/Cd84/Nppa/Ccr2/Ptafr/Fcer1g
BP	GO:0043086	negative regulation of catalytic activity	62/994	656/20278	5.80627e-07	1.55025e-05	1.11872e-05	Timp1/Angptl4/Ptpn6/Nes/Hspb1/Cstb/Cd44/Itih3/Itih1/Gadd45b/Slpi/Birc5/Serpina3n/Gadd45g/Nckap1l/Kng1/Adipoq/Nr4a1/Cdkn1a/Rgn/Anxa1/Hhex/Il6/Mstn/Serpinb8/Rgs2/Ptprc/Tnnt2/Serpinc1/Il1b/Angptl3/Ephb2/Trp73/Uchl1/Ptpro/Mvp/Pycard/Casp3/Mt3/Ubash3b/Cryab/Ptgs2/Midn/Gadd45a/Serpine1/Thbs1/Cblc/Nppa/Serpinb1a/Plaur/Spink2/Fabp1/Mug1/Serpinb2/Serpina3f/Col28a1/Naip5/Serpina1c/Hspa1b/Serpinb10/Lilrb4b/…
BP	GO:0051480	regulation of cytosolic calcium ion concentration	42/994	377/20278	6.32287e-07	1.67527e-05	1.20893e-05	Cd52/Bbc3/Tgfb1/Ptpn6/Trpm2/Cdh23/Pik3cg/Grin2c/F2rl1/Gpr65/Kng1/Calcr/Jak2/Ccr1/Gpr35/Ptprc/Il1b/Chrna9/Cxcl1/Clec4b1/Coro1a/Cx3cl1/Ubash3b/Gna15/Cxcl10/Cib2/Ptger2/Slc24a2/C3ar1/Gck/Ackr2/Adra1a/Mettl21c/Cxcr6/Ccr2/C5ar1/Cx3cr1/Cemip/Ryr3/Xcr1/Chrna10/Ccr5
BP	GO:2000116	regulation of cysteine-type endopeptidase activity	31/994	237/20278	6.33404e-07	1.67527e-05	1.20893e-05	Bbc3/Bid/Cd44/Birc5/Lgmn/Myc/Trp63/Mefv/Nr4a1/Xdh/Pmaip1/Jak2/Il6/Acvr1c/Card9/Ccn1/Epha7/Laptm5/Ret/Pycard/Mt3/Cryab/Ptgs2/Tnfrsf23/Thbs1/Plaur/Fabp1/S100a8/Nlrp1b/Naip5/Hspa1b
BP	GO:0042102	positive regulation of T cell proliferation	19/994	104/20278	6.34345e-07	1.67527e-05	1.20893e-05	Cd244a/Nckap1l/Cd86/Aif1/Anxa1/Il6/Zap70/Ptprc/Il1b/Coro1a/Pycard/Sash3/Card11/H2-DMb2/Igfbp2/Ccdc88b/Ccr2/Cd80/H2-DMb1
BP	GO:0045860	positive regulation of protein kinase activity	40/994	351/20278	6.51176e-07	1.71351e-05	1.23653e-05	Tgfb1/Pik3cg/Map2k6/Pik3r5/Fgd4/Adipoq/Cd86/Cdkn1a/Fgd2/Csf1r/Jak2/Nab2/Adam8/Ptprc/Rasgrp1/Il1b/Edn3/Ccn1/Lrp8/Stap1/Ereg/Tgfa/Nox4/Mt3/Tirap/Epgn/Egr1/Tlr4/Thbs1/Clspn/Tlr1/Tlr9/Cenpe/Adra1a/Ang2/Cdk5r1/Tlr6/Cemip/Erbb2/Cass4
BP	GO:0043491	protein kinase B signaling	28/994	202/20278	6.74338e-07	1.76808e-05	1.27591e-05	Sox9/Tgfb1/Pik3cg/Calcr/Xdh/Lox/Adam8/Il6/Mstn/Tyro3/Il1b/Plk3/Ret/Nox4/Mtm1/Mt3/Cx3cl1/Tpbg/Ccl12/Ccl2/Gdf15/Thbs1/Phlda3/Pkhd1/Cx3cr1/Adtrp/C1qtnf3/Cass4
BP	GO:0007596	blood coagulation	25/994	168/20278	6.95624e-07	1.81735e-05	1.31146e-05	Apoh/Tspan32/Ptpn6/F2rl1/Kng1/Jak2/Fermt3/Hps1/Il6/Fn1/Selp/Serpinc1/Tyro3/Ephb2/Hgfac/Tec/Cx3cl1/Ubash3b/Anxa2/Serpine1/Tlr4/Thbs1/Adtrp/Fcer1g/Lilrb4a
BP	GO:0009620	response to fungus	14/994	59/20278	7.11075e-07	1.85108e-05	1.33581e-05	Spi1/Tgfb1/Ncf1/Clec4n/Card9/Tlr2/Cxcl1/Cotl1/Spon2/Ang2/Hamp/Cx3cr1/Scimp/Clec7a
BP	GO:0002705	positive regulation of leukocyte mediated immunity	25/994	169/20278	7.79086e-07	2.02091e-05	1.45836e-05	Itgb2/Spi1/Tgfb1/Fcgr1/F2rl1/Trem2/Il6/Ptprc/Rasgrp1/Il1b/Stap1/Cxcl1/Tyrobp/Itgam/Sash3/Cd226/Vav1/Ccl2/Arid5a/Pvr/Ptafr/Scimp/Fcer1g/Fcgr3/H2-Q10
BP	GO:0030162	regulation of proteolysis	66/994	722/20278	8.2128e-07	2.1228e-05	1.53189e-05	Timp1/Bbc3/Bid/Cstb/Cd44/Fgfr4/Itih3/Itih1/Slpi/Birc5/Serpina3n/Lgmn/Plk2/Pbk/Myc/Trp63/Mefv/Kng1/Nr4a1/Rgn/Trem2/Xdh/Pmaip1/Jak2/Adam8/Il6/Serpinb8/Serpinc1/Acvr1c/Card9/Map1a/Il1b/Sh3d19/Ccn1/Epha7/Laptm5/Plk3/Ret/Pycard/Mtm1/Mt3/Cryab/Ptgs2/Trim67/Serpine1/Tnfrsf23/Thbs1/Serpinb1a/Prss22/Plaur/Ldlrad3/Cntn2/Spink2/Aph1c/Fabp1/S100a8/Mug1/Serpinb2/Serpina3f/Col28a1/Nlrp1b/Naip5/Serpina1c/Hspa1b…
BP	GO:0042590	antigen processing and presentation of exogenous peptide antigen via MHC class I	7/994	13/20278	8.81139e-07	2.26948e-05	1.63774e-05	Fcgr1/Clec4b1/Clec4a2/Clec4a3/Clec4a1/Fcer1g/Fcgr3
BP	GO:0002534	cytokine production involved in inflammatory response	14/994	60/20278	8.85987e-07	2.2731e-05	1.64035e-05	Mefv/Trem2/Alox5/Il6/Card9/Ephb2/Pycard/Pla2g3/Tlr4/Tlr6/Pld4/Clec7a/Lilrb4b/Lilrb4a
BP	GO:2000377	regulation of reactive oxygen species metabolic process	24/994	159/20278	8.88782e-07	2.2731e-05	1.64035e-05	Itgb2/Acp5/Tgfb1/Mmp8/F2rl1/Cdkn1a/Xdh/Cyp1b1/Alox5/Cxcl1/Nox4/Tyrobp/Itgam/G6pdx/Mt3/Birc3/Cryab/Gadd45a/Eef1a1/Tlr4/Thbs1/Tspo/Tlr6/Hvcn1
BP	GO:0002822	regulation of adaptive immune response based on somatic recombination of immune receptors built from immunoglobulin superfamily domains	28/994	205/20278	9.12308e-07	2.32511e-05	1.67788e-05	Tgfb1/Ptpn6/Fcgr1/Nckap1l/Clec4n/Trem2/Anxa1/Il6/Il1rl1/Ptprc/Fcgr2b/Card9/Il1b/Ephb2/Sash3/Cd226/Arid5a/H2-DMa/Pvr/Il20rb/Ccr2/Fcer1g/Fcgr3/H2-Q10/H2-Ab1/Il4i1/Lilrb4b/Lilrb4a
BP	GO:0007517	muscle organ development	39/994	343/20278	9.49035e-07	2.41029e-05	1.73935e-05	Tgfb1/Klf5/Tcf23/Homer1/Myc/Nr4a1/Fhl1/Lox/Ankrd1/Ankrd2/Il6/Mstn/Col19a1/Chrnd/Tnnt2/Myog/Atf3/Chrna1/Gpcpd1/Mylk2/Lef1/Lmna/Pax7/Csrp3/Fgfr2/Mtm1/Cryab/Scx/Egr2/Egr1/Cited2/Fzd1/Mettl21c/Bdnf/Tifab/Myl3/Sox11/Actc1/Mymx
BP	GO:0002763	positive regulation of myeloid leukocyte differentiation	15/994	69/20278	9.60832e-07	2.43177e-05	1.75485e-05	Tgfb1/Ikzf1/Id2/Runx1/Trem2/Cd74/Csf1r/Ccr1/Lef1/Tyrobp/Itgam/Pla2g3/Slc9b2/Gpr68/Cd101
BP	GO:0097190	apoptotic signaling pathway	59/994	622/20278	9.70324e-07	2.4473e-05	1.76606e-05	Bbc3/Spi1/Tgfb1/Bid/Hspb1/Cd44/Tnfrsf22/E2f2/Fgf10/Gdnf/Myc/Vdr/Trp63/Krt18/Cdkn1a/Tnfrsf12a/Trem2/Cyp1b1/Pmaip1/Cd74/Jak2/Lgals12/Ankrd2/Ptprc/Atf3/Bub1/Il1b/Lmna/Trp73/Gsdme/Ret/Cd27/Tyrobp/Itgam/Pycard/Casp3/Cx3cl1/Ptgs2/Eda2r/Serpine1/Vnn1/Tnfrsf23/Rtkn2/Thbs1/Phlda3/Snai1/Plaur/Ar/Mettl21c/Bdnf/Krt8/Lgals3/Cx3cr1/Bcl3/S100a8/Runx3/Scn2a/Ifi27l2a/Srpx
BP	GO:0050817	coagulation	25/994	171/20278	9.74288e-07	2.44882e-05	1.76716e-05	Apoh/Tspan32/Ptpn6/F2rl1/Kng1/Jak2/Fermt3/Hps1/Il6/Fn1/Selp/Serpinc1/Tyro3/Ephb2/Hgfac/Tec/Cx3cl1/Ubash3b/Anxa2/Serpine1/Tlr4/Thbs1/Adtrp/Fcer1g/Lilrb4a
BP	GO:2001187	positive regulation of CD8-positive, alpha-beta T cell activation	6/994	9/20278	1.01077e-06	2.5318e-05	1.82704e-05	Cd244a/Nckap1l/Runx1/Runx3/Lilrb4b/Lilrb4a
BP	GO:0046209	nitric oxide metabolic process	17/994	88/20278	1.08578e-06	2.71036e-05	1.95589e-05	Itgb2/Acp5/Mmp8/Rgn/Cyp1b1/Aif1/Jak2/Il6/Il1b/Tlr2/Ptgs2/Tlr4/Tspo/Tlr6/Cx3cr1/Ass1/Tlr5
BP	GO:0042113	B cell activation	38/994	332/20278	1.10853e-06	2.75771e-05	1.99006e-05	Bcl11a/Spi1/Tgfb1/Ptpn6/Pou2f2/Tnfrsf13b/Ikzf1/Id2/Nckap1l/Cd86/Cdkn1a/Cd74/Hhex/Il6/Ptprc/Fcgr2b/Rasgrp1/Lef1/Laptm5/Ephb2/Cd27/Tyrobp/Sash3/Btk/Casp3/Tirap/Card11/Tlr4/Lat2/Tlr9/Zfp36l2/Gapt/Gpr183/Bcl3/Nfam1/H2-Ab1/Il4i1/Ighm
BP	GO:0051345	positive regulation of hydrolase activity	53/994	538/20278	1.11969e-06	2.776e-05	2.00326e-05	Apoh/Bbc3/Rhoc/Tiam1/Bid/Cd33/Ccl6/Ccl9/Lgmn/F2rl1/Fgf10/Gpr65/Myc/Mefv/Cd86/Rgn/Tiam2/Xdh/Pmaip1/Jak2/Ngef/Ptprc/Tnnt2/Sele/Acvr1c/Card9/Rasgrp1/Ccn1/Aldob/Laptm5/Ret/Pycard/Rgs10/Fgfr2/Cx3cl1/Ccl17/Vav1/Ccl12/Ccl7/Ccl2/Arhgap45/Grhl3/Tnfrsf23/Prss22/Adra1a/Ang2/Aph1c/Fabp1/S100a8/Ptafr/Myl4/Erbb2/Nlrp1b
BP	GO:0001909	leukocyte mediated cytotoxicity	23/994	150/20278	1.12857e-06	2.78853e-05	2.01231e-05	Spi1/Ptpn6/Stxbp2/Dnase1/Fcgr1/Ncf1/F2rl1/Nckap1l/Ptprc/Rasgrp1/Stap1/Cxcl1/Tyrobp/Coro1a/Itgam/Cd226/Vav1/Ccl2/Stx11/Pvr/Cx3cr1/Fcgr3/H2-Q10
BP	GO:0034612	response to tumor necrosis factor	26/994	184/20278	1.15563e-06	2.84575e-05	2.05359e-05	Cxcl16/Ccl6/Ccl9/F2rl1/Adipoq/Gpd1/Krt18/Jak2/Ankrd1/Il6/Myog/Laptm5/Gsdme/Pycard/Cx3cl1/Ccl17/Birc3/Eda2r/Cebpa/Ccl12/Ccl7/Ccl2/Zfp36l2/Otulin/Krt8/Cd14
BP	GO:0032872	regulation of stress-activated MAPK cascade	27/994	196/20278	1.20119e-06	2.93808e-05	2.12022e-05	Spi1/Mmp8/Gadd45b/Gadd45g/F2rl1/Pbk/Fgd4/Trem2/Xdh/Fcgr2b/Card9/Rasgrp1/Il1b/Trp73/Wnt16/Cd27/Pycard/Tirap/Dixdc1/Mdfi/Eda2r/Gadd45a/Tnfrsf23/Tlr4/Nppa/Gdf6/Scimp
BP	GO:0043405	regulation of MAP kinase activity	27/994	196/20278	1.20119e-06	2.93808e-05	2.12022e-05	Tgfb1/Ptpn6/Pik3cg/Map2k6/Pik3r5/Fgd4/Adipoq/Fgd2/Adam8/Rgs2/Ptprc/Rasgrp1/Il1b/Edn3/Trp73/Uchl1/Tgfa/Nox4/Tirap/Epgn/Tlr4/Thbs1/Cblc/Nppa/Tlr9/Tlr6/Erbb2
BP	GO:0032874	positive regulation of stress-activated MAPK cascade	21/994	129/20278	1.21041e-06	2.95073e-05	2.12935e-05	Spi1/Mmp8/Gadd45b/Gadd45g/F2rl1/Fgd4/Xdh/Fcgr2b/Card9/Rasgrp1/Il1b/Wnt16/Cd27/Pycard/Tirap/Dixdc1/Eda2r/Gadd45a/Tlr4/Gdf6/Scimp
BP	GO:0071356	cellular response to tumor necrosis factor	24/994	162/20278	1.25388e-06	3.04634e-05	2.19835e-05	Ccl6/Ccl9/F2rl1/Adipoq/Gpd1/Krt18/Jak2/Ankrd1/Il6/Myog/Laptm5/Gsdme/Pycard/Cx3cl1/Ccl17/Birc3/Eda2r/Cebpa/Ccl12/Ccl7/Ccl2/Zfp36l2/Otulin/Krt8
BP	GO:0006690	icosanoid metabolic process	22/994	140/20278	1.25799e-06	3.04634e-05	2.19835e-05	Ptgds/Ncf1/Ltc4s/Cyp1b1/Cd74/Anxa1/Cyp2c39/Cyp2e1/Alox5/Il1b/Tlr2/Hpgds/Hpgd/Ptgs2/Akr1c14/Pla2g3/Tlr4/Dpep2/Alox5ap/Ces2c/Cyp4a12a/Cyp2d9
BP	GO:0051347	positive regulation of transferase activity	51/994	512/20278	1.28826e-06	3.1093e-05	2.24378e-05	Tgfb1/Fgfr4/Ephb3/Pik3cg/Map2k6/Pik3r5/Myc/Fgd4/Adipoq/Cd86/Cdkn1a/Trem2/Fgd2/Cd74/Csf1r/Jak2/Nab2/Adam8/Ptprc/Tyro3/Rasgrp1/Il1b/Edn3/Ccn1/Epha7/Lrp8/Ephb2/Fgr/Stap1/Ereg/Tgfa/Ret/Nox4/Fgfr2/Mt3/Tirap/Epgn/Egr1/Tlr4/Thbs1/Clspn/Tlr1/Tlr9/Cenpe/Adra1a/Ang2/Cdk5r1/Tlr6/Cemip/Erbb2/Cass4
BP	GO:0045088	regulation of innate immune response	28/994	210/20278	1.48702e-06	3.57719e-05	2.58143e-05	Spi1/Ncf1/Clec4n/Trem2/Myo1f/Cd74/Adam8/Ccr1/Card9/Tyro3/Rasgrp1/Tlr2/Lrp8/Fgr/Ereg/Tyrobp/Pycard/Tirap/Cd226/Vav1/Tlr4/Pvr/Dcst1/Serpinb1a/Tlr9/Mmp12/Ffar2/Nlrc5
BP	GO:0030890	positive regulation of B cell proliferation	12/994	46/20278	1.49299e-06	3.57974e-05	2.58327e-05	Nckap1l/Cdkn1a/Cd74/Ptprc/Ephb2/Sash3/Tirap/Card11/Tlr4/Tlr9/Gpr183/Ighm
BP	GO:2001057	reactive nitrogen species metabolic process	17/994	90/20278	1.50875e-06	3.60566e-05	2.60197e-05	Itgb2/Acp5/Mmp8/Rgn/Cyp1b1/Aif1/Jak2/Il6/Il1b/Tlr2/Ptgs2/Tlr4/Tspo/Tlr6/Cx3cr1/Ass1/Tlr5
BP	GO:0070304	positive regulation of stress-activated protein kinase signaling cascade	21/994	131/20278	1.56646e-06	3.73135e-05	2.69267e-05	Spi1/Mmp8/Gadd45b/Gadd45g/F2rl1/Fgd4/Xdh/Fcgr2b/Card9/Rasgrp1/Il1b/Wnt16/Cd27/Pycard/Tirap/Dixdc1/Eda2r/Gadd45a/Tlr4/Gdf6/Scimp
BP	GO:0043378	positive regulation of CD8-positive, alpha-beta T cell differentiation	5/994	6/20278	1.61351e-06	3.79383e-05	2.73776e-05	Nckap1l/Runx1/Runx3/Lilrb4b/Lilrb4a
BP	GO:0070339	response to bacterial lipopeptide	5/994	6/20278	1.61351e-06	3.79383e-05	2.73776e-05	Tlr2/Tirap/Tlr1/Cd14/Tlr6
BP	GO:0071220	cellular response to bacterial lipoprotein	5/994	6/20278	1.61351e-06	3.79383e-05	2.73776e-05	Tlr2/Tirap/Tlr1/Cd14/Tlr6
BP	GO:0071221	cellular response to bacterial lipopeptide	5/994	6/20278	1.61351e-06	3.79383e-05	2.73776e-05	Tlr2/Tirap/Tlr1/Cd14/Tlr6
BP	GO:0070302	regulation of stress-activated protein kinase signaling cascade	27/994	199/20278	1.62032e-06	3.79759e-05	2.74048e-05	Spi1/Mmp8/Gadd45b/Gadd45g/F2rl1/Pbk/Fgd4/Trem2/Xdh/Fcgr2b/Card9/Rasgrp1/Il1b/Trp73/Wnt16/Cd27/Pycard/Tirap/Dixdc1/Mdfi/Eda2r/Gadd45a/Tnfrsf23/Tlr4/Nppa/Gdf6/Scimp
BP	GO:0032729	positive regulation of interferon-gamma production	16/994	81/20278	1.64203e-06	3.83614e-05	2.76829e-05	Cd244a/F2rl1/Runx1/Rasgrp1/Il1b/Cd27/Pycard/Sash3/Cd226/Arid5a/Tlr4/Tlr9/Ccr2/Cd14/Bcl3/Ticam2
BP	GO:0007409	axonogenesis	48/994	474/20278	1.66133e-06	3.86884e-05	2.79189e-05	Cdh4/Bcl11a/Tiam1/Crabp2/Ephb3/Nefh/Emb/Gdnf/Alcam/Tiam2/Tnfrsf12a/Csf1r/Fn1/Lamc2/Olfm1/Map1a/Edn3/Dclk1/Sema4a/Epha7/Artn/Ephb2/Dpysl5/Uchl1/Ret/Ptpro/Fgfr2/Plxna3/Cdh11/Mt3/Dixdc1/Rac2/Egr2/Ncam1/Lrtm1/Slitrk6/Igfals/Bdnf/Cdk5r1/Flrt3/Cntn2/Actbl2/Col25a1/Unc5c/Erbb2/Lgi1/Runx3/Ccr5
BP	GO:0043523	regulation of neuron apoptotic process	33/994	273/20278	1.68461e-06	3.91054e-05	2.82199e-05	Bbc3/Nes/Birc5/Lgmn/Gdnf/Trem2/Pmaip1/Jak2/Adam8/Ncf2/Tyro3/Il1b/Epha7/Trp73/Tyrobp/Coro1a/Itgam/G6pdx/Casp3/Mt3/Mt1/Cx3cl1/Pla2g3/Ccl12/Ccl2/Gdf5/Egr1/Sct/Bdnf/Cdk5r1/Ndnf/C5ar1/Cx3cr1
BP	GO:0002764	immune response-regulating signaling pathway	44/994	419/20278	1.72444e-06	3.9903e-05	2.87954e-05	Ptpn6/Cd33/Myo1g/F2rl1/Fyb/Nckap1l/Cd86/Clec4n/Trem2/Themis3/Pik3ap1/Zap70/Ptprc/Tyro3/Bpifb1/Tlr2/Laptm5/Tec/Stap1/Tyrobp/Btk/Tirap/Cd226/Card11/Tlr4/C3ar1/Lat2/Tnip3/Il20rb/Tlr1/Tlr9/Otulin/C5ar1/Lgals3/Ffar2/Cd14/Tlr6/Scimp/Nfam1/Fcer1g/Ighm/Tlr5/Lilrb4b/Lilrb4a
BP	GO:0051403	stress-activated MAPK cascade	30/994	236/20278	1.74889e-06	4.03407e-05	2.91113e-05	Spi1/Mmp8/Gadd45b/Map2k6/Gadd45g/F2rl1/Pbk/Fgd4/Trem2/Xdh/Fcgr2b/Card9/Rasgrp1/Il1b/Trp73/Wnt16/Cd27/Pycard/Tirap/Cryab/Dixdc1/Mdfi/Eda2r/Gadd45a/Map4k1/Tnfrsf23/Tlr4/Nppa/Gdf6/Scimp
BP	GO:0042063	gliogenesis	38/994	339/20278	1.84685e-06	4.24659e-05	3.06449e-05	Sox9/Tgfb1/Id2/Tppp/Vcan/Fgf10/Myc/Trem2/Csf1r/Anxa1/Nab2/Il6/Fn1/Il1b/Lef1/Tlr2/Lrp8/Trp73/Stap1/Itgam/Mt3/Cx3cl1/Ccl12/Ccl2/C1qa/Egr2/Tlr4/Tspo/Cdk5r1/Ccr2/C5ar1/Gpr183/Cx3cr1/Cntn2/S100a8/Erbb2/Sox11/Sox4
BP	GO:0050731	positive regulation of peptidyl-tyrosine phosphorylation	26/994	189/20278	1.93335e-06	4.4315e-05	3.19792e-05	Tgfb1/Cd44/Fgf10/Gdnf/Adipoq/Clec4n/Trem2/Cd74/Csf1r/Jak2/Il6/Ptprc/Angpt4/Lrp8/Tec/Stap1/Ereg/Tgfa/Nox4/Epgn/Tlr4/Tnfrsf18/Adra1a/Cass4/Cd80/Ighm
BP	GO:0048589	developmental growth	69/994	787/20278	2.05516e-06	4.69595e-05	3.38877e-05	Cdh4/Sox9/Bcl11a/Tgfb1/Crabp2/Klf5/Ikzf1/Cdk1/Lgmn/Fgf10/Cxadr/Cela1/Cdkn1a/Tnfrsf12a/Ptk7/Cpne5/Csf1r/Anxa1/Hhex/St8sia2/Mstn/Fn1/Chrnd/Rgs2/Slc25a25/Olfm1/Acvr1c/Chrna1/Edn3/Postn/Dclk1/Sema4a/Epha7/Tnc/Tal2/Pax7/Trp73/Tec/Ereg/Fgfr2/Sash3/Mtm1/Plxna3/G6pdx/Adrb3/Sorbs2/Mt3/Serpine1/Gdf5/Gdf15/Ncam1/Cited2/Thbs1/Ncapg2/Mustn1/Fmn1/Slitrk6/Adra1a/Ar/Ang2/Bdnf/Cdk5r1/Hamp/Flrt3/Rnf157/Rad51b/Dio3…
BP	GO:0002285	lymphocyte activation involved in immune response	27/994	202/20278	2.17038e-06	4.94371e-05	3.56756e-05	Spi1/Tgfb1/Relb/Ly9/Cd244a/Gadd45g/F2rl1/Lcp1/Nckap1l/Cd74/Anxa1/Il6/Ptprc/Pck1/Lef1/Sema4a/Coro1a/H2-DMb2/Tlr4/Stx11/Gapt/Ccr2/Lgals3/Gpr183/Bcl3/Fcer1g/H2-DMb1
BP	GO:0044057	regulation of system process	59/994	638/20278	2.19585e-06	4.98615e-05	3.59818e-05	Fgfr4/Slc4a3/Homer1/Retn/Fcgr1/Ncf1/Tppp/F2rl1/Fgf10/Fbxo32/Vdr/Cxadr/Adipoq/Runx1/Nr4a1/Celf4/Aif1/Jak2/Alox5/Il6/Mstn/Gpr35/Rgs2/Tnnt2/Myog/Mylk2/Edn3/Lmna/Ptpro/Csrp3/Itgax/G6pdx/Cx3cl1/Ptgs2/Scn5a/Dusp5/Ptger2/Egr2/Kcnh2/Sct/Ctss/Tlr4/Anpep/Ncam1/Nppa/Sln/S1pr2/Adra1a/Tafa4/Tifab/Hamp/Cysltr1/Kcnn2/Ptafr/Lmcd1/Myl3/Myl4/Kcne1l/Strit1
BP	GO:0036230	granulocyte activation	11/994	40/20278	2.31554e-06	5.2416e-05	3.78252e-05	Itgb2/Spi1/Dnase1/F2rl1/Myo1f/Tyrobp/Itgam/Stx11/Ccr2/Ptafr/Fcer1g
BP	GO:0002399	MHC class II protein complex assembly	6/994	10/20278	2.42165e-06	5.44797e-05	3.93145e-05	H2-Aa/H2-DMb2/H2-DMa/H2-Eb1/H2-Ab1/H2-DMb1
BP	GO:0002503	peptide antigen assembly with MHC class II protein complex	6/994	10/20278	2.42165e-06	5.44797e-05	3.93145e-05	H2-Aa/H2-DMb2/H2-DMa/H2-Eb1/H2-Ab1/H2-DMb1
BP	GO:0045429	positive regulation of nitric oxide biosynthetic process	12/994	48/20278	2.44146e-06	5.47562e-05	3.9514e-05	Itgb2/Mmp8/Aif1/Jak2/Il6/Il1b/Tlr2/Ptgs2/Tlr4/Tlr6/Ass1/Tlr5
BP	GO:0042130	negative regulation of T cell proliferation	15/994	74/20278	2.45759e-06	5.4949e-05	3.96531e-05	Tgfb1/Ptpn6/Cd44/Cd86/Laptm5/Gpnmb/Casp3/H2-Aa/Il20rb/Erbb2/H2-Ab1/Il4i1/Cd80/Lilrb4b/Lilrb4a
BP	GO:0002720	positive regulation of cytokine production involved in immune response	14/994	65/20278	2.4784e-06	5.52448e-05	3.98666e-05	F2rl1/Cd74/Il6/Il1b/Tlr2/Laptm5/Sash3/Cd226/Spon2/Arid5a/Tlr4/Ffar2/Scimp/Fcer1g
BP	GO:0050864	regulation of B cell activation	26/994	193/20278	2.87436e-06	6.38758e-05	4.6095e-05	Tgfb1/Ptpn6/Tnfrsf13b/Id2/Nckap1l/Cdkn1a/Cd74/Il6/Ptprc/Fcgr2b/Laptm5/Ephb2/Cd27/Tyrobp/Sash3/Btk/Casp3/Tirap/Card11/Tlr4/Tlr9/Zfp36l2/Gpr183/Nfam1/Il4i1/Ighm
BP	GO:0002440	production of molecular mediator of immune response	38/994	346/20278	3.02164e-06	6.69445e-05	4.83095e-05	Tgfb1/Cd244a/Pou2f2/F2rl1/Cd86/Cd74/Il6/Ptprc/Slamf9/Fcgr2b/Il1b/Tlr2/Laptm5/Ephb2/Cd27/Cd37/Sash3/Btk/Cd226/Card11/H2-Aa/Spon2/Arid5a/H2-DMb2/H2-DMa/Tlr4/Tlr9/Gapt/Ccr2/Ffar2/Scimp/Fcer1g/H2-Eb1/H2-Ab1/Ighm/H2-DMb1/Lilrb4b/Lilrb4a
BP	GO:0010959	regulation of metal ion transport	45/994	443/20278	3.21902e-06	7.11013e-05	5.13092e-05	Tgfb1/Ptpn6/Cd33/Homer1/Stac2/Pik3cg/Vdr/Rgn/Fhl1/Calcr/Trem2/Cd63/Ccr1/Gpr35/Stom/Edn3/Kcnab1/Cxcl1/Clec4b1/Coro1a/G6pdx/Cx3cl1/Rrad/Ubash3b/Ptgs2/Scn5a/Cxcl10/Ccl12/Ccl2/Neto2/Serpine1/Cd84/Kcnh2/Nppa/Tspo/Gck/Sln/Tlr9/Mettl21c/Lgals3/Hamp/Cemip/Kcnn2/Kcne1l/Strit1
BP	GO:0072676	lymphocyte migration	18/994	105/20278	3.23287e-06	7.11915e-05	5.13743e-05	Cxcl16/Ccl6/Ccl9/Myo1g/Cd200r1/Aif1/Adam8/Artn/Pycard/Cx3cl1/Ccl17/Cxcl10/Ccl12/Ccl7/Ccl2/Ccr2/Gpr183/Adtrp
BP	GO:0046330	positive regulation of JNK cascade	17/994	95/20278	3.2877e-06	7.2181e-05	5.20883e-05	Mmp8/Gadd45b/Gadd45g/F2rl1/Fgd4/Fcgr2b/Card9/Rasgrp1/Il1b/Wnt16/Cd27/Pycard/Tirap/Dixdc1/Eda2r/Gadd45a/Tlr4
BP	GO:0042119	neutrophil activation	10/994	34/20278	3.42014e-06	7.48631e-05	5.40239e-05	Itgb2/Spi1/Dnase1/F2rl1/Myo1f/Tyrobp/Itgam/Stx11/Ptafr/Fcer1g
BP	GO:0034220	ion transmembrane transport	78/994	940/20278	3.59669e-06	7.84918e-05	5.66424e-05	Slc5a5/Kcnn3/Bbc3/Tgfb1/Ptpn6/Homer1/Trpm2/Cybb/Stac2/Slc16a7/Pik3cg/Grin2c/Slc6a19/Emb/Cacna2d3/Myc/Rgn/Fhl1/Calcr/Trem2/Cd63/Alox5/Chrnd/Chrng/Gpr35/Rgs2/Ptprc/Slc25a25/Stom/Chrna1/Edn3/Kcnab1/Mcub/Atp6v0d2/Ephb2/Slc30a2/Chrna9/Clec4b1/Coro1a/Slc9a9/G6pdx/Cx3cl1/Rrad/Ubash3b/Slc37a4/Slc37a2/Scn5a/Cxcl10/Ccl2/Neto2/Slc39a12/Slc24a2/Kcnh2/Ctss/Atp1a3/Chrnb1/Cacna2d4/Nppa/Sln/Kcng4/Tlr9/Lrrc8e/Met…
BP	GO:0006801	superoxide metabolic process	14/994	67/20278	3.62918e-06	7.89646e-05	5.69836e-05	Itgb2/Acp5/Tgfb1/Cybb/Ncf1/F2rl1/Ncf2/Cxcl1/Nox4/Tyrobp/Itgam/Mt3/Tafa4/Hvcn1
BP	GO:0002833	positive regulation of response to biotic stimulus	24/994	172/20278	3.69287e-06	8.0111e-05	5.7811e-05	Spi1/Ly86/F2rl1/Clec4n/Cd74/Adam8/Card9/Rasgrp1/Tlr2/Ereg/Cxcl1/Gsdme/Tyrobp/Pycard/Tirap/Cd226/Vav1/Tlr4/Pvr/Tlr9/Mmp12/Ffar2/Scimp/Nlrc5
BP	GO:1904407	positive regulation of nitric oxide metabolic process	12/994	50/20278	3.88577e-06	8.40456e-05	6.06503e-05	Itgb2/Mmp8/Aif1/Jak2/Il6/Il1b/Tlr2/Ptgs2/Tlr4/Tlr6/Ass1/Tlr5
BP	GO:0030183	B cell differentiation	22/994	150/20278	4.07122e-06	8.77963e-05	6.33569e-05	Bcl11a/Spi1/Ptpn6/Pou2f2/Ikzf1/Id2/Nckap1l/Hhex/Il6/Ptprc/Laptm5/Cd27/Btk/Card11/Tlr9/Zfp36l2/Gpr183/Bcl3/Nfam1/H2-Ab1/Il4i1/Ighm
BP	GO:0031098	stress-activated protein kinase signaling cascade	30/994	246/20278	4.12255e-06	8.86408e-05	6.39663e-05	Spi1/Mmp8/Gadd45b/Map2k6/Gadd45g/F2rl1/Pbk/Fgd4/Trem2/Xdh/Fcgr2b/Card9/Rasgrp1/Il1b/Trp73/Wnt16/Cd27/Pycard/Tirap/Cryab/Dixdc1/Mdfi/Eda2r/Gadd45a/Map4k1/Tnfrsf23/Tlr4/Nppa/Gdf6/Scimp
BP	GO:0046632	alpha-beta T cell differentiation	20/994	128/20278	4.13951e-06	8.87438e-05	6.40407e-05	Tgfb1/Relb/Ly9/Cd83/Ikzf1/Gadd45g/Nckap1l/Runx1/Anxa1/Il6/Zap70/Lef1/Sema4a/Sash3/Ccr2/Gpr183/Bcl3/Runx3/Lilrb4b/Lilrb4a
BP	GO:0032731	positive regulation of interleukin-1 beta production	13/994	59/20278	4.31612e-06	9.22588e-05	6.65772e-05	Hspb1/F2rl1/Jak2/Il6/Tlr2/Tyrobp/Pycard/Egr1/Tlr4/Tlr6/Nlrp1b/Naip5/Ccr5
BP	GO:0071677	positive regulation of mononuclear cell migration	14/994	68/20278	4.36597e-06	9.30513e-05	6.71491e-05	Spi1/Tgfb1/Lgmn/Aif1/Adam8/Ccr1/Pycard/Cxcl10/Ccl7/Ccl2/Serpine1/Ccr2/Lgals3/Cx3cr1
BP	GO:0045637	regulation of myeloid cell differentiation	27/994	210/20278	4.57954e-06	9.73186e-05	7.02285e-05	Spi1/Tgfb1/Ikzf1/Id2/Myc/Nckap1l/Adipoq/Runx1/Trem2/Lox/Cd74/Csf1r/Adam8/Ccr1/Lef1/Csf3r/Tyrobp/Itgam/Ubash3b/Pla2g3/C1qc/Slc9b2/Rbp1/Gpr68/Cd101/Lilrb4b/Lilrb4a
BP	GO:0043406	positive regulation of MAP kinase activity	20/994	129/20278	4.67696e-06	9.90999e-05	7.1514e-05	Tgfb1/Pik3cg/Map2k6/Pik3r5/Fgd4/Fgd2/Adam8/Ptprc/Rasgrp1/Il1b/Edn3/Tgfa/Nox4/Tirap/Epgn/Tlr4/Thbs1/Tlr9/Tlr6/Erbb2
BP	GO:0043269	regulation of ion transport	65/994	745/20278	4.78948e-06	0.00010119	7.30223e-05	Tgfb1/Ptpn6/Cd33/Fgfr4/Homer1/Cybb/Stac2/Pik3cg/Map2k6/Cacna2d3/Gdnf/Vdr/Rgn/Fhl1/Calcr/Trem2/Cd63/Alox5/Ccr1/Gpr35/Rgs2/Stom/Abcb11/Il1b/Edn3/Kcnab1/Ephb2/Cxcl1/Clec4b1/Coro1a/G6pdx/Cx3cl1/Rrad/Ubash3b/Ptgs2/Scn5a/Pla2g3/Cxcl10/Ccl12/Ccl2/Neto2/Serpine1/Cd84/Kcnh2/Ctss/Cacna2d4/Nppa/Tspo/Gck/Sln/Kcng4/Tlr9/Mettl21c/Nat8l/Lgals3/Hamp/Cemip/Kcnn2/Ptafr/Ces1e/Kcnc3/Hvcn1/Scn2a/Kcne1l/Strit1
BP	GO:0060249	anatomical structure homeostasis	35/994	313/20278	4.92853e-06	0.000103827	7.4925e-05	Sox9/Acp5/Napsa/Tgfb1/Homer1/Cdh23/Ocln/Cxadr/Lox/Csf1r/Adam8/Il6/Mstn/Chrna1/Map1a/Tyro3/Spp1/Nox4/Coro1a/Sash3/Mtm1/Cx3cl1/Ubash3b/Ptgs2/Rac2/Scx/Tjp3/Cib2/Ctss/Tlr4/Il20rb/Tlr9/Ccr2/Hamp/Tnfrsf11b
BP	GO:0003009	skeletal muscle contraction	11/994	43/20278	5.03307e-06	0.000105723	7.62938e-05	Homer1/Stac2/Myh3/Nr4a1/Chrnd/Chrng/Chrna1/Mylk2/Chrnb1/Myh8/Strit1
BP	GO:0002468	dendritic cell antigen processing and presentation	7/994	16/20278	5.15827e-06	0.000108042	7.7967e-05	Cd68/Cd74/Clec4b1/Clec4a2/Thbs1/Clec4a3/Clec4a1
BP	GO:0070098	chemokine-mediated signaling pathway	13/994	60/20278	5.26489e-06	0.000109959	7.93504e-05	Ccl6/Ccl9/Trem2/Ccr1/Gpr35/Cxcl1/Cx3cl1/Ccl17/Cxcl10/Ccl12/Ccl7/Ccl2/Cx3cr1
BP	GO:0035425	autocrine signaling	5/994	7/20278	5.41797e-06	0.000112192	8.09617e-05	Cd68/Cx3cl1/Fzd1/Cx3cr1/S100a8
BP	GO:0110088	hippocampal neuron apoptotic process	5/994	7/20278	5.41797e-06	0.000112192	8.09617e-05	Trem2/Tyrobp/Itgam/Cx3cl1/Cx3cr1
BP	GO:0110089	regulation of hippocampal neuron apoptotic process	5/994	7/20278	5.41797e-06	0.000112192	8.09617e-05	Trem2/Tyrobp/Itgam/Cx3cl1/Cx3cr1
BP	GO:0090026	positive regulation of monocyte chemotaxis	8/994	22/20278	5.60112e-06	0.000115421	8.32918e-05	Lgmn/Aif1/Ccr1/Cxcl10/Ccl2/Serpine1/Ccr2/Cx3cr1
BP	GO:0043122	regulation of I-kappaB kinase/NF-kappaB signaling	25/994	188/20278	5.60557e-06	0.000115421	8.32918e-05	S100a4/Hspb1/Map3k14/F2rl1/Adipoq/Clec4n/Trem2/Cd74/Il1rl1/Card9/Il1b/Ppm1n/Pycard/Cx3cl1/Tirap/Eda2r/Card11/Tlr4/S100a13/Tnip3/Tlr9/Tlr6/Ticam2/Lilrb4b/Lilrb4a
BP	GO:1904151	positive regulation of microglial cell mediated cytotoxicity	4/994	4/20278	5.74049e-06	0.000117866	8.50563e-05	Spi1/Stap1/Tyrobp/Itgam
BP	GO:0009595	detection of biotic stimulus	10/994	36/20278	6.0626e-06	0.00012413	8.95765e-05	Clec4n/Trem2/Tlr2/Tlr4/Tspo/Tlr1/Tlr6/Naip5/Clec7a/Srpx
BP	GO:0019724	B cell mediated immunity	26/994	201/20278	6.11784e-06	0.00012491	9.01396e-05	Tgfb1/Ptpn6/Pou2f2/Fcgr1/Trem2/Cd74/Ptprc/Fcgr2b/Card9/Btk/Cd226/H2-Aa/C1qa/C1qc/C1qb/H2-DMb2/H2-DMa/Gapt/Bcl3/Fcer1g/Pirb/Fcgr3/H2-Eb1/H2-Ab1/Ighm/H2-DMb1
BP	GO:0010466	negative regulation of peptidase activity	30/994	251/20278	6.19609e-06	0.000126154	9.10375e-05	Timp1/Cstb/Cd44/Itih3/Itih1/Slpi/Birc5/Serpina3n/Kng1/Nr4a1/Il6/Serpinb8/Serpinc1/Mt3/Cryab/Ptgs2/Serpine1/Thbs1/Serpinb1a/Plaur/Spink2/Fabp1/Mug1/Serpinb2/Serpina3f/Col28a1/Naip5/Serpina1c/Hspa1b/Serpinb10
BP	GO:1990868	response to chemokine	14/994	70/20278	6.24892e-06	0.000126523	9.13036e-05	Ccl6/Ccl9/Trem2/Lox/Ccr1/Gpr35/Cxcl1/Cx3cl1/Ccl17/Cxcl10/Ccl12/Ccl7/Ccl2/Cx3cr1
BP	GO:1990869	cellular response to chemokine	14/994	70/20278	6.24892e-06	0.000126523	9.13036e-05	Ccl6/Ccl9/Trem2/Lox/Ccr1/Gpr35/Cxcl1/Cx3cl1/Ccl17/Cxcl10/Ccl12/Ccl7/Ccl2/Cx3cr1
BP	GO:0051046	regulation of secretion	64/994	736/20278	6.31534e-06	0.000127514	9.20185e-05	Itgb2/Spi1/Tgfb1/Cd33/Stxbp2/Fgfr4/Trpm2/Retn/Birc5/Map2k6/Rab15/F2rl1/Fgf10/Vdr/Nckap1l/Adipoq/Runx1/Trem2/Cd74/Anxa1/Jak2/Ankrd1/Alox5/Il6/Pam/Acvr1c/Abcb11/Il1b/Edn3/Rab13/Tlr2/Fgr/Spp1/Itgam/Rab11fip1/Rac2/Ucp2/Pla2g3/Midn/Slc9b2/Cd84/Sct/Tlr4/Anpep/Nppa/Gck/Hcar2/Adra1a/Gpr68/Ang2/Ccr2/Tifab/Lgals3/Ffar2/S100a8/Ptafr/Adtrp/Fcer1g/C1qtnf3/Ces1e/Kcnc3/Sox11/Septin5/Sox4
BP	GO:0046634	regulation of alpha-beta T cell activation	18/994	110/20278	6.38602e-06	0.000128585	9.27914e-05	Tgfb1/Cd244a/Cd44/Cd83/Ikzf1/Nckap1l/Runx1/Anxa1/Il6/Zap70/Ptprc/Sash3/Ccr2/Runx3/H2-Ab1/Cd80/Lilrb4b/Lilrb4a
BP	GO:0097028	dendritic cell differentiation	11/994	44/20278	6.41539e-06	0.00012882	9.29613e-05	Spi1/Tgfb1/Relb/Trpm2/F2rl1/Tmem176a/Trem2/Slamf9/Batf3/Tmem176b/Pirb
BP	GO:0032691	negative regulation of interleukin-1 beta production	9/994	29/20278	6.48783e-06	0.000129561	9.34959e-05	Acp5/Cd33/Mefv/Trem2/Aqp4/Serpinb1a/Cx3cr1/Lilrb4b/Lilrb4a
BP	GO:0043032	positive regulation of macrophage activation	9/994	29/20278	6.48783e-06	0.000129561	9.34959e-05	Mmp8/Trem2/Il1rl1/Stap1/Cebpa/Tlr4/Thbs1/Hamp/Tlr6
BP	GO:0050766	positive regulation of phagocytosis	15/994	80/20278	6.79063e-06	0.000134869	9.73262e-05	Fcgr1/Dock2/F2rl1/Nckap1l/Trem2/Ptprc/Fcgr2b/Il1b/Stap1/Pycard/Ccl2/Fcer1g/Fcgr3/Clec7a/Sirpb1a
BP	GO:0051384	response to glucocorticoid	15/994	80/20278	6.79063e-06	0.000134869	9.73262e-05	Tat/Tgfb1/Aldh3a1/Fam107a/Gdnf/Fbxo32/Calcr/Anxa1/Jak2/Il6/Mstn/Pck1/Zfp36l2/Mettl21c/Ass1
BP	GO:0032732	positive regulation of interleukin-1 production	14/994	71/20278	7.43634e-06	0.000146859	0.000105979	Hspb1/F2rl1/Jak2/Il6/Tlr2/Tyrobp/Pycard/Egr1/Tlr4/S100a13/Tlr6/Nlrp1b/Naip5/Ccr5
BP	GO:0046638	positive regulation of alpha-beta T cell differentiation	12/994	53/20278	7.45479e-06	0.000146859	0.000105979	Cd83/Ikzf1/Nckap1l/Runx1/Anxa1/Il6/Zap70/Sash3/Ccr2/Runx3/Lilrb4b/Lilrb4a
BP	GO:0048247	lymphocyte chemotaxis	12/994	53/20278	7.45479e-06	0.000146859	0.000105979	Cxcl16/Ccl6/Ccl9/Adam8/Cx3cl1/Ccl17/Cxcl10/Ccl12/Ccl7/Ccl2/Ccr2/Gpr183
BP	GO:0032692	negative regulation of interleukin-1 production	10/994	37/20278	7.94488e-06	0.000156092	0.000112642	Acp5/Cd33/Mefv/Trem2/Aqp4/Cx3cl1/Serpinb1a/Cx3cr1/Lilrb4b/Lilrb4a
BP	GO:0071396	cellular response to lipid	51/994	546/20278	8.11154e-06	0.000158626	0.00011447	Sox9/Spi1/Tgfb1/Cd68/Cxcl16/Ly86/Fam107a/Gdnf/Fbxo32/Vdr/Trp63/Cd86/Ptk7/Trem2/Anxa1/Jak2/Ankrd1/Il6/Mstn/Myog/Il1b/Pck1/Stap1/Spp1/Cxcl1/Ret/Pycard/Cx3cl1/Cxcl10/Ccl12/Ccl2/Sbno2/Map4k1/Spon2/Serpine1/Arid5a/Cd84/Tlr4/Tnip3/Zfp36l2/Ar/Mettl21c/Bdnf/Ffar2/Cd14/Cx3cr1/Scimp/Ces1e/Cd300lb/Cd80/Lilrb4a
BP	GO:1905521	regulation of macrophage migration	11/994	45/20278	8.11737e-06	0.000158626	0.00011447	Cd200r1/Trem2/Csf1r/Mstn/Stap1/Cx3cl1/Ccl2/Thbs1/C3ar1/C5ar1/Cx3cr1
BP	GO:0034134	toll-like receptor 2 signaling pathway	7/994	17/20278	8.39777e-06	0.000163667	0.000118108	F2rl1/Trem2/Pik3ap1/Tlr2/Tirap/Tlr1/Tlr6
BP	GO:1902532	negative regulation of intracellular signal transduction	50/994	533/20278	8.83776e-06	0.000171782	0.000123964	Spi1/Ptpn6/Bid/Hspb1/Cd44/Cdt1/F2rl1/Pbk/Dok2/Adipoq/Pde10a/Trem2/Xdh/Cd74/Il1rl1/Mstn/Rgs2/Ptprc/Atf3/Dusp2/Il1b/Ephb2/Trp73/Chrna9/Uchl1/Ppm1n/Pycard/Mtm1/Dusp4/Ptgs2/Dusp5/Trim67/Vnn1/Rtkn2/Tlr4/Thbs1/Cblc/Nppa/Phlda3/Snai1/Pkhd1/Tnip3/Tlr9/Adra1a/Plaur/Rnf157/C1qtnf3/Chrna10/Lilrb4b/Lilrb4a
BP	GO:0050878	regulation of body fluid levels	37/994	349/20278	9.13745e-06	0.000177135	0.000127827	Apoh/Tspan32/Ptpn6/F2rl1/Fgf10/Vdr/Trp63/Cldn1/Kng1/Xdh/Aqp4/Jak2/Fermt3/Hps1/Il6/Fn1/Selp/Serpinc1/Tyro3/Ephb2/Trp73/Hgfac/Tec/Ptpro/Cx3cl1/Ubash3b/Anxa2/Grhl3/Serpine1/Sct/Tlr4/Tph1/Thbs1/Tifab/Adtrp/Fcer1g/Lilrb4a
BP	GO:0043367	CD4-positive, alpha-beta T cell differentiation	16/994	92/20278	9.29271e-06	0.000179464	0.000129508	Tgfb1/Relb/Ly9/Cd83/Gadd45g/Nckap1l/Runx1/Anxa1/Il6/Lef1/Sema4a/Sash3/Ccr2/Gpr183/Bcl3/Runx3
BP	GO:0008347	glial cell migration	13/994	63/20278	9.30683e-06	0.000179464	0.000129508	Vcan/Trem2/Fn1/Lrp8/Stap1/Cx3cl1/Ccl12/Ccl2/Tspo/Cdk5r1/Ccr2/Gpr183/Cx3cr1
BP	GO:0002501	peptide antigen assembly with MHC protein complex	6/994	12/20278	9.78699e-06	0.000188225	0.00013583	H2-Aa/H2-DMb2/H2-DMa/H2-Eb1/H2-Ab1/H2-DMb1
BP	GO:0010951	negative regulation of endopeptidase activity	24/994	182/20278	9.90589e-06	0.000190011	0.000137118	Timp1/Cd44/Birc5/Serpina3n/Kng1/Nr4a1/Il6/Serpinb8/Serpinc1/Mt3/Cryab/Ptgs2/Serpine1/Thbs1/Serpinb1a/Plaur/Spink2/Fabp1/Serpinb2/Serpina3f/Naip5/Serpina1c/Hspa1b/Serpinb10
BP	GO:0002821	positive regulation of adaptive immune response	21/994	147/20278	1.01662e-05	0.000194491	0.000140352	Tgfb1/Cd44/Fcgr1/Clec4n/Trem2/Cd74/Il6/Ptprc/Card9/Il1b/Pycard/Sash3/Cd226/Arid5a/H2-DMa/Pvr/Ccr2/Fcer1g/Fcgr3/H2-Q10/H2-Ab1
BP	GO:0001773	myeloid dendritic cell activation	10/994	38/20278	1.03113e-05	0.000196751	0.000141982	Tspan32/Spi1/Tgfb1/Relb/Cd244a/Dock2/Batf3/Pycard/Cd37/Pirb
BP	GO:0006936	muscle contraction	34/994	311/20278	1.08954e-05	0.000207354	0.000149634	Homer1/Ncf1/Stac2/Map2k6/Myh3/Gdnf/Nr4a1/Chrnd/Chrng/Rgs2/Tnnt2/Chrna1/Mylk2/Edn3/Csrp3/Ptgs2/Scn5a/Myom3/Kcnh2/Atp1a3/Chrnb1/Nppa/Adra1a/Tifab/Kcnn2/Myh8/Ptafr/Myh4/Ryr3/Myl3/Myl4/Actc1/Kcne1l/Strit1
BP	GO:0001501	skeletal system development	50/994	538/20278	1.139e-05	0.000216203	0.00015602	Sox9/Acp5/Tgfb1/Ptpn6/Map2k6/Vcan/Fst/Myc/Vdr/Trp63/Runx1/Rgn/Six2/Lox/Fbn2/Nab2/Ptprc/Smad9/Ccn1/Pax7/Fgr/Mgp/Tyrobp/Xylt1/Chrdl2/Fgfr2/Bgn/Zic1/Mdfi/Scx/Arid5a/Slc9b2/Gdf5/Col10a1/Prrx2/Cited2/Thbs1/Mustn1/Ttc9/Snai1/Fmn1/Gpr68/Tifab/Lgals3/Gdf6/Sox11/Runx3/Ripply1/Pappa2/Sox4
BP	GO:1905523	positive regulation of macrophage migration	9/994	31/20278	1.19526e-05	0.000226292	0.0001633	Trem2/Csf1r/Mstn/Cx3cl1/Ccl2/Thbs1/C3ar1/C5ar1/Cx3cr1
BP	GO:0045765	regulation of angiogenesis	33/994	299/20278	1.19923e-05	0.000226455	0.000163418	Apoh/Itgb2/Pgf/Hspb1/E2f2/Plk2/Runx1/Cela1/Tnfrsf12a/Cyp1b1/Hhex/Alox5/Il1b/Angpt4/Sema4a/Angptl3/Itgax/Cx3cl1/Cxcl10/Ccl2/Gadd45a/Slc39a12/Serpine1/Vash2/Htatip2/Thbs1/C3ar1/Ccr2/C5ar1/Lgals3/Cx3cr1/Cysltr1/Adam12
BP	GO:0035710	CD4-positive, alpha-beta T cell activation	18/994	115/20278	1.20729e-05	0.000227389	0.000164092	Tgfb1/Relb/Ly9/Cd44/Cd83/Gadd45g/Nckap1l/Runx1/Anxa1/Il6/Lef1/Sema4a/Sash3/Ccr2/Gpr183/Bcl3/Runx3/Lilrb4a
BP	GO:0032623	interleukin-2 production	14/994	74/20278	1.22845e-05	0.000230778	0.000166538	Cd83/Runx1/Anxa1/Ptprc/Card9/Il1b/Laptm5/Sash3/Card11/Il20rb/Ccr2/Fcer1g/Lilrb4b/Lilrb4a
BP	GO:0048872	homeostasis of number of cells	37/994	354/20278	1.25847e-05	0.00023581	0.000170169	Sox9/Spi1/Tgfb1/Cd44/Ampd3/Tnfrsf13b/Ikzf1/Id2/Nckap1l/Pmaip1/Cd74/Anxa1/Jak2/Il6/Fcgr2b/Card9/Coro1a/Itgam/Sash3/G6pdx/Casp3/Slc37a4/Ccl2/Card11/Tnfrsf23/Cited2/Ncapg2/Il20rb/Gapt/Ccr2/Hamp/Gpr183/Cx3cr1/Fcer1g/Pirb/Sox4/Lilrb4a
BP	GO:0032990	cell part morphogenesis	63/994	737/20278	1.27525e-05	0.000238341	0.000171996	Cdh4/Bcl11a/Tiam1/Crabp2/Nes/Cd44/Ephb3/Plekho1/Nefh/Emb/Gdnf/Nckap1l/Alcam/Tiam2/Tnfrsf12a/Cpne5/Csf1r/Kif20b/St8sia2/Fn1/Ngef/Lamc2/Olfm1/Map1a/Edn3/Postn/Dclk1/Sema4a/Epha7/Artn/Lrp8/Ephb2/Dpysl5/Uchl1/Ret/Ptpro/Fgfr2/Mtm1/Plxna3/Cdh11/Mt3/Dixdc1/Fez1/Rac2/Tpbg/Egr2/Ncam1/Fmn1/Lrtm1/Slitrk6/Igfals/Bdnf/Cdk5r1/Flrt3/Rnf157/Cntn2/Actbl2/Col25a1/Unc5c/Erbb2/Lgi1/Runx3/Ccr5
BP	GO:0048661	positive regulation of smooth muscle cell proliferation	17/994	105/20278	1.32545e-05	0.000247089	0.000178308	Tgfb1/Retn/Id2/Myc/Aif1/Jak2/Il6/Ereg/Fgfr2/Hpgd/Cx3cl1/Ptgs2/Egr1/Tlr4/Thbs1/C3ar1/Ptafr
BP	GO:0071622	regulation of granulocyte chemotaxis	12/994	56/20278	1.36233e-05	0.000253318	0.000182803	Nckap1l/Cd74/Csf1r/Mstn/Il1b/Cx3cl1/Tirap/Rac2/Ccl2/Thbs1/C3ar1/C5ar1
BP	GO:0032493	response to bacterial lipoprotein	5/994	8/20278	1.38619e-05	0.000256446	0.00018506	Tlr2/Tirap/Tlr1/Cd14/Tlr6
BP	GO:0043376	regulation of CD8-positive, alpha-beta T cell differentiation	5/994	8/20278	1.38619e-05	0.000256446	0.00018506	Nckap1l/Runx1/Runx3/Lilrb4b/Lilrb4a
BP	GO:0033673	negative regulation of kinase activity	27/994	223/20278	1.40346e-05	0.000258983	0.000186891	Ptpn6/Hspb1/Gadd45b/Gadd45g/Adipoq/Cdkn1a/Rgn/Hhex/Il6/Mstn/Rgs2/Ptprc/Il1b/Ephb2/Trp73/Uchl1/Ptpro/Mvp/Pycard/Casp3/Ubash3b/Midn/Gadd45a/Cblc/Nppa/Lilrb4b/Lilrb4a
BP	GO:0016064	immunoglobulin mediated immune response	25/994	199/20278	1.5308e-05	0.000281767	0.000203333	Tgfb1/Ptpn6/Pou2f2/Fcgr1/Trem2/Cd74/Ptprc/Fcgr2b/Card9/Btk/Cd226/H2-Aa/C1qa/C1qc/C1qb/H2-DMb2/H2-DMa/Gapt/Bcl3/Fcer1g/Fcgr3/H2-Eb1/H2-Ab1/Ighm/H2-DMb1
BP	GO:0006911	phagocytosis, engulfment	18/994	117/20278	1.53997e-05	0.000282742	0.000204037	Itgb2/Fcgr1/F2rl1/Nckap1l/Trem2/Aif1/Msr1/Fcgr2b/Stap1/Siglece/Itgam/Rac2/Xkr6/Thbs1/Fcer1g/Fcgr3/Ighm/Bin2
BP	GO:0043409	negative regulation of MAPK cascade	24/994	187/20278	1.57195e-05	0.000287888	0.00020775	Ptpn6/F2rl1/Pbk/Dok2/Adipoq/Trem2/Rgs2/Ptprc/Atf3/Dusp2/Il1b/Ephb2/Trp73/Chrna9/Uchl1/Dusp4/Dusp5/Tlr4/Cblc/Nppa/Tlr9/Chrna10/Lilrb4b/Lilrb4a
BP	GO:0050832	defense response to fungus	11/994	48/20278	1.57892e-05	0.00028796	0.000207802	Spi1/Tgfb1/Ncf1/Clec4n/Card9/Cxcl1/Cotl1/Spon2/Ang2/Hamp/Cx3cr1
BP	GO:1901342	regulation of vasculature development	33/994	303/20278	1.58024e-05	0.00028796	0.000207802	Apoh/Itgb2/Pgf/Hspb1/E2f2/Plk2/Runx1/Cela1/Tnfrsf12a/Cyp1b1/Hhex/Alox5/Il1b/Angpt4/Sema4a/Angptl3/Itgax/Cx3cl1/Cxcl10/Ccl2/Gadd45a/Slc39a12/Serpine1/Vash2/Htatip2/Thbs1/C3ar1/Ccr2/C5ar1/Lgals3/Cx3cr1/Cysltr1/Adam12
BP	GO:0010574	regulation of vascular endothelial growth factor production	9/994	32/20278	1.59096e-05	0.00028919	0.00020869	Cyp1b1/Aqp4/Il6/Il1b/Ptgs2/Ccl2/C3ar1/Ccr2/C5ar1
BP	GO:0070555	response to interleukin-1	16/994	96/20278	1.62434e-05	0.000294522	0.000212538	Ccl6/Ccl9/Anxa1/Ankrd1/Il6/Fn1/Sele/Il1b/Pycard/Cx3cl1/Ccl17/Ccl12/Ccl7/Ccl2/Serpine1/Egr1
BP	GO:0002523	leukocyte migration involved in inflammatory response	8/994	25/20278	1.66108e-05	0.000300438	0.000216807	Itgb2/Adam8/Alox5/Itgam/Cx3cl1/Ccl2/Ffar2/S100a8
BP	GO:0006469	negative regulation of protein kinase activity	25/994	200/20278	1.66975e-05	0.000301257	0.000217398	Ptpn6/Hspb1/Gadd45b/Gadd45g/Adipoq/Cdkn1a/Rgn/Hhex/Il6/Rgs2/Ptprc/Il1b/Ephb2/Trp73/Uchl1/Ptpro/Mvp/Pycard/Casp3/Ubash3b/Gadd45a/Cblc/Nppa/Lilrb4b/Lilrb4a
BP	GO:0061097	regulation of protein tyrosine kinase activity	14/994	76/20278	1.69005e-05	0.000304168	0.000219498	Csf1r/Ptprc/Lrp8/Stap1/Ereg/Tgfa/Nox4/Mvp/Epgn/Cblc/Adra1a/Cass4/Lilrb4b/Lilrb4a
BP	GO:0002396	MHC protein complex assembly	6/994	13/20278	1.74206e-05	0.000312755	0.000225695	H2-Aa/H2-DMb2/H2-DMa/H2-Eb1/H2-Ab1/H2-DMb1
BP	GO:0048858	cell projection morphogenesis	61/994	714/20278	1.77898e-05	0.000318599	0.000229912	Cdh4/Bcl11a/Tiam1/Crabp2/Nes/Cd44/Ephb3/Plekho1/Nefh/Emb/Gdnf/Nckap1l/Alcam/Tiam2/Tnfrsf12a/Cpne5/Csf1r/Kif20b/St8sia2/Fn1/Ngef/Lamc2/Olfm1/Map1a/Edn3/Postn/Dclk1/Sema4a/Epha7/Artn/Lrp8/Ephb2/Dpysl5/Uchl1/Ret/Ptpro/Fgfr2/Plxna3/Cdh11/Mt3/Dixdc1/Rac2/Tpbg/Egr2/Ncam1/Fmn1/Lrtm1/Slitrk6/Igfals/Bdnf/Cdk5r1/Flrt3/Rnf157/Cntn2/Actbl2/Col25a1/Unc5c/Erbb2/Lgi1/Runx3/Ccr5
BP	GO:0046328	regulation of JNK cascade	20/994	141/20278	1.82525e-05	0.000325046	0.000234565	Mmp8/Gadd45b/Gadd45g/F2rl1/Fgd4/Fcgr2b/Card9/Rasgrp1/Il1b/Trp73/Wnt16/Cd27/Pycard/Tirap/Dixdc1/Mdfi/Eda2r/Gadd45a/Tlr4/Nppa
BP	GO:0050728	negative regulation of inflammatory response	20/994	141/20278	1.82525e-05	0.000325046	0.000234565	Acp5/Cd44/Tnfaip8l2/Pbk/Mefv/Cd200r1/Adipoq/Trem2/Alox5/Fcgr2b/Tyro3/Siglece/Cx3cl1/Il22ra2/Il20rb/Otulin/Hamp/Cx3cr1/Socs3/C1qtnf3
BP	GO:0032102	negative regulation of response to external stimulus	39/994	388/20278	1.82836e-05	0.000325046	0.000234565	Apoh/Acp5/Cd44/Tnfaip8l2/Pbk/Mefv/Cd200r1/Kng1/Adipoq/Trem2/Aif1/Alox5/Ccr1/Fcgr2b/Tyro3/Sema4a/Stap1/Siglece/Xylt1/Plxna3/Cx3cl1/Ubash3b/Anxa2/Ccl12/Ccl2/Serpine1/Il22ra2/Thbs1/Dcst1/Il20rb/Otulin/Mmp12/Hamp/Cx3cr1/Aph1c/Socs3/Adtrp/C1qtnf3/Nlrc5
BP	GO:0034762	regulation of transmembrane transport	53/994	593/20278	1.87111e-05	0.000331837	0.000239465	Tgfb1/Ptpn6/Homer1/Cybb/Stac2/Pik3cg/Ocln/Cacna2d3/Myc/Adipoq/Rgn/Fhl1/Calcr/Trem2/Cd63/Alox5/Gpr35/Rgs2/Opn3/Stom/Il1b/Edn3/Kcnab1/Ephb2/Clec4b1/Coro1a/G6pdx/Cx3cl1/Rrad/Ubash3b/Scn5a/Cxcl10/Ccl2/Neto2/Kcnh2/Ctss/Thbs1/Cacna2d4/Nppa/Sln/Kcng4/Tlr9/Mettl21c/Erfe/Hamp/Cemip/Kcnn2/Ptafr/Kcnc3/Hvcn1/Scn2a/Kcne1l/Strit1
BP	GO:0032663	regulation of interleukin-2 production	13/994	67/20278	1.88088e-05	0.00033276	0.000240131	Cd83/Runx1/Anxa1/Ptprc/Card9/Il1b/Laptm5/Sash3/Card11/Il20rb/Ccr2/Lilrb4b/Lilrb4a
BP	GO:0045089	positive regulation of innate immune response	19/994	130/20278	1.90916e-05	0.000336946	0.000243152	Spi1/Clec4n/Cd74/Adam8/Card9/Rasgrp1/Tlr2/Ereg/Tyrobp/Pycard/Tirap/Cd226/Vav1/Tlr4/Pvr/Tlr9/Mmp12/Ffar2/Nlrc5
BP	GO:2001233	regulation of apoptotic signaling pathway	40/994	403/20278	1.92209e-05	0.000338408	0.000244207	Bbc3/Bid/Hspb1/Cd44/Tnfrsf22/Fgf10/Gdnf/Myc/Trp63/Tnfrsf12a/Trem2/Pmaip1/Cd74/Jak2/Ankrd2/Ptprc/Atf3/Bub1/Il1b/Lmna/Trp73/Gsdme/Ret/Pycard/Cx3cl1/Ptgs2/Serpine1/Vnn1/Tnfrsf23/Rtkn2/Thbs1/Snai1/Plaur/Ar/Bdnf/Lgals3/Cx3cr1/S100a8/Runx3/Srpx
BP	GO:1904062	regulation of cation transmembrane transport	38/994	375/20278	1.94609e-05	0.000341063	0.000246123	Tgfb1/Ptpn6/Homer1/Stac2/Pik3cg/Rgn/Fhl1/Calcr/Trem2/Cd63/Alox5/Gpr35/Rgs2/Stom/Edn3/Kcnab1/Ephb2/Clec4b1/Coro1a/G6pdx/Cx3cl1/Rrad/Ubash3b/Scn5a/Cxcl10/Ccl2/Neto2/Kcnh2/Ctss/Nppa/Sln/Tlr9/Mettl21c/Hamp/Cemip/Kcnn2/Kcne1l/Strit1
BP	GO:0046456	icosanoid biosynthetic process	11/994	49/20278	1.94653e-05	0.000341063	0.000246123	Ptgds/Ltc4s/Cd74/Anxa1/Alox5/Il1b/Hpgds/Ptgs2/Pla2g3/Alox5ap/Cyp4a12a
BP	GO:0031960	response to corticosteroid	15/994	87/20278	1.95505e-05	0.000341736	0.000246609	Tat/Tgfb1/Aldh3a1/Fam107a/Gdnf/Fbxo32/Calcr/Anxa1/Jak2/Il6/Mstn/Pck1/Zfp36l2/Mettl21c/Ass1
BP	GO:0035914	skeletal muscle cell differentiation	14/994	77/20278	1.97357e-05	0.000344147	0.000248348	Klf5/Myc/Nr4a1/Ankrd1/Ankrd2/Myog/Atf3/Mylk2/Pax7/Scx/Egr2/Egr1/Cited2/Sox11
BP	GO:0070588	calcium ion transmembrane transport	32/994	293/20278	1.99916e-05	0.000347777	0.000250968	Bbc3/Tgfb1/Ptpn6/Trpm2/Stac2/Pik3cg/Grin2c/Cacna2d3/Rgn/Calcr/Gpr35/Ptprc/Slc25a25/Mcub/Clec4b1/Coro1a/G6pdx/Cx3cl1/Rrad/Ubash3b/Cxcl10/Slc24a2/Cacna2d4/Nppa/Sln/Tlr9/Mettl21c/Cemip/Ryr3/Xcr1/Ccr5/Strit1
BP	GO:0002253	activation of immune response	36/994	348/20278	2.05294e-05	0.000356283	0.000257107	Ptpn6/Myo1g/Fyb/Nckap1l/Clec4n/Trem2/Themis3/Zap70/Ptprc/Il1b/Tlr2/Laptm5/Tec/Stap1/Tyrobp/Pycard/Btk/Cd226/Card11/C1qa/C1qc/C1qb/Tlr4/C3ar1/Lat2/Mfap4/Tlr9/C5ar1/Lgals3/Ffar2/Nfam1/Fcer1g/Cfd/Ighm/Lilrb4b/Lilrb4a
BP	GO:0051346	negative regulation of hydrolase activity	37/994	363/20278	2.19384e-05	0.000379184	0.000273632	Timp1/Angptl4/Cstb/Cd44/Itih3/Itih1/Slpi/Birc5/Serpina3n/Nckap1l/Kng1/Nr4a1/Rgn/Anxa1/Il6/Serpinb8/Rgs2/Tnnt2/Serpinc1/Angptl3/Mt3/Cryab/Ptgs2/Serpine1/Thbs1/Serpinb1a/Plaur/Spink2/Fabp1/Mug1/Serpinb2/Serpina3f/Col28a1/Naip5/Serpina1c/Hspa1b/Serpinb10
BP	GO:1902106	negative regulation of leukocyte differentiation	17/994	109/20278	2.1953e-05	0.000379184	0.000273632	Hspb1/Cd44/Id2/Myc/Adipoq/Runx1/Tmem176a/Cd74/Anxa1/Tmem176b/Ubash3b/C1qc/Gpr68/Erbb2/Runx3/Lilrb4b/Lilrb4a
BP	GO:0098581	detection of external biotic stimulus	8/994	26/20278	2.29658e-05	0.000395071	0.000285097	Clec4n/Trem2/Tlr2/Tlr4/Tlr1/Tlr6/Naip5/Clec7a
BP	GO:0071347	cellular response to interleukin-1	14/994	78/20278	2.29812e-05	0.000395071	0.000285097	Ccl6/Ccl9/Ankrd1/Il6/Fn1/Il1b/Pycard/Cx3cl1/Ccl17/Ccl12/Ccl7/Ccl2/Serpine1/Egr1
BP	GO:0002448	mast cell mediated immunity	12/994	59/20278	2.38508e-05	0.000407288	0.000293913	Stxbp2/Ptgds/Rasgrp1/Fgr/Rac2/Pla2g3/Spon2/Cd84/Milr1/Lat2/Nppa/Fcer1g
BP	GO:0042088	T-helper 1 type immune response	11/994	50/20278	2.38595e-05	0.000407288	0.000293913	Relb/Gadd45g/Anxa1/Il1rl1/Il1b/Lef1/Sema4a/Arid5a/Ccr2/Bcl3/H2-Ab1
BP	GO:0061756	leukocyte adhesion to vascular endothelial cell	11/994	50/20278	2.38595e-05	0.000407288	0.000293913	Itgb2/Alox5/Il6/Selp/Sele/Itgam/Gcnt1/Selplg/Ccr2/Cx3cr1/Ptafr
BP	GO:0048871	multicellular organismal homeostasis	49/994	540/20278	2.60149e-05	0.000443044	0.000319716	Sox9/Acp5/Napsa/Tgfb1/Ampd3/Homer1/Dio2/Trpm2/Cdh23/Ybx2/Map2k6/Gadd45g/Ocln/Trp63/Cldn1/Cxadr/Adipoq/Aqp4/Cidea/Csf1r/Jak2/Adam8/Il6/Map1a/Il1b/Spp1/Nox4/Coro1a/Sash3/Adrb3/Ubash3b/Ptgs2/Rac2/Ucp2/Scx/Tjp3/Grhl3/Cib2/Egr1/Ctss/Tlr4/Sln/Il20rb/Tlr9/Ccr2/Hamp/Tnfrsf11b/Ccr5/Fcor
BP	GO:0034765	regulation of ion transmembrane transport	46/994	496/20278	2.6689e-05	0.000453463	0.000327235	Tgfb1/Ptpn6/Homer1/Cybb/Stac2/Pik3cg/Cacna2d3/Rgn/Fhl1/Calcr/Trem2/Cd63/Alox5/Gpr35/Rgs2/Stom/Edn3/Kcnab1/Ephb2/Clec4b1/Coro1a/G6pdx/Cx3cl1/Rrad/Ubash3b/Scn5a/Cxcl10/Ccl2/Neto2/Kcnh2/Ctss/Cacna2d4/Nppa/Sln/Kcng4/Tlr9/Mettl21c/Hamp/Cemip/Kcnn2/Ptafr/Kcnc3/Hvcn1/Scn2a/Kcne1l/Strit1
BP	GO:0045577	regulation of B cell differentiation	9/994	34/20278	2.72321e-05	0.000461616	0.000333119	Ptpn6/Id2/Nckap1l/Cd27/Card11/Tlr9/Zfp36l2/Nfam1/Il4i1
BP	GO:0120039	plasma membrane bounded cell projection morphogenesis	60/994	709/20278	2.75248e-05	0.000465369	0.000335827	Cdh4/Bcl11a/Tiam1/Crabp2/Cd44/Ephb3/Plekho1/Nefh/Emb/Gdnf/Nckap1l/Alcam/Tiam2/Tnfrsf12a/Cpne5/Csf1r/Kif20b/St8sia2/Fn1/Ngef/Lamc2/Olfm1/Map1a/Edn3/Postn/Dclk1/Sema4a/Epha7/Artn/Lrp8/Ephb2/Dpysl5/Uchl1/Ret/Ptpro/Fgfr2/Plxna3/Cdh11/Mt3/Dixdc1/Rac2/Tpbg/Egr2/Ncam1/Fmn1/Lrtm1/Slitrk6/Igfals/Bdnf/Cdk5r1/Flrt3/Rnf157/Cntn2/Actbl2/Col25a1/Unc5c/Erbb2/Lgi1/Runx3/Ccr5
BP	GO:0002470	plasmacytoid dendritic cell antigen processing and presentation	4/994	5/20278	2.75812e-05	0.000465369	0.000335827	Clec4b1/Clec4a2/Clec4a3/Clec4a1
BP	GO:1903707	negative regulation of hemopoiesis	17/994	111/20278	2.79672e-05	0.000470792	0.00033974	Hspb1/Cd44/Id2/Myc/Adipoq/Runx1/Tmem176a/Cd74/Anxa1/Tmem176b/Ubash3b/C1qc/Gpr68/Erbb2/Runx3/Lilrb4b/Lilrb4a
BP	GO:0002279	mast cell activation involved in immune response	12/994	60/20278	2.84972e-05	0.000476413	0.000343797	Stxbp2/Ptgds/Rasgrp1/Fgr/Rac2/Pla2g3/Cd84/Milr1/Lat2/Nppa/Fcer1g/Lilrb4a
BP	GO:0050879	multicellular organismal movement	12/994	60/20278	2.84972e-05	0.000476413	0.000343797	Homer1/Stac2/Myh3/Nr4a1/Chrnd/Chrng/Chrna1/Map1a/Mylk2/Chrnb1/Myh8/Strit1
BP	GO:0050881	musculoskeletal movement	12/994	60/20278	2.84972e-05	0.000476413	0.000343797	Homer1/Stac2/Myh3/Nr4a1/Chrnd/Chrng/Chrna1/Map1a/Mylk2/Chrnb1/Myh8/Strit1
BP	GO:0007411	axon guidance	28/994	245/20278	2.86343e-05	0.00047761	0.00034466	Cdh4/Ephb3/Emb/Gdnf/Alcam/Csf1r/Lamc2/Edn3/Sema4a/Epha7/Artn/Ephb2/Dpysl5/Ptpro/Plxna3/Rac2/Egr2/Ncam1/Lrtm1/Igfals/Bdnf/Cdk5r1/Flrt3/Cntn2/Unc5c/Erbb2/Lgi1/Runx3
BP	GO:0043312	neutrophil degranulation	6/994	14/20278	2.92204e-05	0.000486273	0.000350912	Itgb2/Spi1/Myo1f/Itgam/Stx11/Ptafr
BP	GO:0098660	inorganic ion transmembrane transport	62/994	742/20278	2.96296e-05	0.000491959	0.000355015	Slc5a5/Kcnn3/Bbc3/Tgfb1/Ptpn6/Trpm2/Stac2/Pik3cg/Grin2c/Slc6a19/Cacna2d3/Rgn/Fhl1/Calcr/Trem2/Cd63/Alox5/Gpr35/Ptprc/Slc25a25/Stom/Edn3/Kcnab1/Mcub/Atp6v0d2/Slc30a2/Clec4b1/Coro1a/Slc9a9/G6pdx/Cx3cl1/Rrad/Ubash3b/Slc37a4/Slc37a2/Scn5a/Cxcl10/Neto2/Slc39a12/Slc24a2/Kcnh2/Atp1a3/Cacna2d4/Nppa/Sln/Kcng4/Tlr9/Mettl21c/Hamp/Slc6a7/Cemip/Kcnn2/Ptafr/Ryr3/Xcr1/Kcnc3/Hvcn1/Ano3/Scn2a/Ccr5/Kcne1l/Strit1
BP	GO:0031394	positive regulation of prostaglandin biosynthetic process	5/994	9/20278	2.99259e-05	0.00049575	0.000357751	Cd74/Anxa1/Il1b/Ptgs2/Pla2g3
BP	GO:0097485	neuron projection guidance	28/994	246/20278	3.08363e-05	0.000509673	0.000367798	Cdh4/Ephb3/Emb/Gdnf/Alcam/Csf1r/Lamc2/Edn3/Sema4a/Epha7/Artn/Ephb2/Dpysl5/Ptpro/Plxna3/Rac2/Egr2/Ncam1/Lrtm1/Igfals/Bdnf/Cdk5r1/Flrt3/Cntn2/Unc5c/Erbb2/Lgi1/Runx3
BP	GO:0051924	regulation of calcium ion transport	31/994	286/20278	3.10339e-05	0.000511682	0.000369248	Tgfb1/Ptpn6/Cd33/Homer1/Stac2/Pik3cg/Vdr/Rgn/Calcr/Ccr1/Gpr35/Clec4b1/Coro1a/G6pdx/Cx3cl1/Rrad/Ubash3b/Ptgs2/Cxcl10/Ccl12/Ccl2/Serpine1/Cd84/Nppa/Tspo/Sln/Tlr9/Mettl21c/Lgals3/Cemip/Strit1
BP	GO:0043270	positive regulation of ion transport	34/994	327/20278	3.11142e-05	0.000511682	0.000369248	Homer1/Stac2/Map2k6/Rgn/Fhl1/Calcr/Trem2/Alox5/Ccr1/Abcb11/Il1b/Edn3/Ephb2/Cxcl1/Clec4b1/G6pdx/Cx3cl1/Scn5a/Pla2g3/Cxcl10/Ccl12/Ccl2/Serpine1/Kcnh2/Ctss/Nppa/Tspo/Nat8l/Lgals3/Cemip/Kcnn2/Ptafr/Kcne1l/Strit1
BP	GO:0001780	neutrophil homeostasis	8/994	27/20278	3.12387e-05	0.000511682	0.000369248	Cd44/Anxa1/Il6/Fcgr2b/Itgam/Slc37a4/Ccr2/Lilrb4a
BP	GO:0032928	regulation of superoxide anion generation	8/994	27/20278	3.12387e-05	0.000511682	0.000369248	Itgb2/Acp5/Tgfb1/F2rl1/Cxcl1/Tyrobp/Itgam/Hvcn1
BP	GO:1903532	positive regulation of secretion by cell	36/994	355/20278	3.14425e-05	0.000513866	0.000370824	Itgb2/Tgfb1/Cd33/Stxbp2/Fgfr4/Trpm2/Retn/Map2k6/Rab15/F2rl1/Vdr/Runx1/Trem2/Jak2/Ankrd1/Il1b/Edn3/Tlr2/Fgr/Spp1/Itgam/Pla2g3/Sct/Tlr4/Nppa/Gck/Hcar2/Gpr68/Ang2/Lgals3/Ptafr/Fcer1g/C1qtnf3/Sox11/Septin5/Sox4
BP	GO:1903530	regulation of secretion by cell	57/994	666/20278	3.17865e-05	0.000518325	0.000374042	Itgb2/Spi1/Tgfb1/Cd33/Stxbp2/Fgfr4/Trpm2/Retn/Birc5/Map2k6/Rab15/F2rl1/Vdr/Nckap1l/Adipoq/Runx1/Trem2/Anxa1/Jak2/Ankrd1/Alox5/Il6/Pam/Acvr1c/Il1b/Edn3/Rab13/Tlr2/Fgr/Spp1/Itgam/Rab11fip1/Rac2/Ucp2/Pla2g3/Midn/Slc9b2/Cd84/Sct/Tlr4/Nppa/Gck/Hcar2/Adra1a/Gpr68/Ang2/Ccr2/Lgals3/Ffar2/Ptafr/Adtrp/Fcer1g/C1qtnf3/Kcnc3/Sox11/Septin5/Sox4
BP	GO:0071385	cellular response to glucocorticoid stimulus	10/994	43/20278	3.34592e-05	0.000544384	0.000392847	Tgfb1/Fam107a/Gdnf/Fbxo32/Anxa1/Jak2/Mstn/Pck1/Zfp36l2/Mettl21c
BP	GO:0031663	lipopolysaccharide-mediated signaling pathway	12/994	61/20278	3.39104e-05	0.000550497	0.000397258	Spi1/Tgfb1/Ly86/Trem2/Il1b/Cx3cl1/Ccl12/Ccl2/Cd84/Tlr4/Cd14/Scimp
BP	GO:0060538	skeletal muscle organ development	24/994	196/20278	3.43906e-05	0.000557051	0.000401987	Tgfb1/Klf5/Homer1/Myc/Nr4a1/Ankrd1/Ankrd2/Mstn/Col19a1/Chrnd/Myog/Atf3/Chrna1/Gpcpd1/Mylk2/Pax7/Mtm1/Scx/Egr2/Egr1/Cited2/Mettl21c/Sox11/Mymx
BP	GO:0031099	regeneration	20/994	148/20278	3.73172e-05	0.000603115	0.000435229	Apoh/Tgfb1/Klf5/Cdk1/Nefh/Cdkn1a/Anxa1/Jak2/Il6/Mstn/Tnc/Pax7/Tec/Xylt1/Serpine1/Mustn1/Nrep/Bdnf/Bex1/Mymx
BP	GO:0007519	skeletal muscle tissue development	23/994	185/20278	3.90875e-05	0.00063033	0.000454868	Tgfb1/Klf5/Homer1/Myc/Nr4a1/Ankrd1/Ankrd2/Mstn/Col19a1/Chrnd/Myog/Atf3/Chrna1/Gpcpd1/Mylk2/Pax7/Mtm1/Scx/Egr2/Egr1/Cited2/Mettl21c/Sox11
BP	GO:0050830	defense response to Gram-positive bacterium	16/994	103/20278	3.99523e-05	0.000642852	0.000463905	Acp5/Ncf1/Myo1f/Card9/Tlr2/Fgr/Pycard/Tirap/Stab2/Gbp7/Mpeg1/Ang2/C5ar1/Hamp/Lyz1/Lyz2
BP	GO:0048667	cell morphogenesis involved in neuron differentiation	55/994	641/20278	4.07009e-05	0.000653456	0.000471557	Cdh4/Bcl11a/Tiam1/Crabp2/Ephb3/Cdh23/Nefh/Id2/Emb/Gdnf/Alcam/Tiam2/Tnfrsf12a/Csf1r/Fn1/Ngef/Lamc2/Olfm1/Map1a/Edn3/Dclk1/Sema4a/Epha7/Artn/Lrp8/Ephb2/Dpysl5/Uchl1/Ret/Ptpro/Fgfr2/Plxna3/Cdh11/Mt3/Dixdc1/Rac2/Strc/Tpbg/Egr2/Ncam1/Fmn1/Lrtm1/Slitrk6/Igfals/Bdnf/Cdk5r1/Flrt3/Cntn2/Actbl2/Col25a1/Unc5c/Erbb2/Lgi1/Runx3/Ccr5
BP	GO:0097191	extrinsic apoptotic signaling pathway	27/994	237/20278	4.17736e-05	0.000669204	0.000482921	Spi1/Tgfb1/Bid/Tnfrsf22/Fgf10/Gdnf/Krt18/Tnfrsf12a/Pmaip1/Jak2/Ptprc/Atf3/Il1b/Lmna/Ret/Cd27/Pycard/Cx3cl1/Serpine1/Tnfrsf23/Thbs1/Ar/Krt8/Lgals3/Cx3cr1/Runx3/Srpx
BP	GO:0046637	regulation of alpha-beta T cell differentiation	13/994	72/20278	4.1898e-05	0.000669726	0.000483298	Tgfb1/Cd83/Ikzf1/Nckap1l/Runx1/Anxa1/Il6/Zap70/Sash3/Ccr2/Runx3/Lilrb4b/Lilrb4a
BP	GO:0150146	cell junction disassembly	7/994	21/20278	4.22451e-05	0.000673795	0.000486234	Trem2/Ngef/Itgam/C1qa/C1qc/C1qb/Cx3cr1
BP	GO:0099024	plasma membrane invagination	18/994	126/20278	4.28141e-05	0.00068138	0.000491708	Itgb2/Fcgr1/F2rl1/Nckap1l/Trem2/Aif1/Msr1/Fcgr2b/Stap1/Siglece/Itgam/Rac2/Xkr6/Thbs1/Fcer1g/Fcgr3/Ighm/Bin2
BP	GO:0051091	positive regulation of DNA-binding transcription factor activity	29/994	264/20278	4.33235e-05	0.000687984	0.000496474	Itgb2/Tgfb1/Jak2/Fosl1/Adam8/Il6/Fcgr2b/Card9/Il1b/Tlr2/Lrp8/Csrp3/Pycard/Cx3cl1/Tirap/Stk36/Eda2r/Card11/Rtkn2/Cd84/Tlr4/Fzd1/Tlr9/Ar/Bdnf/Tlr6/Cx3cr1/Nfam1/Lpar5
BP	GO:0010043	response to zinc ion	9/994	36/20278	4.47441e-05	0.000707461	0.000510529	Pam/Aldob/Slc30a2/Mt4/Mt3/Mt2/Mt1/Hvcn1/Ass1
BP	GO:0010573	vascular endothelial growth factor production	9/994	36/20278	4.47441e-05	0.000707461	0.000510529	Cyp1b1/Aqp4/Il6/Il1b/Ptgs2/Ccl2/C3ar1/Ccr2/C5ar1
BP	GO:0032604	granulocyte macrophage colony-stimulating factor production	6/994	15/20278	4.66807e-05	0.000736484	0.000531473	Slamf9/Card9/Rasgrp1/Il1b/Cd84/Tlr9
BP	GO:0045596	negative regulation of cell differentiation	58/994	691/20278	4.70187e-05	0.000740214	0.000534165	Sox9/Bcl11a/Tgfb1/Hspb1/Cd44/Tcf23/Ccl9/Id2/Fgf10/Fst/Myc/Trp63/Adipoq/Runx1/Noct/Tmem176a/Trem2/Xdh/Six2/Cd74/Anxa1/Ankrd2/Mstn/Rgs2/Il1b/Postn/Sema4a/Epha7/Ephb2/Trp73/Ereg/Tmem176b/Csrp3/Plxna3/G6pdx/Mt3/Ccl17/Ubash3b/Dixdc1/Cxcl10/C1qc/Gdf5/Tspo/H1f8/Snai1/Zfp36l2/Gpr68/Bdnf/Cdk5r1/Bex1/Cntn2/Tlcd3b/Erbb2/Sox11/Runx3/Ccr5/Lilrb4b/Lilrb4a
BP	GO:0033002	muscle cell proliferation	28/994	252/20278	4.75855e-05	0.000747317	0.00053929	Tgfb1/Retn/Cdk1/Id2/Myc/Cxadr/Adipoq/Cdkn1a/Aif1/Jak2/Il6/Myog/Trp73/Ereg/Fgfr2/Hpgd/Cx3cl1/Ptgs2/Ndrg4/Egr1/Tlr4/Ncam1/Cited2/Thbs1/C3ar1/S1pr2/Ang2/Ptafr
BP	GO:0001503	ossification	39/994	405/20278	4.76749e-05	0.000747317	0.00053929	Sox9/Tgfb1/Map2k6/Id2/Smoc1/Aspn/Vdr/Trp63/Runx1/Noct/Calcr/Six2/Lox/Fbn2/Nab2/Alox5/Il6/Ccr1/Myog/Lmna/Ccn1/Fgr/Spp1/Mgp/Xylt1/Chrdl2/Fgfr2/Ptgs2/Scx/Cebpa/Sbno2/Egr2/Col10a1/Tph1/Fzd1/Junb/Cthrc1/Sox11/Runx3
BP	GO:0001655	urogenital system development	37/994	377/20278	4.95671e-05	0.000775311	0.000559492	Sox9/Tgfb1/Pgf/Cd44/Ephb3/Id2/Vcan/Fgf10/Gdnf/Myc/Trp63/Adipoq/Ptk7/Six2/Anxa1/Smad9/Epha7/Tnc/Ephb2/Spp1/Anxa4/Ret/Ptpro/Fgfr2/Frem2/Egr1/Gcnt1/C3ar1/Pkhd1/Fmn1/Plaur/Ar/Bdnf/Gdf6/Aph1c/Cyp4a12a/Sox4
BP	GO:0038061	NIK/NF-kappaB signaling	17/994	116/20278	4.98394e-05	0.000777901	0.000561361	Spi1/Relb/Mmp8/Cd86/Trem2/Nfkb2/Il1b/Tlr2/Laptm5/Birc3/Tirap/Rtkn2/Tlr4/Tlr1/Tlr9/Cd14/C1qtnf3
BP	GO:0042771	intrinsic apoptotic signaling pathway in response to DNA damage by p53 class mediator	10/994	45/20278	5.09264e-05	0.000793168	0.000572378	Bbc3/Cd44/Trp63/Cdkn1a/Pmaip1/Cd74/Trp73/Pycard/Phlda3/Bcl3
BP	GO:0048812	neuron projection morphogenesis	58/994	694/20278	5.30448e-05	0.0008244	0.000594916	Cdh4/Bcl11a/Tiam1/Crabp2/Ephb3/Nefh/Emb/Gdnf/Nckap1l/Alcam/Tiam2/Tnfrsf12a/Cpne5/Csf1r/Kif20b/St8sia2/Fn1/Ngef/Lamc2/Olfm1/Map1a/Edn3/Postn/Dclk1/Sema4a/Epha7/Artn/Lrp8/Ephb2/Dpysl5/Uchl1/Ret/Ptpro/Fgfr2/Plxna3/Cdh11/Mt3/Dixdc1/Rac2/Tpbg/Egr2/Ncam1/Fmn1/Lrtm1/Slitrk6/Igfals/Bdnf/Cdk5r1/Flrt3/Rnf157/Cntn2/Actbl2/Col25a1/Unc5c/Erbb2/Lgi1/Runx3/Ccr5
BP	GO:0033028	myeloid cell apoptotic process	9/994	37/20278	5.65724e-05	0.00087549	0.000631785	Apoh/Cd44/Adipoq/Anxa1/Il6/Fcgr2b/Itgam/Fcer1g/Ccr5
BP	GO:0043302	positive regulation of leukocyte degranulation	9/994	37/20278	5.65724e-05	0.00087549	0.000631785	Itgb2/Stxbp2/F2rl1/Fgr/Itgam/Pla2g3/Nppa/Ptafr/Fcer1g
BP	GO:0051962	positive regulation of nervous system development	35/994	351/20278	5.69078e-05	0.000878816	0.000634184	Cdh4/Bcl11a/Tiam1/Tgfb1/Crabp2/Ephb3/Id2/Dct/Myc/Tiam2/Tnfrsf12a/Il6/St8sia2/Fn1/Il1b/Tlr2/Sema4a/Lrp8/Ephb2/Trp73/Plxna3/Cx3cl1/Dixdc1/Lrrn1/Tpbg/Egr2/Tspo/Lrtm1/Slitrk6/Bdnf/Bex1/Flrt3/Cx3cr1/Sox11/Rassf10
BP	GO:0048660	regulation of smooth muscle cell proliferation	22/994	177/20278	5.73172e-05	0.000881281	0.000635963	Tgfb1/Retn/Id2/Myc/Adipoq/Cdkn1a/Aif1/Jak2/Il6/Ereg/Fgfr2/Hpgd/Cx3cl1/Ptgs2/Ndrg4/Egr1/Tlr4/Thbs1/C3ar1/S1pr2/Ang2/Ptafr
BP	GO:0070391	response to lipoteichoic acid	5/994	10/20278	5.74302e-05	0.000881281	0.000635963	Trem2/Tlr2/Tirap/Tlr4/Cd14
BP	GO:0071223	cellular response to lipoteichoic acid	5/994	10/20278	5.74302e-05	0.000881281	0.000635963	Trem2/Tlr2/Tirap/Tlr4/Cd14
BP	GO:0051047	positive regulation of secretion	38/994	395/20278	6.0584e-05	0.000927724	0.000669479	Itgb2/Tgfb1/Cd33/Stxbp2/Fgfr4/Trpm2/Retn/Map2k6/Rab15/F2rl1/Vdr/Runx1/Trem2/Jak2/Ankrd1/Abcb11/Il1b/Edn3/Tlr2/Fgr/Spp1/Itgam/Pla2g3/Sct/Tlr4/Nppa/Gck/Hcar2/Gpr68/Ang2/Lgals3/S100a8/Ptafr/Fcer1g/C1qtnf3/Sox11/Septin5/Sox4
BP	GO:0034330	cell junction organization	61/994	745/20278	6.15819e-05	0.000941028	0.000679079	Rhoc/Tgfb1/Ephb3/Homer1/Lgmn/Marveld2/Ocln/F2rl1/Fam107a/Gdnf/Cldn1/Cxadr/Trem2/Csf1r/St8sia2/Fn1/Ngef/Fcgr2b/Chrna1/Il1b/Rab13/Tlr2/Sema4a/Epha7/Tmeff1/Tnc/Svep1/Lrp8/Ephb2/Ptpro/Itgam/Fgfr2/Sorbs2/Cdh11/Il10ra/Lrrn1/Tjp3/Tpbg/Ppfibp2/C1qa/C1qc/C1qb/Chrnb1/Rhod/Snai1/Mdga1/Pkhd1/Fmn1/Fzd1/Lrtm1/Slitrk6/Cldn2/Bdnf/Cdk5r1/C5ar1/Flrt3/Igfn1/Cx3cr1/Cntn2/Cdh24/Erbb2
BP	GO:0042692	muscle cell differentiation	40/994	425/20278	6.36851e-05	0.000971132	0.000700803	Sox9/Tgfb1/Klf5/Tcf23/Homer1/Plekho1/Id2/Fgf10/Cxadr/Lox/Ankrd2/Rgs2/Tnnt2/Myog/Mylk2/Lmna/Uchl1/Ereg/Csrp3/Nox4/Fgfr2/G6pdx/Sorbs2/Cxcl10/AW551984/Gdf15/Cd53/Chrnb1/Pgm5/Adra1a/Ang2/Bdnf/Krt8/Hamp/Nebl/Cfd/Actc1/Flnc/Xirp1/Mymx
BP	GO:0032615	interleukin-12 production	12/994	65/20278	6.54628e-05	0.000996155	0.000718861	Acp5/Mefv/Tlr2/Laptm5/G6pdx/Tirap/Tlr4/Thbs1/Tlr9/Tlr6/Scimp/Tigit
BP	GO:0098662	inorganic cation transmembrane transport	57/994	685/20278	6.91273e-05	0.00104973	0.00075752	Kcnn3/Bbc3/Tgfb1/Ptpn6/Trpm2/Stac2/Pik3cg/Grin2c/Slc6a19/Cacna2d3/Rgn/Fhl1/Calcr/Trem2/Cd63/Alox5/Gpr35/Ptprc/Slc25a25/Stom/Edn3/Kcnab1/Mcub/Atp6v0d2/Slc30a2/Clec4b1/Coro1a/Slc9a9/G6pdx/Cx3cl1/Rrad/Ubash3b/Scn5a/Cxcl10/Neto2/Slc39a12/Slc24a2/Kcnh2/Atp1a3/Cacna2d4/Nppa/Sln/Kcng4/Tlr9/Mettl21c/Hamp/Slc6a7/Cemip/Kcnn2/Ryr3/Xcr1/Kcnc3/Hvcn1/Scn2a/Ccr5/Kcne1l/Strit1
BP	GO:0001894	tissue homeostasis	29/994	271/20278	6.96244e-05	0.00105508	0.000761381	Sox9/Acp5/Napsa/Tgfb1/Homer1/Cdh23/Ocln/Cxadr/Csf1r/Adam8/Il6/Map1a/Spp1/Nox4/Coro1a/Sash3/Ubash3b/Ptgs2/Rac2/Scx/Tjp3/Cib2/Ctss/Tlr4/Il20rb/Tlr9/Ccr2/Hamp/Tnfrsf11b
BP	GO:0032717	negative regulation of interleukin-8 production	6/994	16/20278	7.15942e-05	0.00108268	0.000781298	Cd33/Anxa1/Anxa4/Tlr9/Tlr6/Bcl3
BP	GO:0001910	regulation of leukocyte mediated cytotoxicity	16/994	108/20278	7.20225e-05	0.00108343	0.000781845	Spi1/Dnase1/F2rl1/Nckap1l/Ptprc/Rasgrp1/Stap1/Cxcl1/Tyrobp/Itgam/Cd226/Vav1/Ccl2/Pvr/Cx3cr1/H2-Q10
BP	GO:0045639	positive regulation of myeloid cell differentiation	16/994	108/20278	7.20225e-05	0.00108343	0.000781845	Tgfb1/Ikzf1/Id2/Nckap1l/Runx1/Trem2/Cd74/Csf1r/Ccr1/Lef1/Tyrobp/Itgam/Pla2g3/Slc9b2/Gpr68/Cd101
BP	GO:0045662	negative regulation of myoblast differentiation	8/994	30/20278	7.22389e-05	0.00108343	0.000781845	Sox9/Tgfb1/Ccl9/Ankrd2/Mstn/Csrp3/Ccl17/Cxcl10
BP	GO:0090025	regulation of monocyte chemotaxis	8/994	30/20278	7.22389e-05	0.00108343	0.000781845	Lgmn/Aif1/Ccr1/Cxcl10/Ccl2/Serpine1/Ccr2/Cx3cr1
BP	GO:0010720	positive regulation of cell development	36/994	370/20278	7.448e-05	0.00111475	0.000804445	Cdh4/Bcl11a/Tiam1/Tgfb1/Crabp2/Id2/Dct/Myc/Adipoq/Runx1/Tiam2/Tnfrsf12a/Il6/Fn1/Myog/Il1b/Tlr2/Lrp8/Ephb2/Trp73/Ret/Tyrobp/Plxna3/Cx3cl1/Dixdc1/Egr2/Slc9b2/Tspo/S1pr2/Gpr68/Bdnf/Bex1/Cx3cr1/Sox11/Cass4/Rassf10
BP	GO:0071384	cellular response to corticosteroid stimulus	10/994	47/20278	7.56203e-05	0.0011295	0.000815088	Tgfb1/Fam107a/Gdnf/Fbxo32/Anxa1/Jak2/Mstn/Pck1/Zfp36l2/Mettl21c
[truncated: 940 more rows]

## Sheet: Dataset S9
Dataset S9. Enriched GO terms in tibialis anterior of Mtm1-/y mice at 2 weeks
[truncated: 488 more rows]

[truncated: 6 more sheets: Dataset S10, Dataset S11, Dataset S12, Dataset S13, Dataset S14, Dataset S15]
